# Supplementary material for: eTumorMetastasis: A Network-based Algorithm Predicts Clinical Outcomes Using Whole-exome Sequencing Data of Cancer Patients
Source: Genomics Proteomics Bioinformatics. 2021 Feb 11;19(6):973–85. doi: 10.1016/j.gpb.2020.06.009 (PMC9402585; doi:10.1016/j.gpb.2020.06.009)
Supplement: Supplementary Table 3 [file mmc4.xlsx]

## Sheet: S3 - Clinical Information
Table S3 Filtered clinical information for all ER+ breast cancer samples
Note: NA, not available. DFS, disease free-survival.
Sample	Recurrence status	Age	Subtype	Localization	Stage	DFS time (months)
TCGA-3C-AALI	Relapse free	50	NA	Right	II	131.57
TCGA-3C-AALJ	Relapse free	62	NA	Right	II	48.42
TCGA-3C-AALK	Relapse free	52	NA	Right	I	47.57
TCGA-4H-AAAK	Relapse free	50	NA	Left	III	11.43
TCGA-5L-AAT0	Relapse free	42	NA	Right	II	48.52
TCGA-5L-AAT1	Relapse free	63	NA	Left	IV	48.32
TCGA-5T-A9QA	Relapse free	52	NA	Left	II	9.95
TCGA-A1-A0SB	Relapse free	70	NA	Left	I	8.51
TCGA-A1-A0SD	Relapse free	59	Luminal A	Left	II	14.36
TCGA-A1-A0SE	Relapse free	56	Luminal A	Left	I	43.4
TCGA-A1-A0SF	Relapse free	54	NA	Left	II	48.06
TCGA-A1-A0SG	Relapse free	61	NA	Right	II	14.26
TCGA-A1-A0SH	Relapse free	39	Luminal A	Left	II	47.21
TCGA-A1-A0SI	Relapse free	52	NA	Right	II	20.86
TCGA-A1-A0SJ	Relapse free	39	Luminal A	Left	III	13.67
TCGA-A1-A0SM	Relapse free	77	Luminal B	Left	II	7.95
TCGA-A1-A0SN	Relapse free	50	NA	Left	II	39.29
TCGA-A2-A04N	Relapse free	66	Luminal A	Right	I	143.04
TCGA-A2-A04R	Relapse free	36	Luminal B	Left	I	121.85
TCGA-A2-A04V	Recurred	39	Luminal A	Right	II	48.29
TCGA-A2-A04X	Relapse free	34	Unknown	Left	II	55.39
TCGA-A2-A04Y	Relapse free	53	Luminal A	Right	II	36.1
TCGA-A2-A0CK	Recurred	60	NA	Right	III	44.81
TCGA-A2-A0CL	Relapse free	37	Unknown	Right	III	99.05
TCGA-A2-A0CO	Relapse free	85	NA	Right	II	NA
TCGA-A2-A0CP	Relapse free	60	Luminal A	Right	I	92.41
TCGA-A2-A0CQ	Relapse free	62	Luminal A	Right	I	88.53
TCGA-A2-A0CR	Relapse free	54	NA	Left	II	107.85
TCGA-A2-A0CS	Relapse free	73	Luminal A	Left	IV	NA
TCGA-A2-A0CT	Relapse free	71	Luminal B	Right	II	75.2
TCGA-A2-A0CU	Relapse free	73	Luminal A	Right	II	NA
TCGA-A2-A0CV	Relapse free	41	Luminal A	Left	II	98.92
TCGA-A2-A0CW	Relapse free	67	Luminal B	Right	II	107.85
TCGA-A2-A0CX	Relapse free	52	Unknown	Left	II	56.77
TCGA-A2-A0CZ	Relapse free	46	Luminal A	Right	II	53.09
TCGA-A2-A0D3	Relapse free	42	Luminal A	Left	I	61.53
TCGA-A2-A0D4	Relapse free	37	Luminal B	Left	II	25.2
TCGA-A2-A0EM	Relapse free	73	Luminal A	Right	I	101.64
TCGA-A2-A0EN	Relapse free	70	Luminal A	Right	II	134.3
TCGA-A2-A0EO	Relapse free	54	Luminal A	Left	I	80.22
TCGA-A2-A0ER	Relapse free	63	Luminal B	Right	I	74.34
TCGA-A2-A0ES	Relapse free	52	Luminal A	Left	II	71.94
TCGA-A2-A0ET	Relapse free	58	Luminal A	Right	III	35.02
TCGA-A2-A0EU	Relapse free	79	Luminal A	Right	I	34.26
TCGA-A2-A0EV	Relapse free	80	Luminal A	Left	I	31.8
TCGA-A2-A0EW	Recurred	53	Luminal A	Right	III	44.45
TCGA-A2-A0EX	Relapse free	46	Luminal A	Left	II	24.7
TCGA-A2-A0EY	Relapse free	62	Luminal B	Right	II	63.24
TCGA-A2-A0SU	Relapse free	66	Luminal A	Left	II	54.6
TCGA-A2-A0SV	Recurred	63	Luminal B	Right	IV	NA
TCGA-A2-A0SW	Recurred	82	Luminal B	Right	IV	21.45
TCGA-A2-A0SY	Relapse free	62	Luminal A	Left	III	44.25
TCGA-A2-A0T3	Relapse free	37	Luminal B	Right	I	49.8
TCGA-A2-A0T4	Relapse free	62	Luminal B	Right	II	20.5
TCGA-A2-A0T5	Relapse free	39	Luminal A	Left	II	17.44
TCGA-A2-A0T6	Relapse free	50	Luminal A	Left	II	18.89
TCGA-A2-A0T7	Relapse free	51	Luminal A	Right	II	20.73
TCGA-A2-A0YC	Recurred	59	Luminal A	Right	II	26.22
TCGA-A2-A0YD	Relapse free	63	Luminal A	Left	II	25.26
TCGA-A2-A0YF	Relapse free	67	Luminal A	Right	I	50.43
TCGA-A2-A0YG	Relapse free	63	Luminal B	Left	III	21.88
TCGA-A2-A0YH	Relapse free	53	Luminal B	Left	III	21.65
TCGA-A2-A0YI	Relapse free	62	Luminal A	Right	I	49.44
TCGA-A2-A0YJ	Recurred	39	Unknown	Left	III	18.36
TCGA-A2-A0YK	Relapse free	61	NA	Left	II	19.32
TCGA-A2-A0YT	Relapse free	56	NA	Left	III	NA
TCGA-A2-A1FV	Relapse free	74	NA	Left	II	23.46
TCGA-A2-A1FW	Relapse free	62	NA	Right	III	17.35
TCGA-A2-A1FX	Relapse free	61	NA	Right	III	60.68
TCGA-A2-A1FZ	Relapse free	63	NA	Right	II	22.44
TCGA-A2-A1G0	Relapse free	49	NA	Left	II	20.24
TCGA-A2-A1G4	Relapse free	71	NA	Right	III	19.55
TCGA-A2-A259	Relapse free	70	NA	Left	I	52.43
TCGA-A2-A25A	Relapse free	44	NA	Left	II	107.62
TCGA-A2-A25B	Recurred	39	NA	Left	II	42.38
TCGA-A2-A25C	Relapse free	50	NA	Left	II	17.18
TCGA-A2-A25D	Relapse free	90	NA	Right	III	18.13
TCGA-A2-A25E	Recurred	34	NA	Left	III	98.19
TCGA-A2-A3KC	Relapse free	55	NA	Right	II	36.2
TCGA-A2-A3KD	Relapse free	47	NA	Right	III	39.62
TCGA-A2-A3XV	Relapse free	46	NA	Right	II	32.72
TCGA-A2-A3XW	Relapse free	42	NA	Right	II	56.24
TCGA-A2-A3Y0	Relapse free	57	NA	Left	II	50.79
TCGA-A2-A4RW	Relapse free	49	NA	Right	III	7.29
TCGA-A2-A4RX	Relapse free	67	NA	Right	II	24.38
TCGA-A2-A4RY	Relapse free	46	NA	Right	III	21.29
TCGA-A2-A4S0	Relapse free	77	NA	Right	II	23.19
TCGA-A2-A4S1	Relapse free	66	NA	Right	II	26.94
TCGA-A2-A4S2	Relapse free	62	NA	Right	III	21.12
TCGA-A2-A4S3	Relapse free	59	NA	Left	II	21.88
TCGA-A7-A0CD	Relapse free	66	Luminal A	Left	I	38.27
TCGA-A7-A0CG	Relapse free	78	Luminal A	Right	II	34.26
TCGA-A7-A0CJ	Relapse free	57	Luminal B	Left	II	30.58
TCGA-A7-A0D9	Relapse free	37	Luminal A	Left	II	37.42
TCGA-A7-A0DB	Relapse free	56	Luminal A	Right	II	33.08
TCGA-A7-A13E	Recurred	62	Unknown	Left	II	18.27
TCGA-A7-A13F	Relapse free	44	Luminal B	Right	III	25.13
TCGA-A7-A13G	Recurred	79	NA	Left	II	19.25
TCGA-A7-A13H	Recurred	61	NA	Right	II	26.12
TCGA-A7-A26E	Relapse free	71	NA	Left	III	31.34
TCGA-A7-A26H	Recurred	72	NA	Left	II	10.22
TCGA-A7-A26J	Relapse free	49	NA	Left	II	20.6
TCGA-A7-A2KD	Relapse free	53	NA	Right	III	22.31
TCGA-A7-A3IY	Relapse free	71	NA	Right	I	11.33
TCGA-A7-A3IZ	Relapse free	62	NA	Right	II	10.58
TCGA-A7-A3J0	Relapse free	62	NA	Right	II	10.28
TCGA-A7-A3J1	Relapse free	63	NA	Left	I	11.27
TCGA-A7-A3RF	Recurred	79	NA	Left	II	6.31
TCGA-A7-A425	Recurred	70	NA	Right	III	14.55
TCGA-A7-A426	Relapse free	50	NA	Right	III	11.96
TCGA-A7-A4SA	Relapse free	40	NA	Left	II	14.91
TCGA-A7-A4SB	Relapse free	56	NA	Right	III	13.73
TCGA-A7-A4SC	Relapse free	62	NA	Right	II	14.65
TCGA-A7-A4SF	Relapse free	54	NA	Right	II	17.9
TCGA-A7-A56D	Relapse free	84	NA	Left	II	14.72
TCGA-A7-A5ZW	Relapse free	47	NA	Right	II	10.71
TCGA-A7-A5ZX	Relapse free	48	NA	Left	III	11.04
TCGA-A7-A6VX	Relapse free	68	NA	Left	II	10.41
TCGA-A8-A06O	Relapse free	60	Luminal B	Left	I	13.01
TCGA-A8-A06P	Relapse free	63	Luminal A	Right	III	13.01
TCGA-A8-A06Q	Relapse free	63	Luminal B	Left	III	1.02
TCGA-A8-A06R	Relapse free	69	Luminal B	Right	II	17.97
TCGA-A8-A06T	Relapse free	75	Luminal A	Left	III	53.02
TCGA-A8-A06U	Relapse free	80	Luminal A	Right	II	NA
TCGA-A8-A06X	Relapse free	77	Luminal B	Right	II	NA
TCGA-A8-A06Y	Recurred	66	Luminal A	Left	II	25.99
TCGA-A8-A06Z	Relapse free	84	Luminal B	Right	II	1.02
TCGA-A8-A075	Relapse free	42	Unknown	Left	II	17.02
TCGA-A8-A076	Relapse free	66	Unknown	Left	II	53.94
TCGA-A8-A079	Relapse free	69	Luminal B	Left	III	9
TCGA-A8-A07B	Relapse free	69	Unknown	Left	II	42.97
TCGA-A8-A07E	Relapse free	81	Luminal A	Left	X	19.97
TCGA-A8-A07F	Relapse free	65	Luminal A	Left	II	18.96
TCGA-A8-A07G	Relapse free	65	Luminal A	Right	II	18.96
TCGA-A8-A07I	Relapse free	69	Unknown	Left	III	13.99
TCGA-A8-A07J	Relapse free	35	Luminal A	Right	II	11.99
TCGA-A8-A07L	Relapse free	58	Luminal B	Right	III	32.03
TCGA-A8-A07P	Relapse free	68	Luminal A	Left	II	10.97
TCGA-A8-A07W	Recurred	76	Luminal B	Left	IV	9.99
TCGA-A8-A07Z	Relapse free	85	Luminal B	Left	II	45.04
TCGA-A8-A081	Relapse free	80	Unknown	Right	II	0
TCGA-A8-A082	Relapse free	58	Luminal B	Right	II	18.04
TCGA-A8-A083	Relapse free	67	Luminal A	Left	II	0
TCGA-A8-A084	Recurred	81	Luminal B	Left	II	15.05
TCGA-A8-A085	Relapse free	44	Luminal B	Left	II	36.93
TCGA-A8-A086	Relapse free	59	Luminal A	Right	II	13.01
TCGA-A8-A08B	Relapse free	52	Unknown	Right	II	37.98
TCGA-A8-A08C	Relapse free	65	Luminal A	Left	II	28.94
TCGA-A8-A08F	Relapse free	59	Luminal B	Right	III	32.98
TCGA-A8-A08G	Relapse free	41	Luminal B	Left	II	19.94
TCGA-A8-A08H	Relapse free	66	Unknown	Left	II	0
TCGA-A8-A08I	Relapse free	53	Luminal B	Right	II	11.99
TCGA-A8-A08J	Recurred	52	Unknown	Right	IV	NA
TCGA-A8-A08L	Relapse free	89	Unknown	Left	III	NA
TCGA-A8-A08O	Recurred	45	Luminal A	Right	IV	25.03
TCGA-A8-A08P	Relapse free	70	Luminal B	Right	III	30.98
TCGA-A8-A08S	Relapse free	71	NA	Left	II	32.98
TCGA-A8-A08T	Recurred	64	Luminal A	Right	IV	84
TCGA-A8-A08Z	Relapse free	76	Luminal A	Left	NA	39.98
TCGA-A8-A090	Relapse free	74	Luminal A	Right	II	0
TCGA-A8-A091	Recurred	61	Luminal A	Right	II	7.98
TCGA-A8-A092	Relapse free	48	Unknown	Left	III	30.95
TCGA-A8-A093	Relapse free	61	Luminal A	Right	II	17.94
TCGA-A8-A094	Relapse free	75	Unknown	Left	II	0
TCGA-A8-A095	Relapse free	45	Luminal B	Left	I	41.95
TCGA-A8-A096	Relapse free	73	Luminal B	Right	II	0
TCGA-A8-A097	Relapse free	65	Luminal B	Left	II	11.99
TCGA-A8-A099	Relapse free	76	Luminal A	Right	X	9.99
TCGA-A8-A09A	Recurred	40	Luminal A	Left	X	9.99
TCGA-A8-A09B	Relapse free	58	Luminal A	Left	III	11.99
TCGA-A8-A09C	Relapse free	69	Luminal B	Right	X	1.02
TCGA-A8-A09D	Relapse free	47	Luminal B	Right	II	50
TCGA-A8-A09E	Relapse free	73	NA	Left	III	49.01
TCGA-A8-A09G	Relapse free	79	Unknown	Right	III	0
TCGA-A8-A09I	Relapse free	84	Luminal B	Right	II	45.04
TCGA-A8-A09K	Relapse free	68	NA	Left	II	29.96
TCGA-A8-A09N	Relapse free	57	Luminal B	Right	III	1.02
TCGA-A8-A09Q	Relapse free	83	Luminal B	Left	III	25
TCGA-A8-A09R	Relapse free	82	Luminal B	Left	II	8.97
TCGA-A8-A09T	Relapse free	68	Luminal A	Left	NA	19.02
TCGA-A8-A09W	Relapse free	70	Luminal B	Right	III	0.99
TCGA-A8-A09Z	Relapse free	83	Luminal B	Right	II	0
TCGA-A8-A0A2	Relapse free	66	Luminal A	Right	II	19.02
TCGA-A8-A0A4	Relapse free	73	Luminal A	Left	II	13.01
TCGA-A8-A0A6	Relapse free	64	Luminal A	Left	III	21.02
TCGA-A8-A0AB	Relapse free	54	Luminal B	Left	II	17.02
TCGA-A8-A0AD	Relapse free	83	Luminal A	Right	I	38.01
TCGA-AC-A23C	Relapse free	62	NA	Left	II	19.22
TCGA-AC-A23E	Relapse free	50	NA	Right	II	22.93
TCGA-AC-A23G	Relapse free	76	NA	Right	II	73.85
TCGA-AC-A2B8	Recurred	84	NA	Right	II	21.48
TCGA-AC-A2BM	Relapse free	41	NA	Left	II	99.28
TCGA-AC-A2FB	Relapse free	65	NA	Left	II	40.54
TCGA-AC-A2FF	Relapse free	40	NA	Right	II	90.64
TCGA-AC-A2FG	Relapse free	79	NA	Left	II	60.87
TCGA-AC-A2FK	Relapse free	45	NA	Left	III	87.06
TCGA-AC-A2FO	Relapse free	65	NA	Left	II	74.08
TCGA-AC-A2QI	Relapse free	76	NA	Right	III	19.32
TCGA-AC-A3BB	Relapse free	46	NA	Right	III	32.42
TCGA-AC-A3EH	Relapse free	79	NA	Right	III	NA
TCGA-AC-A3HN	Relapse free	87	NA	Left	II	16.29
TCGA-AC-A3OD	Relapse free	68	NA	Left	II	14.82
TCGA-AC-A3QP	Relapse free	79	NA	Right	II	22.17
TCGA-AC-A3QQ	Relapse free	54	NA	Right	I	24.11
TCGA-AC-A3TM	Relapse free	50	NA	Right	III	25.03
TCGA-AC-A3TN	Relapse free	75	NA	Right	II	14.98
TCGA-AC-A3W5	Relapse free	65	NA	Right	II	16.56
TCGA-AC-A3W6	Relapse free	90	NA	Right	III	19.78
TCGA-AC-A3W7	Relapse free	66	NA	Right	II	15.47
TCGA-AC-A3YI	Relapse free	74	NA	Right	III	23.23
TCGA-AC-A3YJ	Relapse free	66	NA	Right	II	24.77
TCGA-AC-A4ZE	Relapse free	63	NA	Right	II	29.24
TCGA-AC-A5EH	Relapse free	76	NA	Left	II	16.79
TCGA-AC-A5EI	Relapse free	88	NA	Right	I	14.52
TCGA-AC-A5XS	Relapse free	74	NA	Left	II	19.32
TCGA-AC-A5XU	Relapse free	74	NA	Left	II	14.95
TCGA-AC-A62V	Recurred	58	NA	Right	IV	NA
TCGA-AC-A62X	Relapse free	72	NA	Left	II	13.7
TCGA-AC-A62Y	Relapse free	79	NA	Right	II	17.41
TCGA-AC-A6IV	Relapse free	47	NA	Right	II	18.66
TCGA-AC-A6IX	Relapse free	49	NA	Left	III	12.25
TCGA-AC-A6NO	Relapse free	43	NA	Right	II	1.68
TCGA-AC-A7VB	Relapse free	51	NA	Right	II	8.21
TCGA-AC-A8OP	Relapse free	72	NA	Right	I	20.17
TCGA-AC-A8OR	Relapse free	75	NA	Left	I	1.31
TCGA-AC-A8OS	Relapse free	71	NA	Right	II	2.3
TCGA-AN-A03X	Relapse free	74	Luminal A	Left	II	0.33
TCGA-AN-A03Y	Relapse free	66	Luminal B	Left	II	0.33
TCGA-AN-A041	Relapse free	29	Luminal B	Left	II	0.23
TCGA-AN-A046	Relapse free	68	Luminal A	Right	II	0.33
TCGA-AN-A049	Relapse free	62	Luminal B	Left	II	0.62
TCGA-AN-A04A	Relapse free	36	Luminal A	Left	III	2.96
TCGA-AN-A0AJ	Relapse free	79	Luminal B	Left	II	9.95
TCGA-AN-A0AK	Relapse free	76	Luminal B	Left	II	7.36
TCGA-AN-A0AM	Relapse free	56	Luminal B	Left	II	0.16
TCGA-AN-A0AS	Relapse free	70	Luminal B	Left	III	0.33
TCGA-AN-A0FD	Relapse free	71	Luminal A	Left	II	6.44
TCGA-AN-A0FF	Relapse free	32	Luminal B	Left	I	5.65
TCGA-AN-A0FJ	Relapse free	59	Unknown	Left	IV	7.95
TCGA-AN-A0FK	Relapse free	88	Luminal B	Right	III	7
TCGA-AN-A0FN	Relapse free	61	Luminal A	Right	I	7.16
TCGA-AN-A0FS	Relapse free	55	Luminal A	Right	I	6.9
TCGA-AN-A0FT	Relapse free	63	Luminal A	Right	II	7.03
TCGA-AN-A0FW	Relapse free	67	Luminal A	Left	III	0.36
TCGA-AN-A0FY	Relapse free	55	Luminal B	Left	I	0.33
TCGA-AN-A0FZ	Relapse free	45	Luminal A	Left	III	0.33
TCGA-AN-A0XO	Relapse free	59	Luminal A	Left	III	12.32
TCGA-AN-A0XP	Relapse free	69	Luminal A	Right	III	0.3
TCGA-AN-A0XR	Relapse free	55	Luminal B	Left	III	0.33
TCGA-AN-A0XT	Relapse free	54	Luminal A	Left	III	0.33
TCGA-AN-A0XV	Relapse free	67	Luminal A	Right	III	5.32
TCGA-AO-A03L	Relapse free	34	Unknown	Right	III	80.22
TCGA-AO-A03M	Relapse free	29	Luminal A	Left	I	61.3
TCGA-AO-A03N	Recurred	59	Unknown	Left	II	54.04
TCGA-AO-A03O	Relapse free	69	Luminal B	Right	II	NA
TCGA-AO-A03P	Recurred	54	Luminal B	Right	II	63.14
TCGA-AO-A03R	Relapse free	57	NA	Left	II	68.69
TCGA-AO-A03T	Relapse free	42	NA	Left	II	69.78
TCGA-AO-A03V	Relapse free	41	Luminal A	Left	I	44.38
TCGA-AO-A0J3	Relapse free	67	Luminal B	Right	II	21.39
TCGA-AO-A0J5	Recurred	48	NA	Right	IV	NA
TCGA-AO-A0J7	Relapse free	71	Luminal B	Left	II	20.3
TCGA-AO-A0J8	Relapse free	61	Luminal A	Right	II	22.34
TCGA-AO-A0J9	Recurred	61	Luminal A	Right	III	35.02
TCGA-AO-A0JA	Recurred	36	Luminal A	Right	III	4.7
TCGA-AO-A0JB	Relapse free	50	NA	Left	III	50.66
TCGA-AO-A0JC	Relapse free	64	Luminal B	Right	II	50.82
TCGA-AO-A0JD	Relapse free	59	Luminal B	Left	III	71.94
TCGA-AO-A0JG	Relapse free	49	Luminal A	Right	III	26.22
TCGA-AO-A0JJ	Relapse free	54	Luminal A	Left	II	61.99
TCGA-AO-A0JM	Relapse free	40	Luminal B	Right	II	71.75
TCGA-AO-A125	Relapse free	72	Luminal A	Left	II	113.53
TCGA-AO-A126	Relapse free	39	Luminal A	Right	II	8.77
TCGA-AO-A12A	Relapse free	47	Luminal A	Right	II	102.23
TCGA-AO-A12B	Relapse free	63	Luminal B	Right	II	98.19
TCGA-AO-A12E	Relapse free	51	Luminal A	Right	II	70.37
TCGA-AO-A12G	Relapse free	75	Luminal A	Right	II	53.84
TCGA-AO-A12H	Relapse free	69	Luminal A	Right	II	40.54
TCGA-AO-A1KO	Relapse free	46	NA	Left	II	20.43
TCGA-AO-A1KP	Relapse free	77	NA	Left	II	97.01
TCGA-AO-A1KS	Relapse free	69	NA	Left	II	11.5
TCGA-AO-A1KT	Relapse free	78	NA	Left	II	17.77
TCGA-AQ-A04H	Relapse free	61	Luminal B	Left	III	24.77
TCGA-AQ-A0Y5	Relapse free	70	NA	Right	III	NA
TCGA-AQ-A1H2	Relapse free	84	NA	Right	III	15.6
TCGA-AQ-A1H3	Relapse free	49	NA	Right	III	32.49
TCGA-AQ-A54O	Relapse free	51	NA	Right	II	32.88
TCGA-AQ-A7U7	Relapse free	55	NA	Left	III	NA
TCGA-AR-A0TP	Relapse free	43	Unknown	Left	II	140.44
TCGA-AR-A0TQ	Relapse free	27	Luminal B	Right	III	98.26
TCGA-AR-A0TR	Recurred	68	Luminal A	Left	II	NA
TCGA-AR-A0TT	Relapse free	53	Luminal B	Right	III	108.94
TCGA-AR-A0TV	Relapse free	66	Luminal B	Left	II	75.16
TCGA-AR-A0TW	Recurred	50	Luminal A	Right	III	24.28
TCGA-AR-A0TX	Relapse free	64	Unknown	Left	II	64.78
TCGA-AR-A0TY	Recurred	54	Luminal B	Right	II	17.87
TCGA-AR-A0TZ	Recurred	43	Luminal B	Left	NA	43.13
TCGA-AR-A0U2	Recurred	47	Luminal B	Left	III	52.86
TCGA-AR-A0U3	Relapse free	59	Luminal B	Left	II	134.03
TCGA-AR-A1AH	Recurred	51	Unknown	Right	II	37.32
TCGA-AR-A1AJ	Relapse free	83	Unknown	Right	I	100.92
TCGA-AR-A1AK	Relapse free	70	Luminal A	Right	I	103.78
TCGA-AR-A1AL	Relapse free	60	Luminal A	Left	III	97.6
TCGA-AR-A1AM	Relapse free	52	NA	Right	III	98.26
TCGA-AR-A1AN	Relapse free	46	Luminal A	Right	II	95.93
TCGA-AR-A1AO	Relapse free	47	NA	Left	II	86.01
TCGA-AR-A1AP	Relapse free	80	Luminal A	Left	I	93.82
TCGA-AR-A1AS	Relapse free	54	Luminal A	Left	II	37.78
TCGA-AR-A1AU	Relapse free	39	Luminal A	Right	III	94.22
TCGA-AR-A1AV	Relapse free	68	Luminal B	Left	II	61.24
TCGA-AR-A1AW	Relapse free	65	Luminal A	Left	II	86.47
TCGA-AR-A1AX	Relapse free	64	Luminal A	Left	I	86.37
TCGA-AR-A24H	Relapse free	65	NA	Right	II	160.78
TCGA-AR-A24K	Relapse free	46	NA	Left	II	50.85
TCGA-AR-A24M	Relapse free	38	NA	Left	III	120.24
TCGA-AR-A24N	Relapse free	54	NA	Left	I	99.7
TCGA-AR-A24O	Recurred	43	NA	Left	III	84.13
TCGA-AR-A24P	Relapse free	47	NA	Left	I	2.76
TCGA-AR-A24Q	Relapse free	49	NA	Left	II	104.2
TCGA-AR-A24R	Relapse free	45	NA	Right	III	112.68
TCGA-AR-A24S	Relapse free	61	NA	Right	I	97.77
TCGA-AR-A24V	Relapse free	52	NA	Right	II	105.22
TCGA-AR-A24X	Relapse free	52	NA	Right	II	98.69
TCGA-AR-A24Z	Relapse free	57	NA	Left	II	98.59
TCGA-AR-A250	Relapse free	58	NA	Left	II	88.93
TCGA-AR-A251	Relapse free	51	NA	Left	III	99.54
TCGA-AR-A252	Relapse free	50	NA	Left	I	93.23
TCGA-AR-A254	Relapse free	50	NA	Left	III	85.58
TCGA-AR-A255	Relapse free	62	NA	Right	I	70.99
TCGA-AR-A2LE	Recurred	69	NA	Right	I	138.07
TCGA-AR-A2LJ	Relapse free	40	NA	Left	III	86.47
TCGA-AR-A2LK	Recurred	62	NA	Right	II	42.84
TCGA-AR-A2LL	Relapse free	70	NA	Left	II	66.1
TCGA-AR-A2LM	Relapse free	49	NA	Right	II	63.57
TCGA-AR-A2LN	Relapse free	65	NA	Right	II	38.14
TCGA-AR-A2LO	Relapse free	46	NA	Left	II	39.36
TCGA-AR-A2LQ	Relapse free	59	NA	Right	II	40.51
TCGA-AR-A5QM	Recurred	62	NA	Left	II	31.8
TCGA-AR-A5QN	Relapse free	68	NA	Left	III	33.28
TCGA-AR-A5QP	Relapse free	54	NA	Left	II	38.93
TCGA-B6-A0I5	Relapse free	49	Luminal A	Right	II	281.08
TCGA-B6-A0I8	Recurred	46	Luminal A	Right	X	24.51
TCGA-B6-A0IA	Relapse free	51	Luminal A	Right	II	275.66
TCGA-B6-A0IB	Recurred	64	Luminal B	Right	IV	89.26
TCGA-B6-A0IC	Recurred	90	Luminal B	Right	X	NA
TCGA-B6-A0IG	Recurred	50	Luminal A	Left	II	NA
TCGA-B6-A0IH	Recurred	81	Luminal A	Left	III	NA
TCGA-B6-A0IJ	Relapse free	42	Unknown	Right	II	233.44
TCGA-B6-A0IM	Relapse free	75	Luminal B	Right	II	NA
TCGA-B6-A0IN	Recurred	45	Luminal A	Right	X	46.39
TCGA-B6-A0IO	Relapse free	66	Luminal A	Left	II	165.64
TCGA-B6-A0IP	Relapse free	74	Luminal A	Left	I	NA
TCGA-B6-A0RG	Relapse free	26	Luminal A	Left	II	68.4
TCGA-B6-A0RH	Recurred	51	Unknown	Left	II	71.12
TCGA-B6-A0RI	Recurred	44	Luminal A	Right	III	36.14
TCGA-B6-A0RL	Relapse free	60	Luminal B	Left	II	NA
TCGA-B6-A0RM	Relapse free	57	Luminal A	Left	X	NA
TCGA-B6-A0RN	Relapse free	60	Luminal A	Right	I	263.07
TCGA-B6-A0RO	Relapse free	71	Luminal A	Right	III	161.93
TCGA-B6-A0RP	Recurred	73	Luminal A	Left	NA	91.56
TCGA-B6-A0RQ	Relapse free	68	Luminal A	Right	II	NA
TCGA-B6-A0RV	Relapse free	42	Luminal A	Right	III	169.38
TCGA-B6-A0WS	Relapse free	58	Luminal A	Left	X	NA
TCGA-B6-A0WT	Relapse free	61	Luminal A	Left	II	126.87
TCGA-B6-A0WV	Relapse free	67	Luminal B	Right	II	NA
TCGA-B6-A0WW	Recurred	58	Luminal B	Right	X	14.68
TCGA-B6-A0WY	Recurred	40	Luminal A	Left	III	66.06
TCGA-B6-A0WZ	Relapse free	50	Luminal A	Right	II	168.1
TCGA-B6-A0X0	Recurred	54	Luminal A	Right	I	NA
TCGA-B6-A0X4	Recurred	62	Luminal A	Left	II	23.52
TCGA-B6-A0X5	Recurred	61	Luminal B	Left	II	44.12
TCGA-B6-A1KC	Relapse free	67	NA	Right	II	43.56
TCGA-B6-A1KI	Relapse free	63	NA	Right	I	73.46
TCGA-B6-A2IU	Recurred	62	NA	Right	II	138.76
TCGA-B6-A401	Relapse free	47	NA	Left	II	85.28
TCGA-B6-A408	Relapse free	55	NA	Left	III	68.07
TCGA-B6-A40C	Relapse free	51	NA	Left	II	71.09
TCGA-BH-A0AW	Relapse free	56	Unknown	Left	II	20.43
TCGA-BH-A0AY	Relapse free	62	Luminal B	Left	II	25.53
TCGA-BH-A0AZ	Relapse free	47	Luminal A	Right	III	63.04
TCGA-BH-A0B0	Relapse free	56	Luminal A	Left	I	81.37
TCGA-BH-A0B4	Relapse free	65	Luminal A	Left	III	39.13
TCGA-BH-A0B5	Relapse free	40	Luminal B	Left	III	70.17
TCGA-BH-A0B6	Relapse free	47	NA	Left	I	81.57
TCGA-BH-A0B7	Relapse free	42	Unknown	Right	II	84.07
TCGA-BH-A0B8	Relapse free	64	Luminal A	Right	I	51.54
TCGA-BH-A0BA	Relapse free	51	Luminal A	Left	III	37.19
TCGA-BH-A0BC	Relapse free	60	Luminal A	Right	III	32
TCGA-BH-A0BD	Relapse free	47	Luminal B	Left	II	18.2
TCGA-BH-A0BF	Relapse free	56	Luminal B	Right	II	NA
TCGA-BH-A0BJ	Relapse free	41	Luminal A	Left	II	21.68
TCGA-BH-A0BM	Relapse free	54	Luminal A	Right	II	61.63
TCGA-BH-A0BO	Relapse free	54	Luminal A	Left	I	72.17
TCGA-BH-A0BP	Relapse free	76	Luminal A	Left	I	NA
TCGA-BH-A0BQ	Recurred	39	Luminal A	Left	I	56.14
TCGA-BH-A0BR	Relapse free	59	Luminal A	Left	I	76.54
TCGA-BH-A0BS	Relapse free	55	Luminal A	Left	III	85.81
TCGA-BH-A0BT	Relapse free	56	Luminal A	Right	II	77.69
TCGA-BH-A0BV	Relapse free	78	Luminal A	Right	II	49.9
TCGA-BH-A0C0	Relapse free	62	Luminal B	Left	II	41.72
TCGA-BH-A0C1	Relapse free	61	Luminal A	Right	III	36.89
TCGA-BH-A0C3	Recurred	47	Luminal B	Left	I	87.84
TCGA-BH-A0C7	Relapse free	48	Luminal B	Left	II	90.9
TCGA-BH-A0DD	Relapse free	58	Luminal B	Right	II	81.67
TCGA-BH-A0DE	Relapse free	62	Luminal A	Left	II	77.92
TCGA-BH-A0DG	Relapse free	30	Luminal A	Right	II	67.05
TCGA-BH-A0DH	Relapse free	63	Luminal A	Left	II	37.98
TCGA-BH-A0DI	Relapse free	63	Luminal A	Right	II	29.96
TCGA-BH-A0DK	Relapse free	49	Luminal A	Left	II	13.9
TCGA-BH-A0DL	Relapse free	64	Unknown	Left	II	78.22
TCGA-BH-A0DO	Relapse free	78	Luminal A	Left	I	54.01
TCGA-BH-A0DQ	Relapse free	42	Luminal A	Right	II	3.22
TCGA-BH-A0DT	Relapse free	41	Luminal A	Right	II	78.94
TCGA-BH-A0DV	Relapse free	54	NA	Left	III	67.81
TCGA-BH-A0DX	Relapse free	62	Luminal A	Left	I	70.83
TCGA-BH-A0DZ	Relapse free	43	Unknown	Right	II	16.26
TCGA-BH-A0E1	Relapse free	52	Luminal A	Left	II	15.67
TCGA-BH-A0E2	Relapse free	49	Luminal A	Right	III	14.29
TCGA-BH-A0E7	Relapse free	79	Luminal A	Left	II	44.78
TCGA-BH-A0E9	Relapse free	53	Luminal A	Right	II	81.77
TCGA-BH-A0EA	Relapse free	72	Luminal A	Left	II	NA
TCGA-BH-A0EI	Relapse free	51	Luminal A	Right	II	63.27
TCGA-BH-A0GY	Relapse free	67	Luminal A	Left	II	30.32
TCGA-BH-A0GZ	Relapse free	62	Luminal A	Left	II	10.78
TCGA-BH-A0H0	Relapse free	69	Luminal B	Right	I	15.14
TCGA-BH-A0H3	Relapse free	46	Luminal A	Left	I	63.34
TCGA-BH-A0H5	Relapse free	45	Luminal A	Right	I	53.22
TCGA-BH-A0H6	Relapse free	82	Luminal A	Right	I	24.54
TCGA-BH-A0H7	Relapse free	65	Luminal A	Right	III	23.06
TCGA-BH-A0H9	Relapse free	69	Luminal A	Right	II	40.97
TCGA-BH-A0HA	Relapse free	31	Luminal A	Right	I	52.92
TCGA-BH-A0HB	Relapse free	55	Luminal A	Right	I	26.48
TCGA-BH-A0HF	Relapse free	77	Luminal A	Right	I	23.88
TCGA-BH-A0HK	Relapse free	81	Luminal A	Right	II	5.85
TCGA-BH-A0HL	Relapse free	56	Unknown	Right	II	2.37
TCGA-BH-A0HN	Relapse free	67	Unknown	Left	I	16.95
TCGA-BH-A0HO	Relapse free	48	Luminal A	Right	II	2.5
TCGA-BH-A0HP	Relapse free	65	Luminal A	Left	III	13.6
TCGA-BH-A0HQ	Relapse free	56	Luminal A	Left	II	36.83
TCGA-BH-A0HU	Relapse free	52	Luminal B	Right	I	12.88
TCGA-BH-A0HW	Relapse free	62	Luminal B	Left	I	51.28
TCGA-BH-A0HX	Relapse free	54	Luminal A	Left	II	27.23
TCGA-BH-A0HY	Relapse free	60	Unknown	Left	I	50.76
TCGA-BH-A0W4	Relapse free	46	Luminal A	Left	II	24.93
TCGA-BH-A0W5	Relapse free	77	Luminal A	Left	II	42.31
TCGA-BH-A0W7	Relapse free	49	Luminal A	Left	I	44.78
TCGA-BH-A18F	Relapse free	50	Luminal B	Right	II	32.88
TCGA-BH-A18H	Relapse free	63	Luminal A	Right	I	21.42
TCGA-BH-A18I	Relapse free	53	Luminal A	Left	II	35.91
TCGA-BH-A18J	Recurred	56	Luminal B	Right	IV	NA
TCGA-BH-A18K	Recurred	46	Unknown	Left	I	NA
TCGA-BH-A18L	Recurred	50	Luminal B	Left	III	NA
TCGA-BH-A18M	Recurred	39	Luminal A	Left	III	NA
TCGA-BH-A18N	Recurred	88	Luminal A	Left	II	NA
TCGA-BH-A18S	Relapse free	79	Luminal A	Right	I	NA
TCGA-BH-A18T	Recurred	70	Luminal A	Right	II	NA
TCGA-BH-A18U	Relapse free	72	Luminal B	Left	III	NA
TCGA-BH-A1EO	Relapse free	68	Luminal A	Right	II	NA
TCGA-BH-A1ES	Recurred	35	Luminal A	Right	II	NA
TCGA-BH-A1ET	Relapse free	55	Luminal A	Left	I	NA
TCGA-BH-A1EU	Relapse free	83	Luminal A	Right	I	NA
TCGA-BH-A1EV	Recurred	45	Unknown	Left	III	NA
TCGA-BH-A1EW	Recurred	38	Luminal B	Left	II	NA
TCGA-BH-A1EX	Recurred	67	NA	Right	II	NA
TCGA-BH-A1EY	Recurred	79	NA	Left	II	13.01
TCGA-BH-A1F2	Relapse free	53	NA	Left	III	NA
TCGA-BH-A1F5	Relapse free	62	NA	Right	II	NA
TCGA-BH-A1F8	Recurred	90	NA	Left	III	NA
TCGA-BH-A1FD	Recurred	68	NA	Left	I	NA
TCGA-BH-A1FE	Recurred	31	NA	Left	II	NA
TCGA-BH-A1FG	Recurred	88	NA	Left	I	NA
TCGA-BH-A1FH	Recurred	47	NA	Left	IV	NA
TCGA-BH-A1FL	Recurred	69	NA	Left	II	NA
TCGA-BH-A1FM	Recurred	44	NA	Right	III	NA
TCGA-BH-A1FN	Recurred	34	NA	Right	II	NA
TCGA-BH-A1FR	Recurred	73	NA	Right	III	NA
TCGA-BH-A201	Relapse free	64	NA	Left	I	28.12
TCGA-BH-A202	Relapse free	60	NA	Left	II	26.12
TCGA-BH-A209	Relapse free	77	NA	Left	I	NA
TCGA-BH-A28O	Relapse free	50	NA	Right	III	36.79
TCGA-BH-A28Q	Relapse free	46	NA	Right	II	36.76
TCGA-BH-A2L8	Relapse free	45	NA	Right	II	20.11
TCGA-BH-A42T	Relapse free	75	NA	Left	II	NA
TCGA-BH-A42V	Relapse free	41	NA	Left	I	20.86
TCGA-BH-A5IZ	Relapse free	51	NA	Left	II	18.63
TCGA-BH-A6R8	Relapse free	46	NA	Left	II	9.63
TCGA-BH-A8FY	Relapse free	87	NA	Left	I	NA
TCGA-BH-A8FZ	Relapse free	58	NA	Left	I	18.86
TCGA-BH-A8G0	Relapse free	54	NA	Left	II	21.75
TCGA-BH-AB28	Relapse free	53	NA	Left	III	9.43
TCGA-C8-A12M	Relapse free	70	Luminal B	Left	II	11.76
TCGA-C8-A12N	Relapse free	58	Luminal A	Right	II	11.76
TCGA-C8-A12O	Relapse free	50	Luminal A	Left	II	12.65
TCGA-C8-A12T	Relapse free	43	Unknown	Left	II	0
TCGA-C8-A12U	Relapse free	46	Luminal B	Right	II	12.65
TCGA-C8-A12W	Relapse free	49	Luminal B	Left	III	12.65
TCGA-C8-A12X	Relapse free	62	Luminal B	Left	II	12.65
TCGA-C8-A130	Relapse free	52	Unknown	Left	III	12.16
TCGA-C8-A132	Relapse free	56	Luminal A	Left	II	12.58
TCGA-C8-A133	Relapse free	65	Luminal A	Right	III	0
TCGA-C8-A138	Relapse free	54	Unknown	Left	III	12.48
TCGA-C8-A1HE	Relapse free	59	NA	Right	II	12.32
TCGA-C8-A1HG	Relapse free	50	Luminal B	Right	II	11.33
TCGA-C8-A1HI	Relapse free	40	Luminal A	Right	III	11.27
TCGA-C8-A1HL	Relapse free	38	Luminal B	Left	III	10.41
TCGA-C8-A1HM	Relapse free	74	Luminal B	Left	II	12.32
TCGA-C8-A1HN	Relapse free	56	Luminal B	Left	II	12.94
TCGA-C8-A1HO	Relapse free	34	NA	Left	III	12.32
TCGA-C8-A26V	Relapse free	47	NA	Right	III	20.24
TCGA-C8-A26W	Relapse free	58	NA	Left	II	12.52
TCGA-C8-A26Z	Relapse free	59	NA	Right	II	15.44
TCGA-C8-A273	Relapse free	29	NA	Right	II	16.85
TCGA-C8-A27A	Relapse free	48	NA	Right	II	24.54
TCGA-C8-A3M8	Relapse free	68	NA	Right	I	12.94
TCGA-C8-A8HQ	Relapse free	53	NA	Left	II	12.48
TCGA-D8-A13Y	Relapse free	52	Luminal B	Right	I	56.77
TCGA-D8-A140	Relapse free	62	Luminal B	Left	II	13.24
TCGA-D8-A141	Relapse free	40	Luminal A	Right	NA	20.57
TCGA-D8-A145	Relapse free	80	Luminal A	Right	II	13.47
TCGA-D8-A146	Relapse free	57	NA	Right	II	21.12
TCGA-D8-A1J8	Relapse free	77	NA	Right	II	14.16
TCGA-D8-A1J9	Relapse free	48	NA	Left	I	17.48
TCGA-D8-A1JB	Relapse free	54	NA	Right	II	55.45
TCGA-D8-A1JC	Relapse free	59	NA	Left	III	15.77
TCGA-D8-A1JD	Relapse free	41	NA	Left	II	18.13
TCGA-D8-A1JE	Relapse free	62	NA	Left	II	18.89
TCGA-D8-A1JH	Relapse free	56	NA	Right	I	13.99
TCGA-D8-A1JI	Relapse free	54	NA	Right	II	18.96
TCGA-D8-A1JJ	Relapse free	54	NA	Right	II	20.07
TCGA-D8-A1JM	Relapse free	59	NA	Right	II	19.38
TCGA-D8-A1JN	Relapse free	80	NA	Left	III	20.37
TCGA-D8-A1JP	Relapse free	73	NA	Left	I	20.99
TCGA-D8-A1JS	Relapse free	77	NA	Right	I	12.19
TCGA-D8-A1JT	Relapse free	70	NA	Left	II	13.3
TCGA-D8-A1JU	Relapse free	51	NA	Left	I	14.68
TCGA-D8-A1X5	Relapse free	81	NA	Right	III	18.56
TCGA-D8-A1X6	Relapse free	80	NA	Left	III	17.77
TCGA-D8-A1X7	Relapse free	40	NA	Right	II	16.72
TCGA-D8-A1X8	Relapse free	62	NA	Left	III	25.72
TCGA-D8-A1X9	Relapse free	66	NA	Left	II	23.88
TCGA-D8-A1XA	Relapse free	64	NA	Left	I	27.56
TCGA-D8-A1XB	Relapse free	62	NA	Right	II	18.13
TCGA-D8-A1XC	Relapse free	85	NA	Right	III	NA
TCGA-D8-A1XF	Relapse free	45	NA	Left	II	15.21
TCGA-D8-A1XG	Relapse free	86	NA	Right	III	14.72
TCGA-D8-A1XJ	Relapse free	76	NA	Left	III	21.81
TCGA-D8-A1XL	Relapse free	34	NA	Left	II	19.91
TCGA-D8-A1XM	Relapse free	57	NA	Right	I	17.67
TCGA-D8-A1XO	Relapse free	56	NA	Left	II	55.26
TCGA-D8-A1XR	Relapse free	56	NA	Right	II	15.83
TCGA-D8-A1XS	Relapse free	48	NA	Left	III	16.29
TCGA-D8-A1XU	Relapse free	56	NA	Left	I	12.98
TCGA-D8-A1XV	Relapse free	84	NA	Right	II	15.14
TCGA-D8-A1XY	Relapse free	74	NA	Left	II	16.52
TCGA-D8-A1XZ	Relapse free	81	NA	Right	III	15.31
TCGA-D8-A1Y0	Relapse free	65	NA	Left	III	15.51
TCGA-D8-A1Y2	Relapse free	71	NA	Right	II	14.22
TCGA-D8-A1Y3	Relapse free	61	NA	Right	III	14.13
TCGA-D8-A27G	Relapse free	75	NA	Left	II	13.44
TCGA-D8-A27I	Relapse free	58	NA	Right	III	14.42
TCGA-D8-A27K	Relapse free	47	NA	Left	II	48
TCGA-D8-A27N	Relapse free	36	NA	Right	III	17.05
TCGA-D8-A27P	Relapse free	64	NA	Right	I	1.61
TCGA-D8-A27R	Relapse free	41	NA	Right	III	10.09
TCGA-D8-A27T	Relapse free	53	NA	Right	III	13.07
TCGA-D8-A27W	Relapse free	55	NA	Right	III	12.25
TCGA-D8-A3Z5	Relapse free	54	NA	Right	III	33.34
TCGA-D8-A3Z6	Relapse free	56	NA	Left	III	18.5
TCGA-D8-A4Z1	Relapse free	68	NA	Right	I	21.65
TCGA-D8-A73U	Relapse free	88	NA	Left	II	16.16
TCGA-D8-A73W	Recurred	79	NA	Right	III	0.69
TCGA-D8-A73X	Relapse free	53	NA	Left	II	25.2
TCGA-E2-A105	Relapse free	79	Luminal A	Left	II	42.97
TCGA-E2-A107	Relapse free	54	Luminal B	Right	III	34.4
TCGA-E2-A10A	Recurred	41	Luminal B	Left	II	3.02
TCGA-E2-A10B	Relapse free	67	Luminal A	Left	II	6.41
TCGA-E2-A10C	Relapse free	54	Luminal B	Left	II	40.08
TCGA-E2-A10F	Relapse free	47	Luminal A	Left	II	28.84
TCGA-E2-A14O	Relapse free	76	Luminal B	Left	III	44.65
TCGA-E2-A14Q	Relapse free	50	Luminal A	Left	II	38.21
TCGA-E2-A14U	Relapse free	74	NA	Right	I	43.3
TCGA-E2-A14V	Relapse free	53	Unknown	Left	II	34.23
TCGA-E2-A14W	Relapse free	78	Luminal B	Left	II	32
TCGA-E2-A14Y	Relapse free	35	Unknown	Right	II	69.28
TCGA-E2-A14Z	Recurred	64	Luminal A	Left	I	6.18
TCGA-E2-A152	Recurred	56	Unknown	Right	I	31.73
TCGA-E2-A153	Relapse free	51	Luminal A	Left	II	23.23
TCGA-E2-A154	Relapse free	68	Luminal A	Left	I	19.42
TCGA-E2-A155	Relapse free	58	Luminal B	Left	II	21.02
TCGA-E2-A15A	Relapse free	45	Luminal B	Left	III	23.32
TCGA-E2-A15C	Relapse free	61	Luminal A	Right	I	22.8
TCGA-E2-A15D	Relapse free	47	Luminal A	Right	II	17.28
TCGA-E2-A15E	Relapse free	40	Luminal A	Left	II	20.7
TCGA-E2-A15F	Relapse free	64	Luminal A	Left	I	21.62
TCGA-E2-A15G	Relapse free	76	Luminal A	Left	II	18.2
TCGA-E2-A15H	Relapse free	38	Luminal A	Right	II	12.91
TCGA-E2-A15I	Relapse free	44	Luminal A	Left	II	55.58
TCGA-E2-A15J	Relapse free	51	Luminal A	Left	I	53.88
TCGA-E2-A15K	Relapse free	58	Luminal B	Right	II	9.03
TCGA-E2-A15L	Relapse free	65	Luminal B	Right	II	20.57
TCGA-E2-A15M	Relapse free	66	Luminal B	Right	II	NA
TCGA-E2-A15O	Recurred	89	Luminal A	Left	I	39.75
TCGA-E2-A15P	Relapse free	61	Luminal A	Right	I	19.55
TCGA-E2-A15R	Relapse free	64	Luminal A	Right	II	56.9
TCGA-E2-A15S	Relapse free	34	Luminal B	Left	II	14.06
TCGA-E2-A15T	Relapse free	65	Luminal B	Left	II	51.35
TCGA-E2-A1B1	Relapse free	45	Luminal A	Left	II	87.16
TCGA-E2-A1B5	Relapse free	46	Unknown	Left	II	32.33
TCGA-E2-A1B6	Relapse free	44	Luminal A	Left	II	28.48
TCGA-E2-A1BC	Relapse free	63	Luminal A	Right	I	16.46
TCGA-E2-A1BD	Relapse free	53	Luminal A	Right	II	37.22
TCGA-E2-A1IE	Recurred	61	NA	Right	II	59.46
TCGA-E2-A1IF	Relapse free	74	NA	Left	I	37.39
TCGA-E2-A1IG	Relapse free	45	NA	Right	II	70.3
TCGA-E2-A1IH	Relapse free	80	NA	Right	I	33.71
TCGA-E2-A1IJ	Relapse free	57	NA	Right	I	28.42
TCGA-E2-A1IK	Relapse free	71	NA	Left	II	59.13
TCGA-E2-A1IL	Relapse free	78	NA	Left	II	3.88
TCGA-E2-A1IN	Relapse free	60	NA	Right	I	22.17
TCGA-E2-A1IO	Relapse free	37	NA	Right	I	60.94
TCGA-E2-A1IU	Relapse free	60	NA	Right	I	11.07
TCGA-E2-A1L6	Relapse free	44	NA	Left	II	54.14
TCGA-E2-A1L8	Relapse free	52	NA	Left	II	73.59
TCGA-E2-A1L9	Relapse free	40	NA	Right	II	19.65
TCGA-E2-A1LA	Relapse free	59	NA	Right	II	24.57
TCGA-E2-A2P5	Recurred	78	NA	Left	III	19.61
TCGA-E2-A2P6	Relapse free	77	NA	Left	II	34.53
TCGA-E2-A3DX	Relapse free	43	NA	Right	III	43.53
TCGA-E2-A56Z	Relapse free	69	NA	Right	II	8.28
TCGA-E2-A570	Relapse free	47	NA	Right	I	30.58
TCGA-E2-A572	Relapse free	72	NA	Left	III	39.68
TCGA-E2-A576	Relapse free	69	NA	Left	I	34.26
TCGA-E2-A9RU	Relapse free	90	NA	Right	III	17.67
TCGA-E9-A1N4	Relapse free	41	NA	Left	III	32.85
TCGA-E9-A1N5	Relapse free	45	NA	Left	II	36.79
TCGA-E9-A1NA	Relapse free	58	NA	Left	II	36.53
TCGA-E9-A1NE	Relapse free	28	NA	Right	II	35.74
TCGA-E9-A1NF	Recurred	60	NA	Right	II	2.96
TCGA-E9-A1NG	Relapse free	62	NA	Right	II	NA
TCGA-E9-A1NH	Relapse free	71	NA	Left	II	18.92
TCGA-E9-A1NI	Relapse free	51	NA	Left	II	9.86
TCGA-E9-A1R2	Relapse free	51	NA	Left	III	34.92
TCGA-E9-A227	Relapse free	42	NA	Left	II	32.03
TCGA-E9-A22A	Relapse free	74	NA	Right	II	39.06
TCGA-E9-A22B	Relapse free	71	NA	Right	I	38.34
TCGA-E9-A22D	Relapse free	38	NA	Right	II	41
TCGA-E9-A22E	Relapse free	56	NA	Right	III	41.69
TCGA-E9-A22H	Relapse free	42	NA	Left	II	40.47
TCGA-E9-A295	Relapse free	71	NA	Right	II	12.32
TCGA-E9-A3Q9	Relapse free	78	NA	Right	III	32.88
TCGA-E9-A3X8	Relapse free	48	NA	Left	II	30.42
TCGA-E9-A54X	Relapse free	85	NA	Left	I	23.88
TCGA-E9-A54Y	Relapse free	63	NA	Right	III	23.82
TCGA-E9-A5FK	Relapse free	60	NA	Right	III	26.68
TCGA-E9-A6HE	Relapse free	45	NA	Right	III	27.83
TCGA-EW-A1IW	Relapse free	80	NA	Right	II	12.19
TCGA-EW-A1IX	Relapse free	48	NA	Right	II	39.68
TCGA-EW-A1IY	Relapse free	38	NA	Right	I	8.48
TCGA-EW-A1IZ	Relapse free	53	NA	Left	III	18.2
TCGA-EW-A1J1	Relapse free	38	NA	Right	II	18.89
TCGA-EW-A1J2	Relapse free	50	NA	Right	NA	13.24
TCGA-EW-A1J3	Relapse free	61	NA	Left	I	16.56
TCGA-EW-A1J5	Relapse free	59	NA	Left	II	15.67
TCGA-EW-A1J6	Relapse free	70	NA	Right	I	28.75
TCGA-EW-A1OX	Relapse free	43	NA	Right	II	29.93
TCGA-EW-A1OY	Relapse free	63	NA	Left	II	29.83
TCGA-EW-A1OZ	Relapse free	56	NA	Left	II	40.37
TCGA-EW-A1P0	Recurred	55	NA	Left	II	35.94
TCGA-EW-A1P3	Relapse free	48	NA	Right	II	52.92
TCGA-EW-A1P5	Relapse free	77	NA	Right	II	23.09
TCGA-EW-A1P6	Relapse free	64	NA	Right	II	18.46
TCGA-EW-A1PA	Relapse free	59	NA	Left	II	18.89
TCGA-EW-A1PC	Relapse free	66	NA	Left	II	6.14
TCGA-EW-A1PD	Relapse free	61	NA	Right	II	13.93
TCGA-EW-A1PE	Relapse free	56	NA	Left	II	10.51
TCGA-EW-A1PG	Relapse free	53	NA	Left	II	34.53
TCGA-EW-A2FS	Relapse free	41	NA	Left	II	52.69
TCGA-EW-A2FV	Relapse free	39	NA	Left	III	25.89
TCGA-EW-A2FW	Relapse free	52	NA	Right	II	22.08
TCGA-EW-A3E8	Relapse free	60	NA	Left	II	34
TCGA-EW-A423	Relapse free	75	NA	Left	II	17.51
TCGA-EW-A6S9	Relapse free	34	NA	Right	II	15.21
TCGA-EW-A6SA	Relapse free	59	NA	Left	II	16.75
TCGA-GI-A2C8	Relapse free	63	NA	Right	III	7.39
TCGA-GM-A2D9	Recurred	69	NA	Left	I	44.38
TCGA-GM-A2DA	Recurred	46	NA	Right	II	214.72
TCGA-GM-A2DC	Relapse free	57	NA	Right	II	83.28
TCGA-GM-A2DK	Relapse free	58	NA	Right	I	86.89
TCGA-GM-A2DL	Relapse free	50	NA	Left	I	115.6
TCGA-GM-A2DM	Relapse free	57	NA	Right	II	105.98
TCGA-GM-A2DN	Relapse free	58	NA	Left	II	101.54
TCGA-GM-A2DO	Relapse free	54	NA	Right	I	85.28
TCGA-GM-A3NY	Relapse free	72	NA	Left	II	38.17
TCGA-GM-A3XG	Relapse free	46	NA	Right	III	43.69
TCGA-GM-A3XN	Relapse free	44	NA	Left	III	66.33
TCGA-GM-A4E0	Relapse free	67	NA	Left	III	71.98
TCGA-GM-A5PV	Relapse free	63	NA	Right	II	13.53
TCGA-GM-A5PX	Relapse free	65	NA	Left	II	18.1
TCGA-HN-A2OB	Recurred	45	NA	Right	II	54.96
TCGA-JL-A3YW	Relapse free	49	NA	Left	II	11.83
TCGA-JL-A3YX	Relapse free	46	NA	Left	II	11.56
TCGA-LD-A66U	Relapse free	44	NA	Right	II	21.22
TCGA-LD-A74U	Relapse free	79	NA	Right	III	13.21
TCGA-LD-A7W5	Relapse free	52	NA	Left	III	7.1
TCGA-LD-A7W6	Relapse free	54	NA	Right	II	13.27
TCGA-LL-A440	Relapse free	61	NA	Left	I	24.93
TCGA-LL-A50Y	Relapse free	84	NA	Right	II	25.03
TCGA-LL-A5YL	Relapse free	64	NA	Right	II	17.05
TCGA-LL-A5YM	Recurred	88	NA	Left	III	8.48
TCGA-LL-A5YN	Relapse free	46	NA	Right	II	14.68
TCGA-LL-A5YP	Relapse free	49	NA	Right	II	14.78
TCGA-LL-A6FP	Relapse free	90	NA	Right	II	22.24
TCGA-LL-A6FQ	Relapse free	77	NA	Right	III	2.63
TCGA-LL-A73Z	Recurred	55	NA	Left	IV	6.31
TCGA-LL-A7SZ	Relapse free	49	NA	Left	II	19.51
TCGA-LL-A7T0	Relapse free	70	NA	Left	II	12.35
TCGA-LL-A8F5	Relapse free	61	NA	Right	II	19.58
TCGA-LL-A9Q3	Relapse free	69	NA	Left	III	17.48
TCGA-LQ-A4E4	Recurred	73	NA	Right	III	22.37
TCGA-MS-A51U	Relapse free	44	NA	Left	II	22.37
TCGA-OK-A5Q2	Relapse free	59	NA	Right	II	2.1
TCGA-OL-A5D8	Relapse free	40	NA	Left	II	31.96
TCGA-OL-A5RU	Relapse free	63	NA	Left	II	40.05
TCGA-OL-A5RV	Relapse free	43	NA	Right	III	34.89
TCGA-OL-A5RX	Relapse free	51	NA	Right	I	28.84
TCGA-OL-A5RY	Relapse free	52	NA	Right	II	24.7
TCGA-OL-A5RZ	Relapse free	57	NA	Left	I	22.31
TCGA-OL-A5S0	Relapse free	66	NA	Right	II	20.37
TCGA-OL-A66J	Relapse free	80	NA	Right	I	65.57
TCGA-OL-A66K	Relapse free	72	NA	Right	II	NA
TCGA-OL-A66L	Relapse free	71	NA	Right	I	42.74
TCGA-OL-A66N	Relapse free	59	NA	Left	III	26.02
TCGA-OL-A66O	Relapse free	39	NA	Right	II	17.35
TCGA-OL-A6VQ	Relapse free	49	NA	Right	II	19.71
TCGA-OL-A6VR	Relapse free	48	NA	Right	I	40.08
TCGA-PE-A5DC	Relapse free	72	NA	Right	III	NA
TCGA-PE-A5DD	Relapse free	64	NA	Right	II	64.16
TCGA-PE-A5DE	Relapse free	41	NA	Left	II	86.89
TCGA-S3-A6ZF	Relapse free	64	NA	Right	II	18.79
TCGA-S3-A6ZG	Relapse free	71	NA	Left	II	18.46
TCGA-S3-A6ZH	Relapse free	29	NA	Left	III	21.06
TCGA-S3-AA0Z	Relapse free	63	NA	Left	II	20.66
TCGA-S3-AA11	Relapse free	67	NA	Right	II	13.83
TCGA-S3-AA12	Relapse free	82	NA	Left	III	18.86
TCGA-S3-AA14	Relapse free	47	NA	Right	I	17.38
TCGA-S3-AA17	Relapse free	64	NA	Right	II	13.93
TCGA-UL-AAZ6	Relapse free	73	NA	Right	II	17.02
TCGA-V7-A7HQ	Relapse free	75	NA	Right	III	66.79
TCGA-W8-A86G	Relapse free	66	NA	Left	II	11.4
TCGA-WT-AB41	Relapse free	55	NA	Left	II	52.92
TCGA-WT-AB44	Relapse free	77	NA	Left	I	29.01
TCGA-XX-A899	Relapse free	46	NA	Right	III	15.34
TCGA-XX-A89A	Relapse free	68	NA	Left	II	16.03
TCGA-Z7-A8R5	Recurred	61	NA	Left	III	107.98
TCGA-Z7-A8R6	Relapse free	46	NA	Left	I	106.96
