# Supplementary material for: eTumorMetastasis: A Network-based Algorithm Predicts Clinical Outcomes Using Whole-exome Sequencing Data of Cancer Patients
Source: Genomics Proteomics Bioinformatics. 2021 Feb 11;19(6):973–85. doi: 10.1016/j.gpb.2020.06.009 (PMC9402585; doi:10.1016/j.gpb.2020.06.009)
Supplement: Supplementary Table 5 [file mmc6.xlsx]

## Sheet: S5 - Propagation scores matrix
Table S5 Network propagation scores for each gene of all ER+ breast cancer samples
Gene name	TCGA-3C-AALI	TCGA-3C-AALJ	TCGA-3C-AALK	TCGA-4H-AAAK	TCGA-5L-AAT0	TCGA-5L-AAT1	TCGA-5T-A9QA	TCGA-A1-A0SB	TCGA-A1-A0SD	TCGA-A1-A0SE	TCGA-A1-A0SF	TCGA-A1-A0SG	TCGA-A1-A0SH	TCGA-A1-A0SI	TCGA-A1-A0SJ	TCGA-A1-A0SM	TCGA-A1-A0SN	TCGA-A2-A04N	TCGA-A2-A04R	TCGA-A2-A04V	TCGA-A2-A04X	TCGA-A2-A04Y	TCGA-A2-A0CK	TCGA-A2-A0CL	TCGA-A2-A0CO	TCGA-A2-A0CP	TCGA-A2-A0CQ	TCGA-A2-A0CR	TCGA-A2-A0CS	TCGA-A2-A0CT	TCGA-A2-A0CU	TCGA-A2-A0CV	TCGA-A2-A0CW	TCGA-A2-A0CX	TCGA-A2-A0CZ	TCGA-A2-A0D3	TCGA-A2-A0D4	TCGA-A2-A0EM	TCGA-A2-A0EN	TCGA-A2-A0EO	TCGA-A2-A0ER	TCGA-A2-A0ES	TCGA-A2-A0ET	TCGA-A2-A0EU	TCGA-A2-A0EV	TCGA-A2-A0EW	TCGA-A2-A0EX	TCGA-A2-A0EY	TCGA-A2-A0SU
A1BG	-0.5165	-0.85766	-0.59163	-1.06988	-0.50868	-0.75546	-0.67154	1.32127	1.32127	-0.53381	1.32127	-0.6512	0.270176	1.32127	0.260509	1.82082	-0.75729	0.256814	0.252897	-1.17051	1.32127	-0.56647	-0.84472	1.32127	-0.26502	1.23582	2.55095	-0.73691	-0.38	-0.59171	1.32127	-0.40566	1.82082	-0.61094	1.82082	-1.0149	-0.27149	1.82082	-0.37378	1.82854	-0.35394	-0.38872	-1.02077	-0.44536	0.257412	-0.53588	-0.41201	-0.38083	1.82082
ADA	-0.48194	0.403203	-0.31333	-1.40174	-1.28284	1.42037	-0.87675	0.466231	0.478735	0.27989	1.42417	-0.87136	0.806096	0.093168	1.05772	-0.23387	-0.33366	0.540049	1.06769	-0.56544	0.483319	-0.21185	-0.10904	1.42347	1.42423	-0.26217	-0.65532	-0.11588	0.435974	0.778352	0.147791	-0.69767	-1.76761	-0.34287	0.80224	0.406475	1.04928	0.869368	1.22001	-0.69184	-0.71088	0.350613	-0.21729	-0.21163	-0.23554	-0.42217	2.67923	-0.68792	1.13572
CDH2	3.29297	0.836681	0.254799	-1.29721	3.29299	0.624699	0.967571	-0.858	-0.57304	-0.823	-0.93543	-0.91054	-0.9578	-1.01433	0.698666	-1.09078	-0.89455	0.621902	0.607567	0.462921	1.45085	2.37459	-0.71273	-0.5272	-0.80732	0.574178	0.070583	-0.80116	-0.96812	0.677863	-0.71746	-0.82985	0.688543	-1.24133	-0.92497	-0.75138	0.607817	0.357097	-0.9878	0.723528	0.189459	-0.8434	2.37445	0.461981	-0.91439	-0.84118	0.885812	-0.93977	2.37445
AKT3	0.668864	0.730558	0.511687	-1.6	0.566462	0.534824	0.270604	0.479029	0.129528	-1.40388	-0.20298	-0.18723	0.643294	-0.03973	0.903422	-0.28335	-0.2114	0.288053	-1.68199	-1.55932	0.626801	-1.4449	0.052676	0.609899	1.37925	0.80853	0.60339	0.154347	1.8423	0.185745	-0.20374	0.832055	-0.06501	-0.02546	0.760003	0.500847	0.1685	-1.39035	1.03259	0.794685	0.574467	-0.25781	0.755686	0.706941	-1.37891	-1.57892	-1.49409	0.785703	0.0704
ABI1	1.36513	-0.94029	1.16528	-1.69949	0.936602	0.380044	-0.69078	-0.69137	1.01641	-0.60448	-0.93187	0.857912	-0.86442	-1.54085	0.368084	-0.77808	1.02455	0.550083	0.711034	0.499836	-0.40262	-0.89716	-0.59941	0.853735	-0.49168	-0.82973	2.34987	1.32291	0.399535	-0.98122	-0.48108	-0.74262	0.406745	0.404826	0.263757	1.0325	0.436255	-0.08872	-0.82389	-1.11276	-0.7508	2.34945	-1.15976	0.332162	2.34955	-0.88938	-0.75629	0.400025	-0.95484
GNPDA1	0.810545	0.564321	-0.78239	-1.65252	-0.55389	-0.08242	0.829091	0.369267	8.87355	-0.79258	-2.02982	0.743911	-0.64399	-0.90075	0.746111	-0.43653	0.522341	0.533142	-1.71597	-0.47012	-0.50508	-0.48527	0.909761	0.514175	0.88463	-0.77494	-1.19224	-0.06471	0.641389	0.298496	0.433892	-1.41721	0.291564	0.677098	0.471704	-1.11916	0.382817	0.109422	0.559698	0.510475	0.741674	-0.09969	0.499125	0.359701	0.284868	0.589065	-0.13043	-0.26768	-3.76357
ZBTB33	0.09682	0.348379	-1.227	-1.87635	0.148212	0.032869	0.430687	-0.10583	0.29171	0.465632	-0.10361	0.289836	-0.3682	-1.3932	-0.36526	0.3727	0.290025	-0.3546	-1.739	0.456744	0.078704	0.541911	0.290068	0.315836	-0.98788	3.78277	3.78277	-0.13259	-0.36534	-0.08191	-0.89004	2.43806	1.30875	0.289724	0.372972	0.554754	-1.35523	-0.0331	0.40385	0.110123	0.044996	0.003562	1.2996	0.571491	0.373174	1.3015	-1.87235	-1.32604	0.566702
TANK	2.74177	-0.705	-1.00907	-1.23184	1.36385	-0.73064	-0.85302	0.939193	1.11435	0.177198	-0.99095	-1.07003	-0.57494	0.939792	-0.00383	0.158406	0.501563	-0.79344	-0.72759	-0.7621	0.501808	0.162895	-0.89776	1.08213	-0.63146	-0.33024	-0.33742	-0.97121	-0.94785	-0.15077	0.500653	0.208257	-0.86642	-0.20799	0.205619	-0.47685	0.157718	-0.48185	1.22394	0.229869	-1.10343	0.167406	-0.74325	0.177554	-0.92495	0.165902	-1.03089	-1.05181	0.157137
SRA1	-0.82443	0.376118	-1.15428	0.37368	-1.20674	0.375168	0.341536	-0.91462	0.375616	-1.34456	-0.92257	0.374303	0.102787	0.374623	-1.29267	0.37735	0.376967	0.375252	2.88861	0.377537	-1.0977	0.377868	2.10687	0.544226	2.10634	0.327645	0.326537	2.10634	0.376276	0.374997	0.375254	0.208563	-1.72598	0.374677	-1.44008	0.376404	-1.5121	0.377436	0.543488	-2.0077	0.619364	0.629837	0.437103	0.378003	0.377594	0.552518	0.377028	0.375438	0.577609
HDAC6	-1.48975	0.373052	-1.37116	0.286132	-1.16895	0.719253	0.567276	0.455941	0.422234	0.676677	0.535062	0.547219	0.873532	-1.5621	0.544208	-1.47102	0.373207	0.532899	0.872461	-1.22155	0.456096	-1.23561	-0.18974	1.02034	0.54677	-1.4173	0.690074	0.337757	-1.18087	0.314582	-1.2013	0.557568	0.77447	0.288103	-1.09367	-1.05963	0.299029	0.408288	0.38357	-1.33874	0.297158	0.549461	-1.15319	0.383031	0.561297	-1.13391	-1.35662	-1.40862	0.383225
FOXO6	0.35356	0.855305	0.497704	-0.36908	-0.21418	0.865662	0.00265	-1.31383	0.444357	0.291018	-0.48603	0.832903	1.05916	0.834128	0.776282	0.896985	0.578802	0.430368	-0.01329	0.649758	-0.49196	0.491428	0.779469	-1.2677	0.583519	0.892067	0.615199	0.735557	1.11457	-0.85526	-0.81589	0.478236	0.103355	0.482344	-0.37041	0.25399	-2.48334	-1.0089	0.080512	0.482989	-0.96255	0.71561	0.639057	0.533907	-1.49123	0.231773	0.87633	-0.59743	-0.29606
KIR2DS2	0.563433	0.998841	0.721853	-0.58044	0.267626	0.400006	0.505737	0.81141	0.269733	-2.42012	0.657187	0.638484	-0.12091	0.331297	0.980082	0.607982	0.713926	0.910993	-1.63395	0.465915	-0.61773	0.574432	0.786901	-0.34353	-1.67377	-1.43643	0.085401	0.791793	0.227584	0.766034	0.71527	-0.47551	-1.57029	-0.61903	0.414021	0.628384	0.453535	0.557699	0.813225	-0.90772	0.254993	0.629082	-1.64912	0.952714	0.19469	-0.14047	0.389986	-2.52951	-0.12122
CD24	-0.91835	0.539945	-0.8441	-1.18714	-1.02826	-0.84574	-0.89704	0.539997	-0.17579	-1.05908	0.083724	-0.85314	-1.05781	1.33301	1.4127	-0.242	1.33301	1.41571	0.042577	1.4127	-0.87694	1.41268	-1.17947	1.64246	-0.85003	-0.24203	-1.00491	-0.91031	0.542915	0.042571	1.33301	0.542915	-1.27598	-0.17591	-0.24203	-0.81495	1.4127	-0.88857	0.542972	-0.97669	1.4127	1.41268	-1.32437	-1.26225	-0.24208	0.542915	1.4127	-0.24207	0.542916
PLA2G4B	-0.3491	-0.45529	0.316026	-0.06517	-0.93602	0.11523	0.223912	0.044309	0.295666	0.343996	-0.13972	0.201484	0.148291	-1.37669	4.79194	0.30117	0.063117	-0.29813	4.79194	0.384736	-0.3527	4.79194	0.350937	-0.18677	-0.67759	-1.50382	0.162185	0.159477	0.370822	0.148494	-0.90065	4.79194	-2.35862	-0.0805	-0.8747	-0.16885	-1.33712	0.142089	-0.40201	-1.51622	0.249823	-0.60757	-0.09584	-0.14988	0.012105	-0.15125	0.204556	-0.07509	0.001251
HDAC5	-1.19499	-0.02117	-0.93722	-0.08028	-1.07904	0.209801	-0.64709	1.54249	1.54249	0.410471	0.087221	0.094819	1.05092	-1.279	0.739163	-1.4735	-0.02142	0.673959	1.04979	-1.43204	1.54249	-1.33981	-1.1065	1.54303	0.095009	-1.50045	0.847611	-0.0802	-0.556	-1.48737	-1.00442	0.701357	0.941133	-0.07977	-1.14858	-1.0053	0.414247	0.533013	0.508446	-1.33248	0.412077	0.691967	-1.21219	0.507986	0.705666	-1.16412	-1.4755	-1.22505	0.50841
PDCD6IP	-1.07601	0.816623	-1.10552	-1.23456	-1.26434	0.816622	-1.05454	0.08646	0.840384	0.609579	0.840382	0.840384	-1.49936	-1.31167	-1.31375	-1.60803	0.840382	0.609578	-1.34813	0.609578	0.842426	0.609578	0.086565	-0.95084	-1.06989	0.60958	0.609581	0.842426	-1.38461	-1.54158	0.840383	0.609579	-1.49539	-1.36154	1.26535	0.840384	-1.48208	0.609579	0.609578	0.609579	-1.38435	0.614878	0.609578	0.609578	-1.41625	-1.44779	0.609579	-1.84083	0.609578
PDCD6	-0.93644	0.046947	-1.04563	-0.76114	6.53589	-1.20454	0.540164	0.260336	0.172876	0.495774	0.007512	0.604369	0.186152	0.522152	0.372341	0.504449	-0.33198	0.163022	0.219458	0.311572	-0.17534	-0.23348	-1.98977	0.261497	0.084836	-0.8073	-0.32066	0.59941	-0.193	0.198602	-0.23568	0.482273	0.362987	0.40646	-0.03936	0.625684	0.027541	0.206388	0.106834	0.407326	0.212034	0.456477	-0.93403	-1.22021	-0.81913	0.407966	0.256865	0.100922	0.126459
BCL2L10	0.741681	-0.26892	0.741	0.507987	2.40639	0.111446	1.35219	-0.88854	0.138655	-0.68014	-1.15462	0.500086	-0.98916	-0.79067	0.480072	0.480566	-0.82682	-0.43493	0.557428	-0.87378	2.82655	0.504931	-1.29389	1.25354	1.25249	0.693529	0.583673	-0.95945	-0.83438	-1.05472	0.118976	0.836462	-0.83593	-1.23717	0.837221	-0.13403	0.573348	-0.71185	-1.31316	0.426135	0.602002	0.541499	0.668971	0.538463	0.476202	-0.42962	0.39648	-1.01439	0.03291
BCL2L11	-0.26868	2.48865	-0.05812	0.780913	2.17901	-0.21236	0.302067	0.016743	2.82389	0.655155	-0.88093	-0.5373	0.655166	-0.37551	0.655172	0.655157	0.009085	-1.43578	-1.36035	0.655165	2.64277	0.655153	-0.3854	0.33365	-0.3591	0.655152	0.655181	-0.11115	0.655159	-1.39761	-0.12866	0.655159	0.655155	-1.29593	0.655205	0.044018	-1.60057	0.65516	0.655159	0.655153	0.655163	0.655194	0.655151	0.655196	0.655152	0.655167	-0.71292	0.65515	0.65517
SH2B3	0.512092	-0.3562	-0.25958	-0.79256	0.512168	-0.45326	-0.41568	1.89894	-0.44129	-0.16584	-0.48282	-0.47288	-0.00637	-0.56741	0.098616	-0.22306	-0.53763	1.721	2.3749	-0.29679	1.89894	-0.30003	-0.65044	1.89894	-0.46582	-0.40461	0.081017	-0.5143	-0.16418	-0.67715	1.89894	-0.66604	-1.03002	-0.38406	-0.19066	-0.53296	4.69177	1.72134	-0.26138	-0.43953	-0.11411	-0.11283	-0.5089	1.7205	-0.40639	-0.12203	-0.85031	-0.47156	1.72276
CDH4	-1.46019	-0.15416	-0.46429	-0.14644	-1.0829	-0.78049	-0.73446	0.223809	-0.83211	0.310078	0.253368	0.070764	0.340508	-0.07083	0.194798	0.476692	-0.14565	-0.16155	-1.00395	0.457812	0.082704	0.283699	-0.1365	4.17199	-0.17934	0.260269	-0.90844	-0.57107	0.115903	-1.18293	-0.62232	-1.12698	0.419859	-0.00786	-1.45347	-0.10429	0.297741	-0.91732	5.41999	0.044682	0.488926	-0.43247	-0.94039	0.157293	-0.96743	-0.18736	0.432837	-2.05661	0.088787
HCN4	-0.72989	-0.41668	-1.05172	0.525559	0.080573	0.306011	0.062893	-0.64464	0.512965	0.292708	0.449219	0.271491	0.613878	0.319163	-1.06151	-0.22207	0.069444	0.458936	0.624371	0.8156	0.272261	-0.80274	0.551211	5.62082	0.29527	0.809423	0.820569	0.45217	-0.47409	0.79059	0.090715	-2.03811	0.472469	0.494128	0.366131	-0.0825	0.135447	0.690296	0.537947	0.564917	-0.68169	0.163471	-1.39669	-0.37742	-2.06649	0.790098	-0.91766	-0.65458	-0.36269
INSL5	-0.93868	-0.73325	-0.91814	-1.2643	-1.22959	-1.06264	-0.19077	-0.19173	1.12161	-0.39842	-0.8644	-1.11253	-0.43386	1.12161	-0.515	-0.66061	-0.93855	1.23727	-0.53167	-0.39956	1.12161	-0.40095	-0.77331	1.1218	1.12161	-0.68396	1.23727	-0.93683	1.23708	-0.46384	1.12164	1.41699	-0.73752	-0.99664	-0.31204	-0.87108	1.11637	1.23823	1.41669	-0.8716	-0.38634	-0.44694	-0.54846	-0.40517	-0.3813	-0.29145	1.23831	-0.33805	-0.42546
FRAT1	1.84519	1.79193	1.75649	-0.76418	-0.55582	0.027823	-0.34853	1.75693	0.116849	-0.13662	-0.37784	-0.48747	-0.31453	-0.42472	1.63464	-0.70266	-0.87765	-0.07327	-0.43215	1.63051	-0.18763	1.63473	1.81262	0.133546	-0.19557	1.57149	-0.65814	-0.01073	-0.57929	1.60824	-0.33989	-0.32351	-0.58111	-1.42531	1.63018	-0.60469	1.34993	1.62978	-0.41535	-0.49089	-0.37183	1.89441	-0.99269	-0.61198	-0.32211	-0.50698	1.62819	-0.48143	-0.12331
TIMM23	0.967014	-2.09936	-1.56364	0.489932	-0.28617	-3.12123	0.457498	-0.57227	0.909666	-0.85794	0.96272	-0.74658	-0.78412	0.59446	0.112761	-0.19385	0.41452	0.768045	0.672206	0.676121	-0.04743	0.677283	0.569674	-1.63216	-0.24027	0.730315	-0.31886	-0.32221	-0.52207	0.291076	0.424743	-1.84192	0.191501	0.285709	0.204863	0.458776	-0.17275	-0.79158	-0.15833	0.721269	0.486795	-0.00548	0.833052	0.739218	0.363328	0.842927	-0.34813	0.874338	0.792245
CDH5	0.303409	0.302925	-0.86378	-1.11536	-0.94361	-0.94095	-0.79998	-0.99399	0.578092	-0.28448	-0.99589	-0.87452	-0.57678	-1.0557	-0.35077	-0.10374	-0.9891	0.007301	-0.43902	-0.53831	1.47684	2.52654	-0.94127	0.578016	-0.91279	0.24105	2.52667	1.47588	0.00254	1.9572	1.47684	-0.31394	0.008661	-0.99097	-0.07414	0.578093	0.004019	-0.47839	-0.13072	-0.03305	-0.15048	-0.35967	-0.67619	-0.07962	-0.14477	-0.20137	-0.00859	-0.74601	-0.59377
TMED7-TICAM2	-0.83743	-0.16128	-1.10977	-1.20741	-0.69158	-0.851	-0.66275	-0.38636	1.61004	-1.07716	-0.31328	-0.27292	-0.26356	-0.33248	-0.20881	0.072639	-0.26282	0.093097	0.099912	-0.54178	1.60979	-0.02064	-0.63226	2.99819	-0.27718	0.416976	0.021487	-0.60778	-1.09396	-0.07828	-0.22007	0.123943	-0.26451	-0.41816	0.064609	-0.16597	-0.51371	0.100127	2.94646	-0.02657	-0.00309	0.182371	-0.99801	0.191461	0.146291	-0.03889	-1.02653	-0.17451	0.305655
NCRUPAR	0.092791	-0.16375	-0.93978	-1.76374	0.137571	0.505663	0.520246	0.334115	0.97802	-0.539	0.942115	0.264263	0.951191	0.962688	0.986419	-0.94637	0.309088	0.26051	-0.98649	-0.72018	0.980359	-0.61533	0.104518	1.00119	0.447311	-0.87827	-0.66031	0.33891	0.854844	0.481557	0.447215	-0.59341	-0.91329	-1.26737	-0.83558	-0.14385	0.95234	-0.82782	-0.84876	-0.77173	0.558158	-0.84768	-0.87526	0.62454	0.579689	-0.52307	-1.19321	-0.69503	0.372456
CHAF1A	-1.0503	-1.38053	-1.00641	-0.76607	-0.78613	-0.84258	-1.27627	1.0362	-0.82186	-0.14304	-0.74476	1.0362	0.168649	1.0362	0.121236	4.66028	1.0362	-0.95904	-1.2835	4.66028	1.0362	-0.23458	-0.73979	-0.75754	1.0362	-0.45935	-0.29207	1.0362	-0.08416	-0.25401	1.0362	0.292165	0.035176	-0.89966	-0.25545	1.0362	-1.56728	-0.38141	-0.28852	-0.49498	0.247527	0.316172	-0.22603	-0.11484	0.229626	0.117789	-0.25245	0.319527	-0.79045
TOM1	-0.08915	0.560663	0.601354	-1.16951	-0.63518	0.625853	-0.40526	-0.06127	0.300448	-0.29033	0.13047	0.634289	0.060927	-0.66455	0.369661	-0.33031	0.507549	0.416408	-2.18461	-0.4279	0.44783	0.111583	0.40511	-0.36152	0.236207	0.466636	0.559274	-1.68185	-0.14609	-0.35392	0.486675	-0.50914	0.326704	0.262786	-2.65123	0.583705	-0.58225	0.430933	-0.22278	0.197196	0.079548	-0.65935	0.217808	-0.2909	0.186751	-0.08033	-0.27091	0.425824	-0.84878
SH2D3C	-0.3807	-0.42564	-0.44664	-0.42143	-0.60509	0.721221	-0.57519	-0.39067	1.87336	1.40099	-0.41797	-0.50643	-0.74226	-0.41829	-0.54576	1.40099	-0.40531	-0.65117	-0.95997	-0.74849	1.87336	-0.5533	-0.47985	1.87336	-0.40439	-0.89558	-0.68355	-0.50691	1.40099	-0.69941	-0.75806	1.40099	-0.76225	1.87336	-0.53214	-0.61196	-0.5458	0.346345	1.40099	-0.536	-0.79984	1.40099	1.40099	-0.56663	-0.93322	1.40099	1.40099	-1.57609	-0.5834
RANBP9	-0.42658	1.36308	0.212646	-1.05137	2.01638	1.75391	0.206392	-0.29756	-0.67693	1.71089	-0.30258	-0.61486	-0.38968	-0.8092	1.82401	-0.49711	-0.90975	-1.12499	-0.31946	1.45801	-0.32795	1.2169	-0.94093	-0.04188	-0.76312	-0.33735	0.081284	-0.87975	4.53479	-0.5455	-0.36257	-0.31395	-0.52657	-0.48781	-0.16586	-0.28596	1.29676	-0.19899	-0.60822	1.71186	-0.32037	-0.30539	-1.0938	-0.73934	1.30542	1.30196	-0.75539	-0.64259	0.101287
DNAJB6	-0.00472	-0.77912	0.437806	-1.26924	-0.16612	0.613188	-0.1686	0.139874	-0.31488	-0.86509	-0.10772	0.615628	0.747302	-0.3392	-0.62552	-0.8505	-0.78263	0.29815	1.24892	-0.6891	0.082734	1.51893	-0.16742	0.636057	-0.80367	0.798965	0.301519	-0.84282	1.6091	-0.48431	0.027243	0.746275	-0.85535	0.124944	-0.75419	1.6921	-0.8392	-0.98566	1.51657	-0.93531	-0.59284	-0.63367	-0.85951	-0.61669	-0.69193	0.74666	0.318378	-1.05772	-0.57517
HSFX1	0.642321	-0.9401	0.924453	-0.03123	0.536372	0.28907	0.435109	0.416738	0.195848	0.931211	0.124347	0.63178	0.822848	0.770519	-0.13432	0.227835	-0.9005	-1.19733	-1.12118	-2.16572	-3.22345	-0.57616	-0.59539	0.653609	0.803886	0.956621	-1.60012	0.508453	-0.23693	0.775774	0.287492	-0.6229	-1.00344	0.586315	-0.40776	0.505508	0.790364	0.129434	-0.94463	0.001846	0.10075	-0.42055	-0.18688	0.781089	0.544878	-0.18945	-0.43327	0.040329	0.924006
SMC4	1.29191	1.27464	-0.84125	-1.11786	-0.75742	0.131579	0.148995	-0.86469	1.94558	0.296679	-0.74368	1.10841	0.296679	-0.77242	0.085826	0.296679	-0.74576	0.296822	0.334778	-2.41353	-0.68458	0.366446	1.10841	1.29191	-0.65381	-2.41687	-1.07205	-0.73602	0.296679	0.296679	-0.74716	0.296679	0.296823	-0.76692	-1.30542	1.10841	1.26928	-2.4055	0.29668	0.296679	0.296697	-1.07278	0.472801	0.296679	0.296679	1.27574	0.296679	0.506595	0.36655
SAE1	0.712891	0.527341	5.11081	1.62727	-0.59199	1.31434	0.622974	-0.58936	0.543762	-2.26615	-0.71319	1.32764	0.090243	-1.03315	-1.41203	0.042298	-0.81623	0.240557	-0.13686	-0.12511	-0.55449	-0.10615	-0.59745	0.583357	-0.37502	0.217642	0.045531	-0.95428	-1.43906	0.214083	0.553013	0.220003	-0.12529	0.508754	0.126393	0.692303	0.09193	0.095457	0.317835	-0.12794	0.26096	5.89166	-0.12972	-1.63007	0.090484	-1.47187	-0.1259	-0.12614	0.432062
DNM1L	-0.23177	2.04509	2.04509	-0.21786	-0.7145	-0.80315	-0.31374	-0.26673	-0.48302	-0.39097	-0.20259	-0.92094	1.80561	2.04509	-0.51477	-0.85209	-0.23457	1.80561	-0.31367	-0.78055	-0.21604	1.80561	-0.60381	-0.24733	-0.66579	-0.69172	-0.37082	-0.36188	-0.30904	-0.29953	-0.30845	-0.28723	1.80561	2.04509	1.80561	2.04509	-0.76266	-0.305	-0.58167	-0.39333	-0.40659	-0.27847	-0.43973	1.80561	-0.74543	1.80561	-0.27138	1.80561	-0.36361
NR1H3	0.494492	0.463391	-1.63333	-2.24718	-1.8469	-1.40026	-0.14586	0.495212	0.494756	0.578707	0.494252	-1.48104	0.042669	0.494378	-0.01159	0.254413	0.674598	-0.00963	-0.01147	0.466214	0.495127	-0.01104	-1.36037	0.697057	0.696064	0.042678	0.0438	-1.52539	-3.71945	-0.01178	0.531483	0.296515	0.466282	-1.52535	-0.01121	-0.14781	0.042473	-0.06334	2.79955	-0.01175	0.042826	0.486066	0.466649	-0.01128	-0.01005	-0.01091	0.042248	-3.5003	0.594263
SCAMP2	-0.28678	-0.55336	0.035104	-1.75467	-1.58718	-0.19827	1.71258	0.328722	0.273135	0.262166	0.25797	1.50587	-0.97564	0.138743	1.86397	-1.07373	0.272717	-0.09111	1.86698	0.271621	0.328879	0.821011	0.139501	0.294455	0.25847	0.48939	-0.11966	0.257867	0.380752	-1.12547	1.50587	1.94146	-0.09328	-2.02102	-0.50282	-0.04586	-0.91668	-0.96224	1.86398	0.172134	1.94128	-0.27536	-0.05914	-0.90413	0.57719	0.157009	-1.05055	0.347496	-0.09038
SCAMP3	-0.22118	-0.15401	-0.27523	-0.51158	-0.56613	-0.34216	-0.18185	1.90806	-0.19012	0.03766	-0.55958	-0.18112	-0.20034	-0.65283	0.276999	-0.4798	-0.67389	-0.23083	0.188583	-0.74304	1.90814	-0.35652	1.90825	0.008082	-0.20996	0.133776	0.333627	1.90806	0.094772	-0.30892	-0.29148	-0.03098	-0.19013	-0.74416	-0.53781	-0.24349	-0.1559	-0.13586	-0.24924	0.062599	0.095436	0.316967	-0.56497	-0.54137	0.013396	-0.06772	-0.13188	-1.07851	-0.36591
IL18BP	0.172531	-0.17836	0.013194	-0.77707	-0.78452	-0.20839	0.921671	0.453585	0.780048	-0.27417	-0.38097	-0.29673	0.506349	-1.15727	-0.75451	-0.56077	0.409707	-0.56532	2.95423	2.29637	0.134646	0.011113	-0.6406	0.828625	-0.34379	-0.15318	0.776075	-0.12188	0.385416	-0.34014	-0.11064	0.988151	0.196472	-0.45048	0.339262	0.9544	-0.12303	-0.5113	0.121739	-0.49315	0.212389	0.370763	-0.60928	-0.0823	0.0003	0.360798	-0.00848	0.458212	0.333465
SNUPN	-1.96651	0.011633	0.075881	-0.14495	-0.27674	-0.8499	-0.70271	0.396371	0.433008	0.518217	0.264539	-1.03084	0.306722	0.336116	0.49023	0.305394	0.021614	0.234311	0.183967	0.198065	0.088421	0.372639	0.268003	0.468327	0.204643	0.47444	0.133482	0.314737	-0.04059	-0.3549	0.440459	0.444044	-0.5355	-0.19778	-0.58712	0.19894	0.477847	-0.53105	-0.85037	-0.4197	-0.11138	-0.35391	-0.54357	5.5474	0.494727	0.257651	-0.00045	0.402201	-0.91091
HUWE1	0.272254	3.06584	5.15956	0.977849	-0.51545	5.15956	0.107823	-0.02619	-0.05808	2.2077	-0.16444	-0.48839	0.18642	-0.28216	5.05091	-0.60261	0.027831	-0.55198	0.242133	-0.31318	0.407758	-0.39643	-0.11115	0.111771	0.300164	-0.15993	-0.01787	-0.51689	-0.49786	-0.61161	-0.20983	-0.24075	-0.49926	-0.62688	-0.77609	-0.32071	-0.12196	2.20655	-0.2247	-0.68246	-0.10452	-0.10938	-0.90896	-0.75515	2.20409	-0.45579	-0.62425	-0.11298	-0.03361
PTPRU	1.2691	1.0261	-0.46218	-0.37727	-0.63519	-0.49872	3.01187	-0.45826	-0.27341	-0.51885	-0.74114	-0.5303	-0.55835	-0.88803	-0.46528	-0.42048	-0.69526	-0.27905	-0.43556	-0.48676	1.02668	-0.6043	-0.57252	1.08382	-0.58962	1.0791	3.19696	-0.91227	-0.44193	1.1377	-0.47768	1.13799	-0.39692	-0.71514	-0.53738	3.01183	-0.40156	-0.399	-0.56153	-0.45341	1.30991	-0.44601	-0.74977	-0.36368	-0.65942	3.19711	-0.50367	-0.57617	-0.52151
PQBP1	-1.14295	-0.45087	0.840927	0.139231	-0.67832	-1.1711	0.688207	0.454024	-0.5507	-0.81286	0.864393	0.676912	0.588638	0.732513	0.575149	-0.58457	0.807356	0.303683	-0.65656	-0.68139	-0.51019	0.564773	-0.0936	0.227188	-1.38664	-1.20573	-0.19805	-0.49711	0.947747	0.455919	-1.05893	-2.44607	0.302687	0.581847	-3.70055	0.756014	0.350327	0.790071	0.926023	0.83087	0.576764	-1.33473	-0.39322	-2.72112	0.352156	0.707116	0.500674	0.439867	0.432564
EDIL3	-0.02765	-0.15626	-0.34011	-0.45598	-0.65958	-0.19369	-0.18641	-0.29688	-0.00347	-0.09657	-0.2501	-0.03775	-0.08789	0.005481	0.116249	-0.23453	-0.03183	-0.3367	-0.13049	4.35618	-0.08258	-0.32639	-0.11064	2.34164	-0.19937	-0.62585	-0.17948	-0.16055	-0.32729	-0.49182	-0.12219	-0.39031	-0.4068	-0.55624	-0.17583	-0.07865	-0.56906	-0.16048	0.330658	-0.60431	-0.52712	-0.42917	0.166398	2.10826	-0.109	4.35618	-0.26603	-0.72999	0.270155
COL4A3BP	-0.7807	0.323103	0.180511	0.360221	0.414972	-0.54485	-1.58762	0.452183	-0.16729	0.061664	0.104892	0.106528	-0.32452	0.040309	0.223245	-0.00065	-0.22326	0.107596	0.224781	-0.22252	0.30425	0.206989	0.04196	-1.54281	-0.36408	0.169808	-2.00305	-0.06382	-0.32445	-0.10106	0.175042	0.220608	-0.05769	-0.07986	0.106765	-0.01	-0.21073	-0.58096	0.086537	-0.33024	3.93105	0.21528	0.109509	0.14597	-1.38726	-0.32181	-0.2638	-0.13433	2.82774
CDH11	-1.56081	-1.09201	-1.3915	-1.43861	0.918174	-0.88091	-1.09082	0.918174	0.918174	1.22793	-1.14695	-0.89853	-1.01173	0.918174	1.22793	-0.80172	0.918174	-0.6328	-0.56995	-0.58321	0.918174	1.22793	0.918174	0.918174	-0.94008	-0.79519	-0.77814	0.918174	1.22793	-0.65798	0.918174	1.22793	-0.68145	-0.97746	1.22793	-0.97835	-0.71358	-0.75156	-0.77941	-1.49933	-0.61461	1.22793	1.22793	-1.57728	1.22793	1.22793	1.22793	-0.57526	-1.2874
ARPC5	1.65722	-0.13869	-0.04391	-2.1469	0.27013	-0.44728	-0.04202	0.097289	1.91563	-0.07475	0.132874	-0.62652	0.069286	-0.44055	-0.1651	-0.99726	1.92426	1.933	1.92099	-0.2825	0.482908	-0.98934	-0.51498	-0.23944	-0.51378	-0.92211	2.19546	-0.10032	1.93276	-1.09835	0.017635	-0.41361	-0.30161	-0.05539	0.001515	-0.09296	1.93227	-0.27062	-0.32625	-0.84209	-0.15307	-0.05894	-0.07629	0.000829	-0.21857	-0.47808	0.090805	1.93241	-0.94254
ARPC4	1.46246	-0.1876	-0.10151	-2.03127	0.181389	-0.42471	-0.1069	0.021761	1.70112	-0.14626	0.054625	-0.55312	-0.01031	-0.47497	-0.22703	-1.00701	1.70908	1.72708	1.71588	-0.33566	0.377902	-0.9658	-0.5437	-0.27553	-0.54258	-0.90786	1.97196	-0.16074	1.72685	-1.05358	-0.03815	-0.45588	-0.34621	-0.11925	-0.07126	-0.15394	1.72639	-0.32473	-0.37587	-0.83917	-0.21302	-0.1293	-0.14168	-0.07574	-0.27678	-0.52258	0.009665	1.72653	-0.8902
ARPC3	1.56105	-0.17792	-0.08719	-2.12093	0.210956	-0.42781	-0.09286	0.042727	1.81258	-0.14076	0.077361	-0.56313	-0.00087	-0.48077	-0.22387	-1.02643	1.82097	1.78684	1.77532	-0.33564	0.418058	-0.98403	-0.55321	-0.27058	-0.55202	-0.92441	2.03882	-0.1496	1.78661	-1.07435	-0.02041	-0.45934	-0.3465	-0.10588	-0.06358	-0.14244	1.78614	-0.32439	-0.37701	-0.85373	-0.20945	-0.12331	-0.13604	-0.06819	-0.27506	-0.52797	0.019689	1.78628	-0.90624
ARPC1B	1.29639	-0.20335	-0.1251	-1.87906	0.132026	-0.41886	-0.12999	-0.01305	1.51331	-0.19686	0.016811	-0.53556	-0.08976	-0.46454	-0.26048	-0.87489	3.10326	2.99902	1.26999	-0.34605	0.310638	-0.84243	-0.52701	-0.28326	-0.52599	-0.79679	1.47172	-0.17893	2.99902	-0.91157	-0.06751	-0.44075	-0.35436	-0.14122	-0.13778	-0.17275	2.99902	-0.33744	-0.37772	-0.74268	-0.24945	-0.1835	-0.19325	-0.1413	-0.29967	-0.49329	-0.07402	2.99902	-0.78288
ACTR3	-0.08699	-0.34422	-0.2885	-1.46893	-0.66193	-0.67994	1.02645	1.34692	1.34769	-0.98043	1.34694	-0.89939	0.938362	-0.61812	0.938341	-1.14962	1.35535	0.946903	1.09884	0.938197	1.34714	-1.07929	-0.57793	-0.5189	-0.5771	-0.96333	1.09938	-0.5756	1.103	-1.11732	-0.0615	-0.67847	0.938199	-0.29627	0.938404	-1.43019	0.94689	0.938192	-0.70527	-0.51482	0.938473	-0.59722	-0.99167	0.938182	0.938266	-1.073	0.938433	0.947226	-0.94106
ACTR2	-0.25125	-1.19049	-0.50479	-2.11087	0.538846	-1.04701	0.539183	0.540277	0.949635	-0.11145	0.540277	-1.07026	-0.10637	0.538831	-0.10638	-0.11147	0.955666	0.782105	3.69297	-0.10833	0.541655	-0.11142	0.538831	0.538884	0.540025	-0.11141	3.69333	0.538835	0.78242	-0.11142	0.539812	-0.10946	-0.10824	-0.34972	-0.10824	-1.3918	0.783404	-0.10832	-0.10947	-2.24155	-0.10633	-0.11139	-0.11129	-0.10582	-0.10735	-0.11145	-0.1054	0.782021	-0.11134
TSPAN1	0.171357	0.216244	-0.68271	0.007035	-1.00998	0.539597	-2.98922	0.468889	-0.32941	-0.08774	0.117846	0.257616	0.52212	-0.39076	-0.52219	0.226587	0.088163	-0.0896	-0.11087	0.007815	0.346033	-0.30509	0.047264	0.725122	-0.34295	-0.21069	-0.25166	-0.63427	0.077745	-0.47058	0.251464	0.521086	0.389427	0.081276	0.672075	0.178707	-0.12748	-0.11076	0.032533	0.009593	0.126697	-0.04823	0.438252	-0.32997	0.299216	0.66681	-0.85923	0.227326	-0.93128
CTDSP2	-0.33216	2.53707	-1.3382	-1.58977	5.30445	2.75976	0.502	0.527628	-0.36484	0.021835	0.706776	-0.58609	-0.62553	-0.52439	1.74211	-0.01195	-1.17582	-0.74506	0.055657	-0.71259	-0.17721	-0.9803	-0.82394	0.616335	-0.531	0.00934	-0.45793	0.181415	-0.7679	-0.69617	-0.72761	-0.01966	-0.89854	0.38676	0.02576	0.430205	1.74153	-0.01025	-0.76998	-0.87136	-0.02322	-0.56962	-0.85714	-0.76776	1.7417	1.73924	-1.08631	-0.81022	-0.73529
ARPC2	1.13895	-0.30882	1.30335	-1.3619	-0.05199	-0.38018	-0.35988	-0.72438	2.99635	-0.28064	-0.52521	-0.67066	1.24723	-0.82975	1.24656	-1.4159	0.003504	-0.10607	-0.22134	-0.81014	1.39852	-1.06437	-1.03225	-0.34061	-1.56682	-1.15067	3.23744	-0.38887	1.24741	-1.60717	1.30339	1.24663	-0.75045	1.3033	-0.3343	-0.36356	-0.25315	-0.78246	1.24684	-0.81829	1.24658	-0.29254	-0.30092	-0.36069	1.06249	-0.62448	1.35823	1.24749	-1.03983
SGK2	0.472062	0.216057	-0.53724	-0.20955	-0.76204	0.244008	-0.46688	0.363467	0.418013	3.22273	-0.20249	-1.06246	-0.27652	-0.86972	-0.2674	-0.08061	0.008209	0.03001	-0.27081	-0.0114	3.04981	-0.03026	0.142698	0.40633	-0.08281	-0.09839	-0.15047	-0.52445	-0.18698	-0.34564	-0.02544	-0.38033	-0.10632	-1.56231	-0.02656	-0.55542	3.22273	-0.13628	-0.40849	-0.09834	-0.36505	-0.15187	-0.52987	-0.50205	0.071632	-0.33419	-0.55653	-0.19692	-0.14187
RAD50	1.15104	0.014656	1.17412	-1.5708	1.19904	-0.22976	0.055033	1.15114	1.15102	0.374834	-0.27018	-1.38811	1.77316	0.907353	0.752551	0.374821	0.020848	-0.81097	0.376323	0.374817	1.29616	1.77259	0.068122	1.15119	-0.27032	-0.57967	-0.91776	-0.14775	0.37482	-1.8781	1.15119	0.374819	0.375057	-1.39499	-1.13381	-1.28106	-1.23959	0.696221	0.37482	0.37482	0.668281	-1.72538	0.696269	-0.91121	-1.16356	0.375717	0.375333	-0.97247	-0.8568
KIF20A	0.842279	1.07884	0.239814	0.84198	-1.51251	0.842329	0.842205	0.849032	0.847346	2.19709	-1.17196	0.842203	-1.06982	0.842154	-1.04687	2.19706	0.842192	0.848287	-0.92007	0.740228	0.842446	-0.73174	-1.27242	0.856136	-1.45861	0.75411	2.19714	-1.25531	0.74876	-1.3286	0.850346	2.19711	0.740713	-0.11395	0.741187	0.842319	-1.11829	0.848535	0.746068	0.740256	-0.25334	0.741115	-1.06178	-1.18855	0.741184	0.748253	0.83195	0.740458	0.741495
PREB	0.131478	1.60659	0.130626	-2.25172	0.130627	0.130769	0.849827	0.339091	0.40936	0.160907	0.33909	1.60683	0.24007	0.409094	0.51511	-1.36819	0.409592	0.16103	0.159796	0.160873	0.409364	0.160875	0.409096	0.409861	0.33877	0.160879	2.04178	0.33883	0.160892	-0.86165	1.60746	0.164961	0.159817	0.130626	0.160884	0.131496	0.16087	0.160891	0.160878	-2.47811	0.160894	0.166604	0.162072	0.160883	0.160873	0.159811	0.16089	2.04147	0.159801
CDH13	0.033212	0.077965	-0.16344	-0.57077	-0.20957	-0.23514	-0.21	-0.40368	0.039622	-0.21428	-0.41124	-0.11909	-0.1856	-0.03219	-0.20301	-0.55622	-0.28854	0.045362	-0.24354	-0.53012	-0.36213	0.216542	0.038268	0.260304	-0.06454	0.055231	0.080319	-0.13925	-0.21201	-0.38013	-0.35878	-0.12827	4.91978	-0.26237	-0.16377	-0.13274	-0.26598	-0.19738	0.196066	-0.07456	0.104633	-0.02697	-0.2556	-0.37042	-0.23443	-0.2724	-0.10864	-0.51351	-0.16763
ACTR1A	0.618115	-1.54456	0.617813	0.48656	0.486661	0.618032	0.336903	0.616481	0.617899	0.645872	0.486528	-0.77772	-1.83407	-1.59207	0.475494	0.479063	0.486547	0.645986	0.645834	0.643844	0.692966	0.645867	0.48659	0.693849	0.738545	0.47546	0.807562	0.692887	0.479544	0.479522	0.612118	0.643841	-1.70669	0.483569	0.740878	0.486636	0.642207	0.740807	0.479126	-1.81343	0.693666	0.479547	0.471668	0.644065	0.642237	0.645873	0.740839	0.479074	0.812422
ARL4C	-0.17376	0.339611	-0.22252	-0.64246	0.239758	-1.51094	0.513902	0.515677	0.505771	0.322715	-0.89179	-0.59797	0.323453	0.47035	0.764053	0.517978	-0.23313	0.314858	-0.1017	-0.08379	0.323817	0.928615	0.39504	-0.82917	-0.14397	0.660866	0.834235	-0.49249	-1.06479	-0.00383	0.334302	0.965902	0.447501	-0.19511	-1.34212	-0.97217	0.33512	0.655211	0.770886	0.855299	0.584562	0.7741	0.423421	0.815893	0.913161	0.35371	-0.37719	-0.4177	-1.59246
RASGRP1	-0.01412	0.458951	-0.03109	-1.8616	0.206224	0.010701	0.737226	0.704697	0.707255	0.011891	-0.01476	-1.93843	-0.05745	0.030129	2.34692	0.638077	0.348851	0.595297	0.31197	-0.03564	0.741054	0.202503	0.675503	0.335724	0.237424	0.639726	0.83875	-2.14617	-0.0355	0.272811	0.215998	0.562562	0.178095	-2.11024	0.671625	0.610377	0.424403	-0.84116	0.720377	-1.89582	0.207704	2.34679	0.199627	-3.08018	0.181259	2.34694	0.606665	-0.06252	0.319929
DNAL4	3.46353	-0.45888	0.958892	0.435966	-1.00187	-0.67624	4.94933	0.636452	1.05574	-0.58587	0.582091	-0.71612	3.81753	-0.94789	-0.64439	-0.18556	-1.00187	0.896257	-0.27844	0.691946	0.670969	-0.07464	0.33934	0.313157	-0.52919	0.971105	0.905581	-0.02367	-0.1962	-0.94377	0.61115	-0.80543	-0.60095	-1.1805	-0.57991	0.210064	-0.66943	-0.08045	0.06763	-0.58327	0.726041	-0.28075	0.677112	-0.90724	0.891591	-0.38641	-0.52445	-0.5245	0.893575
LRPPRC	-0.27545	-0.51226	-0.67179	-0.70318	-0.75772	-0.16735	-0.14734	-0.36889	3.64648	-0.36561	-0.32094	1.44298	-0.46935	-0.29075	1.10153	0.172645	-0.42435	-0.40443	0.409952	1.00549	-0.28729	0.563654	-0.39781	1.4543	-0.27903	0.177803	-0.36312	-0.27325	-0.46034	-0.75197	-0.24038	1.01294	2.8979	-0.75451	0.29755	-0.41797	2.89805	-0.55252	-0.30887	-0.45648	-0.41544	-0.49424	-0.56738	-0.46432	0.300099	-0.5298	-0.51443	-0.55569	-0.25184
TRAP1	-0.16964	-0.15622	2.34264	-1.22791	2.34264	-0.04153	-0.04637	-0.32459	-0.36398	-0.29708	-0.62814	-0.43758	-0.04798	-0.70429	2.57066	-0.58378	-0.74705	-0.30212	-0.06223	-0.1289	1.19639	2.57066	0.081925	0.13157	-0.53831	-0.31408	-0.55479	-0.28672	2.57066	-0.5161	0.07942	2.57066	2.57066	-0.72351	-0.27515	-0.17853	-0.46996	-0.28383	2.57066	-0.41782	-0.40784	-0.30851	-0.35351	-0.42482	-0.37305	2.57066	-0.75774	-0.55363	-0.09291
OPTN	-0.63422	-0.20976	-0.29019	-2.01563	-0.99037	1.13086	-0.18984	-0.26212	1.13126	1.24961	-0.28044	4.06914	-0.82746	-1.44761	0.077527	-0.91315	-0.45195	-0.81581	1.24961	0.012194	1.28496	-0.97992	-0.05156	0.018925	-0.62102	1.24961	0.111524	-0.6261	-0.96447	-0.86952	1.38938	0.153632	-0.89271	-0.70396	1.24961	-0.51554	1.91325	-0.82986	1.24965	1.24961	1.24973	1.24961	1.24961	1.24961	-0.88183	1.24973	-0.92086	-0.83956	-0.87575
BCAP31	-1.88483	0.109869	-0.4199	0.770651	3.19008	-0.15525	0.946144	0.003963	0.569108	0.467734	0.00404	-0.06595	0.467917	0.158432	-1.67805	0.467695	0.120851	0.467949	0.467768	0.467614	0.420462	0.467779	0.016895	0.66394	0.201849	0.467672	0.467745	0.21851	0.468196	0.467753	-0.12726	0.467615	0.467667	-0.29513	0.470643	-0.01983	-1.74377	0.467788	-2.24651	0.467672	0.467907	0.470419	0.467642	-1.07335	0.467877	-1.64985	-1.19319	0.467612	0.467945
NAMPT	0.368199	-0.23574	-0.1886	-0.65732	-0.52282	-0.71881	1.63236	-0.19889	0.038202	1.25544	-0.47869	-0.36555	1.23844	-0.31087	-0.44392	-1.87057	-0.79406	-0.6112	-0.42317	-0.433	-0.10259	-0.64193	-0.1963	1.63257	1.63247	1.23822	1.23859	-0.09104	-0.49754	-0.88156	1.63225	1.23847	-0.38885	-1.72159	1.25547	1.63244	1.2385	2.66933	-0.79578	1.25544	1.23829	1.23828	-0.60787	1.25549	-0.92114	-0.51771	1.23826	-0.69275	1.23849
RBM12	-0.10851	0.162696	0.010201	-0.42994	0.319631	0.355882	0.199253	-0.32378	-0.34341	0.156914	-0.3638	0.321532	0.100116	0.281091	-0.00235	-0.6813	-0.37314	0.331958	-0.17418	-0.64727	0.234777	0.263944	-0.05602	0.066763	-0.1124	-0.58314	0.044605	-0.31445	0.358545	0.245765	0.058503	4.39891	0.057788	-0.51901	0.122124	-0.3939	0.123628	0.076475	0.314166	-1.01585	0.287625	-0.50726	-0.22381	-0.41851	-0.39647	4.39891	0.022963	-0.18597	0.201064
TOB1	0.273004	-0.18739	-0.04668	-2.37868	0.455863	0.194565	0.582543	0.182592	0.364798	0.318725	-0.27089	0.190394	-0.01933	-0.46107	0.424354	-1.08035	-0.56192	0.563266	0.494646	-0.15527	0.71829	-0.45602	0.596948	0.686256	-0.06884	0.157988	0.332712	0.224532	0.083474	-0.21001	0.554062	-0.02457	-0.20493	-0.50208	0.220953	0.359013	0.107724	-0.10973	0.115643	-0.24387	-0.13014	0.215661	-0.05731	0.038496	-0.37529	0.225104	-0.24619	0.33793	0.444292
AKAP9	-0.10364	-1.55092	-0.0869	-0.38349	-0.38234	-0.23576	-0.54575	-0.15579	1.45157	-0.81635	1.4515	-1.40194	-1.11756	1.45146	0.81718	-0.96427	-0.24228	-0.8736	0.817118	0.81715	0.074075	-0.87382	-0.38242	1.45166	-0.1027	0.817047	0.817237	-0.02198	0.817011	-1.11729	-0.15885	-0.96473	0.817011	-0.23855	-0.87557	1.45149	0.817117	-0.81151	0.817085	0.817009	0.817133	0.817125	-1.12456	0.817085	0.81715	0.817085	0.817121	0.817048	0.817251
CLEC3A	-0.03632	0.29199	-0.27462	0.06189	-0.71117	0.186663	0.307487	-0.38327	0.138916	-0.20882	0.621042	0.564922	-0.13504	0.510138	-0.30514	-0.83912	-0.08259	-0.05296	-0.19768	-0.37063	0.376616	-0.28924	-1.50644	-1.72902	0.303945	-0.23948	-0.30391	0.46688	-0.74547	-0.01275	0.609155	3.27104	3.27104	-0.47555	-0.39445	0.039291	-0.3423	-0.08286	-0.36648	0.016271	-0.02144	-0.27641	3.27104	-0.60373	-0.42696	3.27104	-0.45306	-0.16391	-0.17132
G3BP1	0.068622	-0.90227	0.399593	0.004501	-0.68521	0.098506	0.145977	-0.96583	0.22056	0.341438	0.708992	-0.94875	0.191667	0.547353	0.070552	0.539997	0.353024	-0.9013	-0.01607	0.243518	-0.93038	0.504828	0.76214	0.466527	-0.26019	0.560979	-2.73772	-0.47155	0.107871	-0.009	-0.32523	-0.20415	0.345388	-0.55585	-0.59489	-0.6031	0.349812	0.002452	0.488696	0.379917	0.38751	-1.42568	-0.70624	0.402854	0.362395	-0.22378	0.38758	0.415835	0.296874
EBI3	0.696916	0.511173	0.804152	-0.99167	0.391292	-1.32008	0.938046	1.20308	-0.58018	0.743007	-0.76375	0.445492	0.698768	-0.96286	0.742825	-1.5365	-0.80968	0.759697	0.759799	0.742941	1.2568	0.945787	1.20301	1.33156	-0.64309	0.768071	-1.37425	-0.85593	-1.29588	0.376142	-0.75027	7.08468	0.77206	0.804116	-1.45091	0.510957	0.258029	0.759717	0.781826	0.256428	0.9595	0.77213	-1.45168	0.326211	0.840015	0.962635	0.698671	0.742734	-0.19878
CDH17	-0.52954	-0.43565	-0.67803	-0.75418	-0.41212	-0.4131	-0.65994	1.43666	1.43666	0.185535	1.43666	-0.52992	0.304565	-0.74054	0.137638	-0.13248	1.43666	-0.3191	-2.27388	-0.37782	1.43666	0.230334	-0.42835	1.43666	-0.42312	-0.13081	0.049201	-0.66133	0.053057	0.129781	-0.56764	-0.87579	0.294813	-0.4956	0.077418	-0.85057	-0.00699	0.133895	0.279572	0.206822	-0.17046	0.28209	0.131405	0.188531	-0.85586	0.021519	-0.40113	-0.93679	-0.44645
ABI2	1.09784	0.899039	1.02665	-1.52404	0.971548	0.91442	-0.72431	-1.01217	0.63926	-1.04094	-1.01715	2.72932	-0.94319	-1.3999	0.640367	0.667448	0.647145	0.849973	0.840047	-0.93626	-0.49357	-0.82362	1.06596	0.50641	-1.27045	1.24323	1.05541	0.885239	0.881134	-1.1225	-0.69551	-0.6435	0.687506	0.915684	0.810216	0.991995	0.716136	0.710454	-0.87043	-1.29681	-0.82245	-1.01701	-1.2747	0.122438	0.519127	-1.02271	-0.7289	0.677731	-1.15163
CEBPZ	-0.68277	1.10974	-0.59463	1.10974	-1.04231	-1.00941	-0.74798	-0.89577	1.10974	-0.43449	1.10974	-0.86998	-0.33114	1.10974	1.04895	2.8171	1.10974	-0.51533	-0.03286	-0.55679	1.10974	-0.67851	-1.20062	1.10974	-0.80721	-0.27792	0.993731	-1.0894	-0.1853	-0.29651	1.10974	-0.44046	-0.182	-0.88674	-0.27182	-1.35988	2.8171	2.8171	-0.0121	-0.43216	-0.41636	-0.28835	-0.23477	-0.24957	-0.59364	-0.33588	2.8171	-0.37893	-0.31718
PLXNC1	-0.00261	-0.29328	-0.41136	-1.27947	-0.54157	-0.50857	-0.40705	-0.27585	-0.03555	-0.99806	-0.021	-0.49424	-0.10299	-0.03572	-0.63829	-1.07969	0.064252	-0.87168	-0.27388	-0.28532	-0.21537	-0.44183	-0.13508	-1.21455	-1.52138	-0.00154	-0.71046	0.177434	-0.85706	-1.23344	0.032612	-0.61548	-0.05236	3.64815	-0.26402	0.105079	2.82475	-0.03327	-0.21554	-0.20771	-0.32326	-0.49299	-2.62495	-0.95671	-0.20029	-0.11456	-0.27835	-0.11302	-0.52505
TRIM28	1.07218	-0.93313	-0.95706	-1.52349	-1.17212	-0.62112	0.993246	-0.79001	-0.77441	0.587153	-0.61924	-0.72679	0.585726	-0.61063	0.584983	-0.7566	1.171	1.15308	0.589011	0.584606	-0.53461	0.58515	-0.6164	1.10186	-0.7055	-1.04245	1.02113	-0.35274	0.721287	-2.08857	-0.67927	0.317237	0.81471	-0.85142	0.594073	-0.4836	0.693801	-1.07586	0.968399	0.586928	0.587186	0.588346	0.58693	-0.08711	0.58498	0.551846	0.638565	-1.22404	0.692733
RASA4	-0.09518	0.274025	0.481865	0.365359	0.54434	-0.5006	0.645126	-0.48102	-0.14735	0.832078	0.053857	-2.08267	0.549777	-1.56809	0.38354	0.019044	0.665136	0.624921	0.833998	-0.82798	0.283458	-0.15406	-0.08296	0.680787	-1.6212	0.112182	0.69984	-0.58164	1.04669	-1.94995	0.941084	0.713072	0.866523	0.077799	-0.88844	0.713596	0.055209	0.841055	-0.0389	-0.57313	0.181816	0.993426	0.843869	-1.14574	-2.07301	0.571488	-0.0373	0.795743	0.048292
ATP6AP2	-0.50573	-1.42951	0.440829	0.538655	-0.11661	-0.49937	-0.77927	0.405427	-0.18876	0.873726	0.766986	-0.79304	0.387258	0.934048	-2.81812	0.779653	0.929338	0.297553	0.58555	0.528157	0.602119	-0.12147	-1.41271	0.19202	-0.17166	0.319828	0.972407	0.624862	-0.38818	0.17616	0.972416	0.701685	-1.15023	-2.20628	-0.61928	-0.33633	0.584224	0.628614	0.493591	1.01831	0.809373	0.447881	-0.59253	-0.19064	-0.04563	-0.01086	-0.21448	0.92519	-0.01554
FARP1	0.547466	-0.45733	-0.36911	-1.1405	1.50008	-0.52578	-0.53666	-0.29527	1.50008	1.04267	1.50008	0.506093	-0.79988	0.506568	-0.85905	1.04267	-0.84254	1.04267	-0.76279	0.140881	0.546747	1.04267	1.50008	1.5008	1.50065	1.04267	-0.68033	1.50008	-0.79417	-0.81272	0.507165	1.04267	-0.85438	-0.48494	1.04267	-0.40412	1.04267	1.04267	1.04267	1.04267	-1.01227	-0.73239	1.04267	1.04267	1.04388	1.04267	-1.06962	1.04267	-0.91196
WASF2	0.998408	-0.39443	2.56234	-2.12929	2.56234	-0.42178	-0.69098	-0.59776	0.920054	-0.89409	-0.56627	-0.48642	-0.80314	-1.03034	-0.95784	0.992442	0.927268	2.15414	0.472145	-0.78735	1.20761	0.9924	0.316495	1.42759	-0.69157	0.79752	0.709882	-0.25493	0.480954	-1.5055	1.42758	0.992418	0.487237	-0.38485	0.324581	0.934365	0.574315	0.992473	0.597285	-1.40067	0.323234	0.59788	-0.80308	-0.8515	-0.76182	-1.14584	0.992496	0.480309	-1.37374
ZNF197	-0.10708	3.86385	2.0805	-2.057	-2.01555	0.154479	2.08116	0.123138	0.110112	-0.13671	-0.14959	0.047367	3.8628	-0.90515	3.8628	-0.04868	-0.24297	1.87157	-0.10523	-0.25738	-0.09167	-0.12387	-0.39816	0.158418	2.08059	0.113164	-0.63804	-1.82401	0.011274	-0.73289	-0.1335	-0.22834	-0.25129	-0.24722	-0.64983	-0.16042	-0.34313	-0.22401	-0.15755	-0.25181	-0.05926	-0.06076	-0.1397	-0.48013	-0.21623	-0.03336	-0.23348	-0.20533	0.032798
CDK2	0.324245	-0.90269	0.962552	0.437137	-0.10665	0.911756	-0.14417	0.113225	0.930546	0.735333	-0.42574	-2.50242	1.12948	-0.37534	0.481431	0.464296	0.896953	0.189316	-1.0956	-0.42366	0.248359	0.010169	-0.14246	0.993061	-0.39346	0.376439	-0.09635	-0.42717	-0.41115	-1.11361	-0.36397	-0.44496	0.178754	0.887929	0.150358	-2.44556	0.087229	-0.64307	1.16125	-1.53193	-0.10033	0.393964	-0.09672	1.15304	-0.026	0.335936	1.17132	0.324901	-0.47654
SORBS3	-0.49393	-0.28904	-0.40043	-0.82754	-0.92	-0.38747	-0.23043	1.26926	-0.25327	-0.07582	-0.75655	-0.54739	-0.27669	-0.83929	1.62183	-0.79398	-0.84671	-0.32156	-0.03227	-0.1457	1.75803	-0.45565	1.26948	-0.15714	-0.29885	-0.55122	-0.11959	1.26951	-0.35914	-0.93188	-0.64269	2.37053	-0.18032	-1.08294	-0.40881	-0.48501	1.62131	-0.40304	4.21627	-0.32545	-0.32618	-0.28646	-0.37766	-0.78738	1.93688	-0.29345	1.93663	-1.22881	-0.60518
CDK3	1.67698	2.72704	-0.11879	-0.92884	-0.35237	-0.47634	-0.17017	-0.30674	-0.27987	-0.40125	-0.7517	-0.38038	-0.52682	1.92999	-0.10709	-0.62515	-0.80638	-0.40385	-0.28005	-0.89988	-0.25774	-0.67216	-0.54312	0.265697	0.064362	-0.47507	-0.23032	-0.46161	-0.59589	-0.81764	-0.34089	-0.61819	-0.43348	-0.95396	-0.32646	-0.37987	-0.20174	1.56503	-0.67593	-0.47615	-0.54725	-0.47908	-0.39298	2.30764	-0.16677	-0.45041	2.30764	-0.63595	-0.58973
TNK2	0.832915	2.1154	0.818818	0.818512	0.049908	0.836163	0.81864	-1.06785	-0.98251	0.414762	-1.14378	0.220164	-0.84374	-1.08876	0.927143	-1.32747	-1.28976	-1.08972	0.776838	-0.91946	0.52234	-1.04948	0.835797	-0.70574	0.818902	-0.84687	0.742323	0.81868	0.305192	0.459363	-0.88874	2.77232	-0.87197	-1.08608	0.868177	-0.87572	-1.12409	1.14179	-0.81701	0.273604	0.275496	0.838237	-1.00166	0.268419	0.335486	0.280577	1.11875	0.434423	0.742183
THOC4	1.81299	0.315228	0.840727	0.726931	-2.07531	-4.70854	0.443039	0.363332	-0.4763	-0.61593	0.380989	-0.31919	-0.37997	0.846775	-0.61498	-1.66197	0.248113	0.515784	-1.13115	-0.43806	0.776701	-0.19969	0.687971	0.557895	0.31101	0.723866	-1.56019	-1.13573	-1.21183	0.425317	-0.03368	0.533139	-1.93799	-0.08275	-2.55	-1.46839	0.524704	0.682918	0.111175	0.722716	-1.26648	-3.94945	-2.04196	0.34558	0.876358	0.416577	0.66478	-0.65829	1.90244
CDK4	0.446429	0.151906	0.409495	-0.22921	0.564914	0.274082	0.308118	-0.06396	0.617783	0.456555	-0.18984	0.139788	0.796797	0.140176	-0.04052	0.03965	-0.00282	0.545576	0.31241	0.173047	0.57352	0.213394	-0.00365	0.779629	0.365606	-0.63892	0.474758	-1.78333	0.116901	-0.28746	0.389437	-0.0235	0.211603	0.505004	0.206118	0.099388	0.62567	0.602784	0.780361	-0.50282	0.049654	-0.00231	-0.34849	-0.28414	0.075217	0.702533	-0.02127	-0.11038	0.742963
RNF41	-0.09621	-0.11712	-1.06997	-0.11521	0.02364	0.793518	0.374027	-0.08158	0.694938	0.723439	2.41173	0.649339	-0.26812	0.628606	0.046762	-0.14256	0.665594	0.794801	-2.17919	-0.33054	-0.05545	0.292244	-0.80698	0.654095	0.646301	-0.03589	2.4804	0.670201	0.369734	-2.62713	-0.13651	0.260593	-0.42326	0.300045	0.562498	0.126435	2.48261	-0.22496	-0.03617	-0.03638	0.590144	2.48066	0.393151	-0.18601	0.156772	0.688685	0.742111	-0.49117	0.74947
TSHZ1	-0.21812	-0.25164	3.85635	-0.29499	-0.19448	-0.14947	-0.07384	-0.20872	3.85635	-0.30608	-0.30434	-0.31681	-0.338	-0.44333	0.073736	-0.1264	-0.2366	0.021977	-0.2902	0.23648	-0.05073	-0.33905	-0.34039	3.85635	-0.28241	-0.13506	-0.14426	-0.80778	0.179465	0.030046	3.85635	-0.03237	0.193991	-0.365	0.147755	-0.14937	0.293239	-0.38163	6.20472	-0.37016	-0.30613	0.00681	-0.31458	0.04923	-0.29206	0.052504	-0.14965	-0.28737	-0.01414
PSME3	0.368248	0.429432	0.188323	-3.48272	0.495155	0.17237	0.531477	-0.03926	0.320459	0.497149	0.155039	0.204005	0.2601	-0.32958	0.25056	-0.04292	-0.28353	0.145016	0.057436	0.169258	0.453412	0.38113	0.171845	0.057985	0.188341	-0.02864	0.576943	-0.33214	-0.10251	0.119854	0.162632	0.447543	0.103683	0.194591	0.599837	-0.28465	0.118095	0.231322	0.442643	-0.38341	0.461852	0.511079	0.248738	0.018772	0.27443	0.264702	-0.33507	-0.09955	0.476053
ADAM10	0.42627	0.125892	-1.41784	-2.04127	0.499462	-1.12954	1.00472	0.431745	0.909848	-1.53502	0.884697	-1.37095	0.444714	-1.4913	0.414424	0.869543	0.544876	-1.17336	0.228795	0.888309	0.270088	0.76421	-0.97714	0.909867	0.909708	0.235829	0.223213	0.586967	-0.05922	0.911074	-1.23825	-1.23632	0.900035	-1.85369	-1.16699	0.909794	0.869781	0.111106	0.896539	0.235217	0.869647	-1.14875	0.665381	0.110621	-1.24756	0.216298	-1.09181	-1.56229	0.901884
CDK5	0.409515	0.387928	-0.23861	-3.25665	0.107781	0.425121	0.611377	-0.02394	0.21953	0.478693	0.045958	0.080478	0.90419	0.364097	1.02482	-3.4126	0.726674	-0.29262	-0.19252	0.053948	0.412924	1.04169	0.78878	0.606413	0.645674	0.744468	0.924243	0.099744	0.681973	0.279923	-0.10453	-1.21621	-0.10499	-0.77568	0.055073	0.615002	0.300617	-2.114	0.486611	-1.39547	0.989832	1.1194	-1.10436	0.102676	1.20428	-0.0295	-0.65595	-0.26857	0.902389
CALCRL	0.448519	0.23963	-0.13112	-0.64745	0.26372	-0.06728	-1.03102	0.466537	-1.23678	0.260863	-0.49492	0.617299	-1.09774	0.512617	0.239402	0.444235	-0.38931	0.609932	0.040338	-0.19678	0.529383	-0.23869	-0.15802	0.314372	0.494305	-0.11224	0.028241	0.261244	-1.46145	0.604557	0.608602	0.313956	0.291168	-0.18888	0.450985	-0.4614	0.496853	0.372272	-1.74614	-0.42686	0.191748	0.125151	-1.94842	0.439244	0.356319	0.379671	-0.14192	-1.69242	-2.10855
NUTF2	-0.7568	-0.85492	-1.04084	-1.08533	-0.50997	-0.36423	1.44634	1.71678	0.020178	0.937995	1.71678	0.217743	0.675804	1.71678	0.592745	-0.26573	-1.15828	-0.44588	0.682038	2.1946	0.298434	0.085095	1.71678	1.74337	1.71678	0.636544	0.842199	0.01767	-0.47101	-0.46222	-0.93679	0.678174	0.675825	0.328458	-0.15792	0.024596	-0.15892	0.328311	0.632751	-1.00066	-0.70861	-0.93665	-0.48388	0.676845	-0.16086	2.1946	-0.45754	-1.17588	-0.51591
INADL	-0.75896	-0.1659	0.698611	-0.19667	-0.47506	-1.12169	-0.7732	0.699898	0.698614	1.1085	0.698614	0.698612	-1.05012	0.698612	-0.13712	1.10805	0.698611	1.10827	-1.24258	1.1087	0.698612	0.390021	0.698613	0.701141	-1.56181	1.1085	-0.22038	-1.29755	1.1085	-0.36567	0.698611	-1.36964	-0.2158	-1.70604	-0.70591	0.698611	-0.36486	1.10806	1.10851	1.1085	-1.14371	1.1083	1.10892	-0.3651	-0.36615	1.10805	-0.21812	-0.14138	1.10827
EIF1	-0.60878	0.851919	0.728632	0.740733	0.900165	0.938677	0.740773	0.740649	0.711394	0.379161	-0.73525	0.928584	0.356069	-1.99978	0.572436	-2.4741	-0.70718	0.659076	0.537185	0.556227	0.740578	0.344832	0.740839	0.71711	0.740909	0.356311	-1.90174	0.741003	0.379145	0.356036	0.718859	0.556231	0.356506	-0.9006	0.547328	0.741141	0.35597	0.356484	0.35593	0.356058	0.558174	0.552133	0.556368	-1.67046	0.355921	0.379119	0.356221	0.556157	0.556684
CDK6	0.961312	1.13446	0.94976	0.949709	-0.31574	0.365589	1.01145	-0.19047	0.089599	0.538701	1.0354	0.689769	-0.18054	-0.43652	0.857328	0.764753	0.970116	-0.66126	0.952365	-0.66482	-0.14159	-0.77857	-0.60185	0.126592	0.960245	-0.41168	0.814645	-0.60232	-0.31125	-2.96899	-0.70624	-0.66291	0.069474	0.306013	0.796009	-0.75118	0.514108	0.466398	-0.57117	-0.58734	-0.40863	-0.7777	-0.18969	-2.41109	0.785205	0.960755	2.88236	-0.38663	0.818748
TOPORS	-0.42492	0.150837	-0.17435	1.7243	-0.4434	1.21613	-0.38632	0.110446	0.067895	-0.41395	-0.78121	-0.13369	-0.19209	1.2064	-0.06558	-0.57005	0.274642	-0.09641	3.36967	-0.18104	-0.3565	-0.15766	-0.4827	1.70883	0.293341	-0.65805	2.33103	1.7063	-0.60323	1.65016	-0.2498	3.36967	3.36967	-0.86469	-0.43831	-0.74786	-0.00966	-0.77669	-0.58758	-0.64393	-0.44563	-0.10366	-0.186	1.08351	-0.47506	-0.38211	1.08279	-0.79312	0.615603
FLOT1	-0.21885	-1.03523	1.88101	-1.50018	-1.10193	-0.81155	1.88088	0.348566	1.88104	-0.01636	-0.78919	-0.74209	1.2492	-1.09326	1.24958	-0.04694	-0.77797	-1.18416	1.24957	1.2491	0.357049	-1.10247	0.347992	1.8811	-0.19593	0.250136	1.24911	0.356343	-1.08634	-1.32925	-0.70176	1.24931	1.24932	-1.22842	1.24915	0.308496	-0.01768	-1.12315	0.154097	1.24915	1.2491	-1.18141	1.2491	-0.08178	-0.16795	1.24914	-0.07263	-1.30564	-1.13545
DDX39A	0.690223	-1.41188	0.383756	0.130414	0.263521	0.537389	0.106998	-0.02323	0.672687	-0.4365	0.446891	0.503684	-1.05763	0.129259	0.09669	-0.87997	-1.81957	-0.27562	-0.29132	-0.30106	0.044783	0.20314	-0.38776	-0.9104	-0.24492	-0.09005	-0.32168	0.495639	0.031177	6.06848	0.55808	-1.06683	-0.27368	0.377207	-1.244	-0.03791	-1.4838	0.122856	0.121005	0.016933	0.030712	0.291795	-0.8881	0.481678	-0.10236	-0.2	-0.43276	0.430722	0.021389
PSMD14	0.34712	0.406747	0.171848	-3.40465	4.18686	0.156306	0.506149	-0.04988	0.300581	0.585004	0.139422	0.187127	0.325561	-0.33272	0.31512	-0.00607	-0.28785	0.199605	0.103772	0.226138	0.4301	0.458025	0.155795	0.044845	0.171866	0.009531	0.672322	-0.33521	-0.07127	0.172085	0.146819	0.530711	0.154386	0.177955	0.697383	-0.28894	0.170145	0.29408	0.525358	-0.3787	0.546372	0.600234	0.313141	0.061457	0.341245	0.330599	-0.3258	-0.06804	0.561906
OLIG2	-0.89894	-0.15569	0.146052	-1.59833	-1.4326	-1.65848	0.563468	0.900223	0.899794	-1.26768	0.896654	-1.75713	-1.25185	-0.65565	1.50146	-0.44504	-1.07781	-1.2478	0.979047	1.50406	-0.14845	-0.60887	-0.9659	1.34269	-0.55133	0.155453	-0.73544	-0.57213	-0.73718	0.549709	2.73356	0.048858	0.583614	0.166229	-0.41701	-0.12631	0.658402	-1.08141	1.49515	1.2284	0.159761	0.591118	0.67474	0.552384	0.56452	-0.3061	-1.20386	-0.72627	-0.98172
CTDSPL	0.157696	0.777347	-0.88601	-1.14689	0.114402	5.87524	0.393495	0.491081	0.123723	0.032945	-0.04508	-0.10571	0.049622	-0.04168	0.280597	-0.37276	-0.71751	-0.11891	0.271463	-0.07312	0.318413	-0.45122	-0.35253	5.87338	-0.04891	-0.08672	0.285802	0.6516	-0.15113	-0.04996	-0.25254	-0.52709	-0.34599	-0.73481	0.062538	-0.02293	-0.32923	-0.34373	-0.15406	-0.297	-0.61681	0.12846	-0.27695	-0.15099	-0.06165	0.129339	-0.60038	-0.21078	-0.10514
KLRG1	2.66673	0.257552	-0.02454	-0.1094	-0.96193	-0.7808	-0.74198	-0.63829	-0.27535	0.491071	-0.39765	-1.20336	-0.18966	-0.96509	0.36022	-0.75305	-0.89871	0.272164	2.91757	-0.39866	2.06254	-0.36092	-0.52328	2.01769	-0.02299	0.643505	3.01146	2.66675	2.18146	0.266075	-0.75138	2.91709	0.303605	-1.00219	0.523613	-0.7558	0.317178	-1.44941	-0.30732	0.191163	-0.42535	-0.90396	-0.04114	-1.34746	-0.4865	-0.26388	-0.40876	-0.13364	3.0058
CDK7	-1.21394	-0.10599	0.751182	-1.74694	-1.55588	-0.27509	0.5455	0.579886	0.675813	0.325949	0.263707	0.457567	0.006925	0.148999	0.352554	-0.972	-0.10358	0.237455	0.168467	-0.30583	0.742322	0.085617	-0.10489	0.850593	-0.10166	0.919863	0.406944	0.418846	0.003895	-0.96996	0.725245	-0.38697	-0.11488	-0.30848	0.384876	-0.04777	-2.17337	-0.45689	0.361811	-0.49867	0.547134	0.020619	0.061615	-0.46082	0.078579	-0.94441	-0.46268	-0.17349	0.242762
GDF11	-0.57953	-0.36611	-0.60199	-1.19738	1.13295	1.07134	0.691622	0.407226	3.0574	0.390643	-0.46383	-0.88604	0.488192	1.20983	0.486834	0.1674	-0.78774	0.33311	2.69453	2.52005	0.400197	2.52098	0.896551	1.14396	-0.39672	0.488285	-0.44249	1.15502	-0.46032	0.209713	-0.57644	-0.44805	-0.44715	-0.72158	0.479325	-0.15969	0.167249	0.514174	-1.46855	0.372109	0.37371	0.514104	-0.46191	0.209939	-0.4442	0.099593	-1.54754	-0.44665	-1.53399
GPA33	0.012715	0.069399	0.051059	-0.51342	0.033751	-0.11454	-0.30148	0.062378	-0.06126	-3.42336	-0.10961	-0.13505	0.464702	-0.72257	-1.01782	-0.75358	-0.40971	0.259939	0.037845	0.152405	-0.53762	0.382309	0.006804	-0.37044	-0.89278	-0.56438	-0.72272	-0.09702	-0.36376	-0.13391	-0.42127	0.440363	0.205324	0.008745	-0.85559	-0.71399	-0.80906	0.353565	0.111711	4.78726	0.412881	0.178027	4.78726	-0.66538	0.052078	-1.33126	0.230738	0.340278	-0.00801
CD96	0.186078	-0.07407	0.148324	0.223745	-0.38965	4.65216	0.244324	0.131411	-0.75397	3.68499	0.355881	0.181458	-0.45011	-0.24599	0.01378	-0.54367	-0.19084	-0.82364	0.024501	-0.80416	4.46143	0.297965	-0.0648	-1.6188	-0.29323	-0.10809	4.07643	0.119525	-1.04172	0.076763	0.294656	8.03823	-0.10556	0.338505	0.234278	4.65216	-0.59994	0.005331	0.264878	0.170021	-0.20229	-0.14009	0.057797	-1.59235	-1.02865	0.135859	-0.21904	0.20695	0.011583
MSLN	0.0461	2.35013	0.542144	-1.06671	-0.88069	-1.038	-0.12473	0.542122	0.609179	0.756835	-0.86411	-1.07024	-0.08434	0.542082	2.44528	-0.92971	-1.03138	-0.81028	0.620598	-0.08447	0.542107	-0.07991	-1.38367	0.61351	-0.99792	0.614414	0.320957	-1.40629	-0.08498	-1.26357	0.542081	0.620077	2.44535	-1.08535	0.047992	-1.1165	0.614421	-0.97187	2.44528	-0.08486	1.60104	0.620483	0.046323	-1.11956	-0.08282	0.764682	0.625534	-1.12926	0.753819
RASGRP2	-0.03664	2.64243	-0.0564	-2.18531	0.219008	-0.0083	0.837754	0.79984	0.802831	-0.01903	-0.03688	-2.39711	-0.0477	0.013843	0.37785	0.826348	0.385158	0.772525	0.416837	-0.02028	0.842284	0.248275	0.765861	0.370434	0.255285	0.828422	1.07852	-2.23713	-0.01907	0.367202	0.230636	0.731367	0.24862	-1.92034	0.861927	0.690018	0.557969	-1.0309	0.929792	-2.28227	0.285785	0.216903	0.275265	-2.26485	0.252423	0.377352	0.7868	-0.05436	0.426439
HNRNPR	-0.03975	-0.58263	-0.60757	0.10895	-1.62841	0.146821	-1.37969	0.36896	0.491989	1.21377	0.145504	0.061044	-0.42466	0.148002	1.21367	-0.3146	0.493929	1.21355	1.2139	-0.53001	0.343337	-0.78779	0.293676	0.626569	0.226302	-0.45169	-0.69813	-0.52618	1.21355	-1.69708	0.449186	-0.42177	1.21359	0.10942	1.21372	0.28454	2.55231	-0.79592	1.21391	-0.47883	-1.02204	-0.20621	1.21354	-0.6754	-0.44118	1.21406	-0.50727	-0.50705	1.21391
DCAF7	-0.50044	-0.40593	-0.61512	-1.95829	-0.56197	-0.54356	-0.65996	-0.66427	1.2204	0.180684	-0.91561	-0.65069	0.183532	-1.39165	0.70111	0.182807	1.22038	0.780966	-0.30304	-0.14282	1.22042	0.084392	-0.75886	1.22053	-0.61675	-0.29791	0.282989	-0.71055	0.217114	-1.37368	1.22041	0.292405	-0.46411	-0.74434	-0.30315	-0.46392	-1.71319	-0.15199	0.120531	0.19215	0.281968	0.056772	-0.20342	0.735819	-0.31848	-0.30482	0.182544	0.101375	-0.30482
CDK8	-0.55653	-0.40616	-0.35194	-0.76003	-0.61056	-0.61669	-0.5506	1.3355	-0.37468	-0.60732	1.33538	-0.39225	1.19185	-0.39877	2.92481	-0.71564	-0.79978	-0.71835	1.19221	1.19183	1.33559	-0.89571	-0.52718	-0.05445	-0.14856	2.15961	-0.74586	-0.72709	1.19195	-1.01581	-0.26307	-0.77615	1.19215	-1.14322	1.19222	-0.3864	-0.57826	1.19229	-1.18311	-0.48184	1.19218	-0.64114	-0.77083	1.19183	1.19268	-0.65356	1.19195	-0.76512	-0.83675
GPHN	-0.38312	-0.27626	1.26472	-0.22707	-0.42553	-0.22595	-0.30343	1.26472	-0.44053	-0.2894	-0.62458	-1.05383	1.56863	-0.29881	1.63353	1.57324	1.36594	1.56864	-0.29462	-0.3905	1.26472	-0.68448	-0.42523	-0.41163	1.26469	-0.2967	-0.25339	1.78901	-0.4603	1.56861	-0.24339	-0.3027	-0.46023	-0.80245	-0.29602	-0.4063	1.56864	1.57327	0.893672	-0.46112	1.63348	2.27388	-0.29551	-0.21869	2.27388	-0.287	-0.4126	-0.22544	2.27388
POP7	-0.73744	0.678945	0.575235	0.125435	0.761522	-0.41519	0.479631	-0.51175	0.589653	-1.19817	0.545937	-0.08476	0.959589	-2.89372	1.00272	-1.86217	-0.36147	1.05702	0.769546	-2.0815	-1.31698	0.981111	-0.58655	0.027632	0.51525	1.05358	-0.29745	-0.50974	-1.45595	0.903738	0.720573	-1.76554	0.095642	-0.16889	-0.30403	-0.36603	-0.63961	0.841547	0.875137	-0.37297	0.822081	0.571317	-1.2804	-1.64685	1.00847	0.916079	0.628486	0.330285	0.675333
CDK9	0.087065	-1.18742	0.720603	-1.67392	0.293896	0.703124	0.66368	0.3017	0.934988	0.526947	0.301581	0.385485	4.46933	0.29995	1.67562	-0.31903	0.699876	-0.17915	-0.14381	-0.06928	0.536826	-0.31886	0.300151	2.8201	0.301841	-0.01929	0.683851	0.301318	-0.31945	-0.15224	0.925469	0.001731	4.46932	0.218265	0.317683	0.940041	-0.15213	-0.31944	0.074242	-0.15278	0.526934	0.845196	-0.15227	-0.1286	0.6481	0.732115	-0.17811	-0.31692	-0.10234
SRRM1	0.886383	-0.03522	-0.65108	0.201936	0.110567	-0.31163	-0.48054	0.295812	-0.05494	-0.45905	0.112278	0.182011	-0.7006	-0.47165	-0.67536	-0.52795	-0.00124	0.047426	0.053021	-0.17022	4.16497	-0.23296	-1.85134	-1.54167	0.257089	0.013373	3.27566	-0.67057	0.093257	-0.02034	0.062093	0.056157	-0.57526	0.271337	-0.12066	-0.02666	-0.30522	-0.92256	-0.83571	-0.13324	-0.17745	-0.20514	-0.34866	3.27566	-0.55659	-0.2035	0.086552	-0.37775	0.546126
SPRY3	-0.7248	1.52944	-0.77424	0.911572	-0.67919	-0.55271	-0.68647	-0.63364	1.51954	-1.4401	2.19995	-0.74592	0.656354	-0.91574	-1.51509	-1.44327	-0.42598	0.656352	-1.29724	0.656356	1.51955	0.666537	-0.72399	-0.4672	-0.87131	0.031186	0.656359	-0.81688	-1.44515	-1.83835	-0.31305	-1.51481	-1.31909	-0.54468	0.656352	-0.55881	0.656356	0.656369	0.031142	0.656354	-1.52488	-1.25828	0.65636	0.656351	0.656352	0.656361	0.666533	-1.33797	-1.64091
SPRY1	-1.14529	1.1347	-1.23288	0.424465	-0.90931	-1.14851	-0.86806	0.325542	1.28939	-1.5112	0.325524	-1.09024	0.607524	-1.2554	0.607533	-1.76989	-1.05465	0.607551	-1.44403	0.615305	1.13082	0.619363	0.358626	0.35936	-0.1074	-0.11679	0.607598	-0.11059	-1.6787	-1.53591	0.326301	-1.78362	-1.63021	-1.16674	0.607514	0.358675	0.607526	0.608771	-0.11758	0.607524	-1.53528	-1.46202	0.61531	0.607545	0.607521	0.60753	0.619356	-1.64095	-1.8677
SPRY2	0.134285	0.673628	0.213419	-0.0539	-0.67281	-0.08008	-1.25853	1.85492	0.611042	-0.54572	1.85492	-1.11936	0.555166	-0.91922	-0.27593	-2.51369	1.85492	0.555172	-2.00524	0.570744	0.611586	0.573055	-0.9383	0.077952	-0.89373	-0.50685	0.556144	-0.8904	-1.80217	-2.64435	1.85492	-0.55711	-0.06452	-1.17448	0.571317	-0.94982	0.667926	0.554991	-0.52489	0.554935	-0.31708	-0.55669	0.555845	0.570626	0.555343	0.65831	0.572746	-2.1382	-0.56023
STAM2	1.49398	-0.4968	-0.64539	-0.57425	1.02605	-0.57329	-0.35325	-0.48815	-0.15531	-0.31218	-0.34156	-0.61244	-0.42464	-0.61646	-0.60199	-0.61376	1.16835	3.29014	3.29003	-0.30634	-0.19176	-0.48225	-0.40484	1.51058	1.16879	-0.49885	1.4253	-0.56889	-0.64348	3.29009	-0.31984	0.926295	-0.84231	1.16891	-0.49294	-0.47428	-0.56202	0.737963	-0.51936	0.878091	-0.48551	1.42507	-0.6712	1.02514	-0.59658	1.4785	-0.72158	-0.66977	0.739173
CNKSR1	-0.21864	-0.65112	-0.44993	-0.62969	-0.08202	2.76534	2.76534	-0.47676	-0.29931	-0.46742	2.76534	-0.35339	-0.55352	-0.41264	4.11713	-0.43853	-0.31275	-0.14032	-0.00342	-0.27924	1.22338	-0.28631	-0.59198	2.76534	-0.25972	-0.54907	1.88754	-0.53108	-0.3058	-0.26164	-0.31985	-0.05467	-0.47456	-0.6573	-0.45834	-0.80083	-0.31945	-0.3589	-0.08133	-0.62509	-0.2507	-0.24629	-0.32066	-0.12946	-0.27375	-0.20718	-0.41937	-0.45199	1.8877
CDKN1A	0.198608	-0.24371	-1.40971	-1.60541	-1.83697	0.507852	3.82502	0.474839	0.475693	0.727638	0.812021	-0.47131	0.725145	0.176863	-0.08054	-2.09371	0.177461	0.156541	0.504196	0.395375	0.474558	-0.09201	0.47181	0.58887	0.474067	0.784782	1.01306	0.471974	0.393955	-2.87126	-1.59043	0.784183	-0.07116	-1.69343	0.866346	-1.74009	-1.72113	0.157173	-0.08481	-0.09394	0.348544	0.725196	0.395183	-0.95555	-0.0874	0.164266	0.559358	0.613551	0.786695
SF3B4	0.000816	0.301035	0.502839	0.58248	0.17971	0.205051	0.605026	0.167675	-0.381	0.491982	-1.98887	-0.27432	-1.62692	0.369877	0.622849	0.387075	0.061422	-2.18197	0.56567	0.391891	0.354559	-0.23904	-0.0924	0.095138	0.565954	-0.08419	0.599601	0.451405	0.602703	-0.36229	-1.26909	0.052353	0.429871	-1.23347	-0.08361	0.369947	0.523527	0.048833	0.4812	0.056971	-0.0319	0.488948	0.590613	0.099416	0.444669	-0.10176	-1.08465	-0.71345	-0.33611
RAMP2	0.963362	-1.118	0.229902	-0.94098	0.507639	0.468592	-1.29462	0.269654	0.848572	0.508619	0.556462	-0.46474	0.572052	0.550948	0.185496	-1.26257	0.771268	-0.926	0.822479	0.314172	-0.25805	-0.16861	0.776051	0.973572	0.623169	0.994756	-1.11959	0.477614	0.770805	0.756129	-0.49686	-1.60845	0.148082	-2.3769	0.619792	-2.01929	-0.38003	0.117421	-0.63365	1.01247	0.537332	0.425241	-0.0616	-0.19649	0.882995	0.47161	-0.51473	0.78249	0.780374
RAMP1	-0.57183	0.753098	0.163709	0.577844	0.292171	0.320018	0.192782	-1.86129	0.344464	0.86144	-0.0847	0.598345	-0.12534	0.156719	0.939016	0.176996	0.426228	0.746511	-1.31438	0.134971	-2.99505	0.61025	0.442438	0.412681	0.307849	-1.68038	1.01281	0.56543	-3.76443	0.298243	-0.31162	0.725564	0.728209	0.19449	0.878687	0.763313	0.280681	0.638025	0.504324	0.534186	0.068822	-0.50996	-0.90366	-0.45131	0.343687	-1.11677	0.578291	-0.3093	0.820682
CDKN1B	2.84409	-0.0338	0.558657	-1.11924	-1.35003	-1.07961	1.46578	0.376386	0.377451	0.398387	1.46279	-0.05601	0.401558	0.374778	0.400713	-0.92945	0.532189	0.375706	0.527811	0.398508	0.378078	0.397051	0.288982	0.544733	0.291822	-1.03425	1.75802	0.374631	0.609737	-1.47381	-0.0576	-1.05235	0.398491	-0.97668	1.75802	-1.25068	-0.98776	-0.98241	0.526655	0.395783	0.635092	0.397409	0.39766	0.165987	0.526831	0.176073	0.597534	-1.08328	-0.83682
AKAP8	-0.65003	-0.03427	-0.32043	-0.84974	-0.62313	-0.3094	0.897753	1.28416	0.822999	-0.89018	-0.54237	1.3527	-0.94365	-0.99255	0.724151	-0.97268	-0.75402	-0.93654	0.724544	-1.69327	-0.24055	0.724818	1.35281	-0.42895	-0.69621	2.55425	2.55425	-0.63753	0.79353	-0.95124	-0.65389	0.793382	0.647477	-0.34074	-1.11091	1.35263	0.272604	0.646133	-0.92701	-0.74496	0.96281	0.647148	0.793388	0.648158	-0.91404	0.724344	2.55425	0.724202	0.724492
FSTL3	-0.24414	-0.2615	-0.43604	-0.76235	-0.26731	-0.18175	2.39583	-0.35811	2.39583	-0.43204	-0.66709	-0.29073	-0.40875	-0.72213	-0.34562	-0.75535	-0.61639	-0.35429	-0.33849	-0.40524	-0.2651	-0.68185	-0.32484	2.20906	-0.64247	-0.50779	1.91556	-0.39686	-0.41311	-0.73428	-0.50901	-0.46836	-0.4108	-0.60676	-0.38738	2.39583	-0.54803	-0.6211	-0.43837	1.91556	-0.56758	-0.37513	1.91556	-0.74954	-0.55563	-0.44461	-0.46567	-0.54259	-0.3818
STUB1	0.104992	-0.19257	0.144174	-0.7581	-0.20148	0.145306	0.041173	-0.25333	-0.11364	0.137193	-0.24939	-0.27054	-0.28184	-1.01589	6.82102	-0.59385	-0.33303	-0.45641	2.95658	-0.66058	0.167594	0.047715	-0.01532	0.386359	-0.03676	-0.50049	0.325994	-0.42895	-0.13079	-1.49886	-0.00123	-0.53709	-0.0331	0.118428	-0.46927	-0.13295	-0.16374	0.102773	-0.22916	-0.74949	0.073645	-0.02718	-0.59058	0.228739	-0.00509	0.527332	0.237417	-1.07443	-0.15
STAG1	-0.08951	0.427829	-0.82315	-0.9241	-0.8578	-0.78755	1.13168	0.42849	1.22986	1.92375	-0.80163	-0.73618	-0.60873	1.22986	-0.15117	-0.91341	-0.82565	1.92288	1.92342	1.35911	-0.71409	-0.59077	1.22986	1.22986	-0.85596	-0.72613	-0.59487	-0.81109	-0.68061	-0.66651	-0.86249	1.35911	-0.68967	1.22986	-0.5841	1.78692	-0.6379	-0.69374	0.449973	-0.73574	-0.68638	1.35911	-0.65487	1.35911	-0.61774	-0.65376	-0.69137	-0.66791	-0.12324
NET1	-0.08117	0.455424	0.526603	0.153794	-1.75253	0.480924	-0.17113	0.27379	0.062634	-0.45008	0.021971	-0.0375	-0.07789	0.293988	5.55052	-0.19324	-0.48323	0.314664	-0.08675	0.34555	0.07583	-0.96567	-0.57978	0.24233	-0.51815	-0.50431	-0.49933	0.015826	-0.84244	0.213837	0.490975	0.198675	0.033839	4.75071	-0.02178	0.378138	-0.43804	-0.76615	-0.46582	0.236558	0.334804	-0.20711	-0.61738	-0.22379	0.231357	-0.12719	-0.56974	-0.24364	-0.56378
UBE4B	2.17895	2.17896	2.17895	0.168102	-1.40171	0.336521	-0.1417	-0.19222	-0.19025	-0.0621	-1.11887	-0.19244	-0.05917	-1.45007	2.68319	-0.44412	-1.23221	0.011019	-0.38722	-0.08695	2.17896	-0.54009	-0.57206	2.17896	-0.92894	-0.07845	-0.0868	-0.57586	-0.06327	0.024078	0.168409	-0.06552	-0.57908	-1.75224	0.251257	-0.10498	-0.02366	0.067726	-0.08661	2.68322	0.125147	-0.40611	0.146711	2.68321	-0.03675	-0.05228	-0.60837	-1.70611	-0.04123
CDKN1C	-0.73909	0.399345	-0.91731	-0.92784	-1.20913	-0.87078	0.653565	0.777857	0.779489	1.11005	0.77899	-0.96382	1.10944	0.776555	1.11164	-0.69606	0.778824	-0.71186	1.1125	1.11004	0.777972	1.10791	0.777196	0.963111	0.779075	-0.74787	1.11505	0.776373	1.10873	-1.34217	-1.34595	-0.96056	1.10974	-0.93793	1.11241	-1.10896	-0.64735	-0.71159	1.11065	1.10695	1.10905	1.10753	1.10886	-0.84793	1.1107	-0.47209	1.35948	-1.04202	-0.4766
SAP18	-0.75633	-0.44598	-0.59236	-0.58473	-0.8208	0.020876	-2.62522	0.381092	0.533799	-0.0547	0.450955	0.588488	0.735316	-0.59343	0.291329	-2.27126	0.401486	0.851435	1.02521	-2.26155	0.382334	-2.26647	-0.59186	0.536352	0.45561	-2.31016	0.487313	0.434914	0.426199	-1.97426	0.38123	0.305293	0.600465	0.383878	0.426127	0.493603	-0.04775	0.102805	0.0692	0.533897	-0.04784	0.425447	-1.84905	0.565629	0.309601	0.811525	0.426791	-0.06303	0.275372
SMNDC1	0.795465	0.779868	0.538667	0.347625	-0.3783	-0.3712	-0.02804	-0.0362	-1.0836	-0.88234	-1.23263	-1.60587	0.602594	0.767746	0.362171	0.018219	-1.88021	6.82659	0.45661	0.212035	0.729622	0.1551	-1.20716	-3.69498	-0.71189	6.82659	0.190583	0.287374	0.410782	0.242997	-0.89087	-0.34742	-0.57323	-0.10181	0.609788	0.624089	-1.049	0.429864	0.328474	0.530762	0.654533	0.470131	0.37939	-3.19602	0.284449	0.4836	0.37434	-0.23565	-1.06097
RGS19	-1.70283	-0.22536	0.421191	-2.72473	-1.15963	0.263446	0.287271	0.563144	0.616449	0.305093	0.562509	-0.30794	0.358103	0.562679	0.299228	-3.25919	-2.04069	0.302457	0.303674	0.245396	0.56265	0.257722	0.61584	0.642339	0.629389	0.446037	0.409841	0.616333	0.310298	-0.3849	0.562831	0.428276	0.282964	0.338402	0.293037	0.627664	0.245658	0.451022	0.350762	0.511246	0.24592	0.28201	0.245636	-0.01645	0.24553	0.292763	0.423788	0.302624	0.391132
CDKN2A	0.345862	0.445048	-0.4912	-2.2729	-2.37761	-2.05652	0.607828	0.018799	0.711891	0.52546	0.027072	0.40379	0.520212	-0.2029	0.727336	-0.46271	-1.80835	0.979504	0.667155	0.734628	0.709742	0.720506	0.60774	0.288216	0.035111	0.818891	1.00044	0.618464	0.794831	-0.45566	0.419584	0.614407	0.646675	-1.93987	0.740075	0.404663	0.473768	0.82836	0.520604	0.520389	0.117576	0.523328	0.357293	-1.66304	0.624167	0.079979	0.978311	0.523139	0.615576
SPEG	-0.5563	-0.25167	-0.4137	-0.23465	1.92219	-0.20352	-0.33732	-0.82404	1.92219	-0.51345	-0.37455	-0.68295	-1.29231	-0.38852	-0.25643	-0.26211	-0.37458	-0.34599	1.99238	-0.26987	1.92219	-0.26666	1.92219	1.92219	1.92219	-0.53567	-0.57693	1.92219	-0.4966	-0.54804	-0.27714	-0.30341	-0.7322	-0.63497	-0.39401	-0.25384	-0.33293	-0.5185	-0.74745	-0.33262	-0.20373	1.99238	-1.55099	-0.81635	-0.55958	-0.69285	-0.2046	1.99238	1.99238
DNAJA2	0.038093	4.29019	0.103812	-0.43864	0.878129	0.031366	0.148279	-0.37311	-0.09982	-0.47857	-0.47704	-0.27321	-0.24466	-0.45323	1.83052	-0.12848	-0.62729	-0.23923	0.16942	-0.39463	1.28934	-0.76263	-0.42094	0.157085	-0.11713	-0.03294	1.73298	-0.27157	-0.21717	-0.45454	-0.32029	-0.0251	-0.24562	-0.59099	-0.1877	-0.3486	-0.40523	-0.45122	-0.01008	-0.4248	-0.45535	0.105658	-0.2295	-0.28586	-0.55254	-0.02287	-0.58408	-0.37088	-0.27022
APC2	-0.43985	1.21202	1.95464	-1.03188	-0.81288	-0.72559	-0.4046	1.18855	1.35713	-0.79196	-0.93275	-0.54111	-0.92961	-0.98434	3.51859	-0.22049	-0.62119	0.448983	0.170186	-0.11798	1.35548	-0.23715	-0.16594	1.35554	1.35544	2.41309	-0.39495	-0.70972	-0.20438	2.45394	-0.76571	-0.22196	-0.44159	-0.88117	-0.13173	-0.48591	-0.04168	-0.44806	-0.04936	-0.60353	-0.69502	2.45772	-0.6334	-0.26565	0.317811	-0.21742	-0.41073	-0.86566	-0.36442
PAK4	1.08231	0.442086	0.80098	-2.80959	-1.56369	0.34208	0.111852	-1.83722	0.403727	0.465341	-2.05338	0.691943	1.0051	-2.04898	2.85664	-1.75426	0.020833	0.870709	0.71545	-1.0218	0.890967	0.725432	0.442117	0.548148	0.021308	-1.20909	0.383413	0.612816	-0.16371	0.27588	0.401846	0.465268	0.725447	0.020873	0.622673	0.020739	-1.06605	-1.31365	-0.16004	1.00513	0.516267	0.652141	0.464447	0.479916	0.280183	1.01686	-0.49501	-1.8425	1.17136
ADAR	-0.40515	-0.34411	1.17782	-0.40829	-1.05051	0.121227	-0.43994	1.3781	-0.44006	-0.52859	-0.44254	-0.44227	-0.60666	-0.44266	0.429356	-0.64856	1.3781	0.580904	3.94644	-0.53665	-0.44151	0.425673	-0.4442	1.3781	1.3781	0.423335	0.470415	-0.44249	0.451484	-0.80432	1.3781	-0.62357	0.451126	-1.03124	-0.53004	-1.05453	-0.69796	-0.68144	0.563056	-0.58729	-0.50866	0.451288	1.59374	0.346869	0.347719	0.349105	0.420284	-0.81048	-0.55822
CDKN2B	-0.12997	1.2807	-0.30287	-0.38785	-0.57096	-0.30258	1.57091	-0.79553	-0.51993	1.1546	-0.29117	-0.27763	1.15372	-0.82287	1.1562	-0.55607	-0.31415	-0.8043	1.15707	1.15287	-0.51036	1.15265	-0.81283	1.54302	-0.27922	-0.93592	1.15638	-1.2455	1.15294	-1.13098	-0.72608	-0.94247	1.15318	-0.30751	1.15621	-0.4437	-0.60851	-0.60556	1.15346	1.15208	1.15259	1.15241	1.15295	-1.12719	1.15546	-0.36612	1.38484	-0.9173	-0.43761
ZNF267	-1.0821	-0.47137	-0.46455	-0.66656	-0.33746	-0.20701	-0.67058	-0.53302	-0.33452	1.828	-0.35769	-0.57921	-0.38923	-0.09001	-0.58867	-1.37999	-0.09714	-0.59878	-0.4299	-0.38774	-0.15782	-0.60422	-0.09166	-0.16716	-0.26433	-0.39392	1.828	-0.18799	-1.27349	-0.28926	-0.3775	-0.41885	-0.74524	-0.10428	2.0717	-0.35646	-0.29518	-0.47905	-0.35408	1.828	-0.37184	-0.66953	2.0717	-0.55859	1.92596	-0.4733	-1.60849	-0.41932	-0.43487
CCNO	0.375926	-1.20545	-1.31169	-1.48669	-0.723	0.794967	-0.15331	-0.05785	0.883114	-1.10585	0.949277	0.390712	-0.04142	-4.17613	0.448882	-1.73465	0.939871	-1.31754	-1.15739	0.108999	0.229632	-1.27325	0.496883	0.422065	0.827539	0.071291	0.764848	0.222019	-0.23732	-4.10422	-0.36987	-0.49586	-0.63737	-0.00668	0.75649	-0.504	-1.29364	0.880292	0.638489	-0.07646	0.768671	0.84872	-0.44074	0.236188	0.072262	0.785329	0.225693	-1.0274	-0.68427
CDKN2C	-0.70089	0.660697	-0.9146	-1.00016	0.450045	-0.91504	1.05578	0.446709	0.451095	0.67627	0.457637	-0.8903	5.60639	0.4464	0.678702	-0.37685	0.459241	-0.38455	0.680029	0.673657	0.451305	0.67332	0.446507	1.03448	0.4605	-0.39294	0.68884	0.443594	0.673889	-0.39676	0.447552	-0.39311	0.674117	-0.85705	0.67872	-1.05521	-0.35692	-0.37994	0.674547	0.467847	0.673223	0.672955	0.673781	-0.39216	0.677579	-0.36059	1.048	-0.39249	-0.36765
RTN3	-1.05979	-0.36168	-1.02812	-1.22347	-0.47865	-0.87002	-0.96304	1.18989	1.32418	-0.21965	-1.26253	-0.97683	-0.47594	-0.74667	-0.44721	-0.43806	-0.74948	-0.07365	-0.48913	-0.47651	-0.38118	-0.06153	-1.08356	1.36256	1.32418	-0.47826	-0.19925	1.32418	-0.43184	3.09715	1.32418	3.09715	-0.32762	-1.13659	0.003752	-0.30772	-0.41225	-0.22465	2.84293	-0.48227	0.017396	-0.48566	-0.33137	-0.84616	-0.4919	-0.06903	0.372744	-0.49336	-0.12242
NMUR1	0.499161	-0.59045	-0.0077	-0.3188	-0.12353	0.650588	0.376356	-0.42746	0.695695	0.008029	-0.50216	-0.32061	-0.572	0.418597	-0.85608	0.411042	0.383563	0.205555	0.568927	-0.98082	0.414412	-1.8246	-0.20887	0.549729	-1.45108	0.685403	0.637885	0.246983	0.703078	-0.54228	0.019627	0.735375	-0.48078	0.594902	-0.30693	-1.79244	-0.49387	0.646991	0.449327	0.190561	0.363686	-0.17661	-0.01788	0.451045	0.268245	-0.16269	0.433871	0.297514	0.701805
TNIP1	1.65638	-0.37967	-0.35082	-0.87196	-0.35941	5.14173	-0.46541	-0.42695	0.38473	0.623987	-0.56646	-0.52274	0.141731	-0.98163	0.55195	0.472962	-0.54547	-0.88711	7.1251	-0.85064	0.435233	-0.4253	-0.51474	0.500306	-0.55502	-0.21162	-0.43673	0.623979	0.541589	-0.32851	-0.48865	0.518533	-0.61649	0.351465	0.073509	-0.34538	-0.74132	0.018117	0.520899	-0.07369	-0.16765	0.660887	0.503897	-0.52837	-0.13748	0.723327	0.554534	-0.72661	-0.02904
LAMC3	-0.58443	-0.45414	-0.25084	-0.88201	-0.80051	-0.53477	-0.56083	-0.2044	-0.31666	-0.25874	-0.44774	-0.79157	2.12303	-0.67951	-0.22474	-0.55642	-0.43599	-0.41144	-0.64	-0.78699	1.58521	-0.34133	-0.41054	1.58574	1.58499	-0.38864	-0.33986	-0.39382	-0.45855	-0.64804	-0.26471	-0.41989	-0.36068	-0.88176	-0.19209	-0.41373	-0.11954	2.12319	-0.49491	-0.55434	2.12309	-0.33864	-0.79082	-0.18031	-0.50713	-0.38735	-0.39813	-0.67679	-0.37503
CDKN2D	-0.17426	1.24033	-0.36586	-0.45683	-0.59315	-0.36774	1.53521	-0.84347	-0.58734	1.05772	-0.35786	-0.32174	1.05719	-0.87212	1.05933	-0.58432	-0.37471	-0.80475	1.06021	1.05611	-0.57096	1.05589	-0.78712	1.50714	-0.34523	-0.88535	1.05967	-1.03423	1.18975	-1.11918	-0.78055	-0.95048	1.0564	-0.37622	1.05932	-0.50988	-0.61878	-0.63242	1.05712	1.05531	1.0561	1.05568	1.05648	-1.02258	1.05885	-0.40489	1.27974	-0.91048	-0.45913
IKZF1	-0.75716	-0.06586	-0.7258	-0.91924	-0.18169	-0.56924	-0.66136	-0.8179	-0.17002	-0.16499	-0.95792	-0.67501	-0.40188	-0.4471	-0.37532	-0.36687	-0.44988	-0.03004	-0.41407	3.41613	-0.08517	-0.01883	2.4954	-0.37293	2.4954	-0.40402	3.41613	2.4954	-0.36112	-0.45704	-0.4375	-0.41486	-0.26479	-0.83321	0.041502	-0.01243	-0.34301	-0.16961	-0.79628	3.41613	0.054114	-0.41087	-0.26825	-0.74408	-0.41664	-0.02577	0.382565	-0.41798	-0.07512
RRAGB	1.89935	0.416152	0.439497	0.480834	0.417271	0.203075	0.296512	0.446717	1.56163	-1.5649	0.16639	0.451466	1.50292	-0.84159	1.50048	0.290771	-1.27846	0.456948	-1.27081	-1.7198	1.56056	-1.26074	1.89924	0.459524	-0.09399	0.07317	1.91797	0.325836	-0.06708	-0.07528	-0.19482	-0.89059	0.524164	1.56429	0.546245	0.507271	-0.25077	0.322814	0.345724	-1.34474	-1.44217	0.36524	-0.65696	2.28896	0.398157	0.366505	0.397071	0.293371	0.346842
CDKN3	-0.02516	-0.12122	0.417829	-0.41781	-0.18786	0.303453	-0.24859	-0.11115	0.254371	0.209646	-0.4135	-0.30622	0.300178	-0.541	0.262098	-0.10377	0.10592	0.028985	0.256817	-1.17793	0.047003	-0.14137	-0.19795	0.412012	0.220058	-0.29787	-0.16168	0.012863	-0.29066	-0.68387	0.238038	0.204189	-0.08182	-0.50115	0.16775	-0.99207	-0.17358	-0.53836	-0.25471	-0.43638	0.000715	0.241947	-0.47234	3.27727	0.08795	0.081049	3.27678	-1.47671	0.080808
TLR6	-0.8372	-0.95405	-0.84549	-1.23001	-0.47372	-1.06025	-0.4785	-0.47983	1.30298	-0.02451	1.30298	0.119345	-0.0252	-0.43778	1.192	-0.25479	-0.4603	0.170771	1.50563	-1.56184	1.3031	-0.05311	-0.46524	1.30298	-0.29447	-0.72534	3.78507	0.246725	-0.07239	-0.06908	1.30298	0.1188	1.17594	-0.64202	-0.697	-0.50452	0.099286	-0.04793	1.39519	-1.81213	0.105666	-0.1056	-0.07108	1.51115	0.091411	-0.07391	0.08356	0.079459	0.270796
MRVI1	-0.52537	-0.53965	-0.49199	-0.33951	-0.86937	-0.55115	-0.40572	-0.66335	-0.60437	-0.32612	-0.67405	-0.42838	-0.15969	-0.41264	-0.16582	2.12993	-0.74733	-0.20995	-0.5068	-0.47434	1.66828	-0.29744	1.66828	1.66828	-0.62424	-0.15896	2.12993	1.66828	2.12993	-0.46864	-0.3749	-0.56837	2.12993	-0.41769	-0.225	1.66828	-0.20984	-0.48543	-0.47464	-0.42556	-0.32503	-0.90123	-0.17755	-0.22998	-0.47153	-0.94339	-0.57715	-0.63511	-0.40277
CCL26	-0.12857	-0.51441	-0.60308	-1.46517	1.15908	-1.04212	-0.38351	1.16465	1.25115	-0.60995	-0.72902	-0.68557	-0.74184	1.0022	-0.5929	-0.80287	-0.42473	1.01452	0.893061	0.892737	1.16458	2.69512	-1.31474	-0.5466	1.00248	-0.79066	1.05714	1.00219	-0.73143	-1.15575	-0.92354	0.89294	-1.03402	-0.57306	0.892884	-0.67181	-1.09476	1.01439	0.89288	-0.60671	-0.43635	1.00698	-1.01489	0.881659	0.892751	1.05707	0.892851	0.873944	-0.68853
HMG20B	5.02534	0.123078	0.218314	-0.00538	-0.03448	0.115752	0.318794	0.182348	0.097661	-0.71451	0.206138	-0.55758	-0.18742	0.335898	-0.32303	0.951207	0.067682	0.915647	-0.14579	-1.0201	0.235623	0.823848	0.159911	-0.43594	0.227451	-0.98004	0.802395	-2.14152	-0.64651	0.782221	-0.20048	0.894311	-0.64573	0.299889	0.487014	-0.11283	0.736691	0.817673	-0.49961	0.659239	-1.66929	-1.04119	-2.28618	0.391513	-0.88414	0.946577	-0.00312	-0.17148	0.806634
KLF2	-0.87177	1.72227	0.885943	-0.10905	-2.9094	-0.94614	1.03825	0.785818	0.784406	0.183172	0.750352	-1.18801	0.118745	0.179344	-0.86111	0.20031	0.754056	1.61386	0.221191	-0.47562	0.755319	-1.0572	0.135956	0.869421	0.90775	-0.78935	-0.98323	0.681368	-0.99274	-1.06978	0.786385	-0.86383	-1.1614	-0.06976	0.094919	0.144438	0.10044	-0.94357	0.690667	-1.38729	-0.80492	0.189029	-1.22984	-1.19293	-0.94891	0.109895	-0.49718	0.214657	0.191632
CACNG3	0.365687	0.730642	0.092872	0.244998	0.340112	0.137833	0.576718	0.472082	0.596002	0.155676	0.111181	-1.91949	0.133585	0.157942	0.589267	0.35985	0.674659	0.081954	0.610807	0.412219	0.587993	0.368816	0.511606	0.572625	0.526185	0.366723	0.598139	-2.18516	0.154869	0.463561	0.349786	-1.16013	0.368407	-2.28676	0.571892	0.228614	0.601255	0.21832	0.629853	0.176152	0.39833	0.484162	0.38942	-2.22427	0.462342	0.571163	0.402841	0.128071	0.510427
CACNG2	0.322597	0.67216	0.061288	0.206998	0.2981	0.104353	0.524728	0.424505	0.543198	0.144887	0.078825	-1.8662	0.123097	0.123613	0.572561	2.522	0.618538	0.072171	0.593807	0.397929	0.535527	0.355118	0.462362	0.520807	0.476326	0.353054	0.581312	-2.12066	0.144091	0.44857	0.307367	-1.15296	0.354715	-2.21798	0.555423	0.191305	0.584386	0.206676	0.612594	0.165084	0.384229	0.46889	0.375441	-2.20259	0.447367	0.554703	0.388679	0.117658	0.494796
CITED2	-0.73688	0.648855	-1.01917	0.646415	-1.17949	0.648137	2.34063	-0.73794	0.648731	-1.28597	-0.73763	0.646994	0.235124	0.647411	-1.27954	0.521218	0.649851	0.519688	0.519104	0.522419	-0.85771	0.522303	0.646994	0.826298	-0.85811	0.470259	0.468183	-1.22824	0.521075	0.520237	0.648249	-1.36343	-1.69094	0.647415	-1.40469	0.649263	-1.46074	0.522248	0.696129	-1.99076	0.775129	0.786314	0.584602	0.522597	0.522747	0.705188	0.521609	0.520248	0.521167
SEMA3A	0.940866	0.931853	1.22668	0.62279	1.22587	0.931853	-0.99115	1.22587	0.931888	-1.09025	-0.84418	0.931853	-1.02981	-1.24327	-1.08751	-0.01214	-1.22884	-0.01215	0.66295	0.982196	-0.8027	-0.90354	-1.23849	0.931853	0.953941	0.973218	0.662951	0.62279	0.973218	-1.42957	0.940866	-1.13411	-1.21781	-1.27571	0.973182	-0.04976	0.973218	-1.18265	0.778884	0.973218	0.973218	0.973182	-1.23065	0.973218	0.973218	0.973182	0.973218	-1.09564	-1.06158
TUBA1B	-0.61487	-0.57486	-0.58075	1.45644	0.023287	0.274947	-0.46351	-0.43436	-0.5853	-0.4531	-0.74481	-0.007	0.553476	-0.50913	0.182313	1.37549	-1.05387	-0.06662	-0.64019	-0.63914	0.280325	0.553732	-0.55242	2.24747	-0.44371	-0.99665	1.33759	-0.19484	-0.81066	-0.55842	-0.62847	2.18005	-0.46718	-1.10977	0.483672	0.923462	0.151875	-0.60497	-0.73893	-1.01645	0.268263	0.203401	-0.99018	-0.32589	-0.62995	2.17982	-0.60947	-1.09433	-0.2964
IRF9	-0.30542	1.3395	-0.55865	-0.33483	-0.27459	-0.716	1.861	-0.28179	-0.1982	1.07697	-0.3015	1.26028	-0.84409	-0.27747	0.641335	-0.58947	-0.10254	0.640884	0.64496	-0.84039	1.61774	-0.80092	-0.5167	4.34835	0.041334	0.671488	-0.80375	-0.21799	0.646999	-1.29447	-0.18717	-0.58145	0.642686	-0.80699	1.0742	1.33935	0.95532	3.64607	1.16042	-1.04239	0.665295	-0.72964	0.952161	-1.11937	1.06759	0.650187	-0.50852	-1.04978	0.640179
CDR1	-0.05082	-0.1994	-0.08676	-1.01448	-0.07147	-0.23827	-0.0812	3.57739	0.029224	0.720579	-0.38947	-0.84134	0.09791	-0.56449	0.591886	-0.78423	-0.04261	0.954049	0.553705	0.78645	0.152109	0.381465	-0.45301	3.5774	-0.34553	-0.11524	1.03944	-0.21367	-0.63411	-1.15027	3.57739	1.47347	-0.63177	-0.49878	1.43283	-0.2933	-1.61699	-0.39393	1.1311	-1.31472	-1.66639	1.19604	-0.52301	-1.21531	-0.07123	-1.58374	-0.71017	-0.70789	0.495948
BPNT1	0.550548	0.336651	0.533647	0.526322	0.301475	0.555334	0.373297	0.13502	0.230081	0.592819	0.351816	0.452997	0.525847	-1.27031	-0.84592	0.322942	0.412317	0.016569	-0.87542	-0.45438	-0.27939	-0.91719	-0.9597	-0.24195	0.106528	0.013395	-1.04373	-0.81825	0.303037	-0.26396	-0.13951	0.505567	0.574359	-0.7057	0.18469	0.000222	0.352002	-0.7498	-0.45867	0.494944	0.274888	0.294754	0.585835	0.545671	-0.06649	-0.98691	0.199946	0.042482	0.468996
TUBB3	-0.85534	-0.73917	-0.87622	-1.08756	0.674377	0.802761	-0.50162	2.55425	-0.78799	-0.86164	-0.87192	0.662424	0.90401	0.294468	-0.91987	-0.81044	-1.04031	0.536494	-0.99827	0.177256	0.295642	0.904	-0.93877	-0.54998	-0.64025	-1.02207	1.06393	0.371872	-0.92673	-0.9751	-0.72592	0.181218	0.258279	-1.02106	0.764043	1.12512	-1.01901	0.177437	-0.9872	-1.12511	0.637037	2.54374	-0.83619	0.32545	0.178074	2.54373	-0.8462	-0.95484	0.047955
TUBB4	1.48796	-0.27828	-0.20807	-1.70897	0.217263	1.62228	-0.1159	-0.69196	-1.33847	0.719175	-1.54937	1.42084	-0.25681	-0.28026	-1.45796	-1.45606	-0.99718	0.720294	0.719873	-1.30074	1.64894	0.727089	-1.13833	1.41959	-1.21457	-1.4806	-0.02337	1.48037	0.719143	0.71913	1.48792	-1.09825	-1.11442	-1.6405	0.905264	0.815518	0.903491	0.903559	-1.02346	-1.80901	0.720952	0.721835	0.710272	0.719513	0.903576	0.719209	0.903486	-1.37146	0.871529
TUBB2C	0.503653	-1.71229	0.599696	0.320228	0.321742	0.504883	0.111634	0.60474	0.606078	0.69155	0.320243	-1.03365	-0.7602	0.306871	0.567114	0.360218	0.49676	0.578153	0.691528	0.574848	0.784788	0.581671	0.32027	0.682267	0.671502	0.355597	0.793041	0.607894	0.360914	0.360816	0.600644	0.575025	0.360119	0.316119	0.702466	0.495416	0.688267	0.70106	0.57697	0.344448	0.815238	0.363883	0.350591	0.575244	0.572756	0.577478	0.701041	0.360233	0.856519
CDR2	-0.65595	0.097644	0.090583	-1.01712	-1.0518	-1.00192	-0.87788	0.914115	0.600918	-0.00951	-0.91219	0.585245	0.031001	-0.91057	-0.31619	0.222874	0.719679	0.037774	0.040593	0.075156	0.595914	0.084969	-0.89549	0.503826	-0.78441	0.17155	0.09149	0.589847	-0.43979	-0.04499	0.600318	0.324551	0.137718	0.598128	0.082983	-0.87711	0.311487	0.084508	0.155691	-3.15847	-2.61742	0.018504	0.110848	-0.04481	-0.50385	0.078973	-0.53617	0.054123	0.112576
MYL12B	1.1514	-0.13925	0.129204	-1.80506	1.36289	1.12648	0.150017	-1.64459	1.12664	0.185959	-0.27954	-0.35814	0.165617	-0.36811	1.13223	-1.08127	1.12642	0.155794	-0.34092	-0.27443	0.178153	-1.06446	1.12642	1.12644	0.12879	1.13222	1.65103	0.11462	0.112052	-2.36343	0.130222	-0.45485	-0.46003	-1.95367	-0.25492	1.12668	-0.7498	-0.26526	1.13247	1.59292	-0.77014	1.31047	-0.143	-0.19395	-0.45139	1.39032	-0.25572	0.11115	-0.97781
NOD1	-0.54586	-0.07456	1.21775	-0.56498	-0.52071	-0.30721	2.3285	-0.424	-0.32253	2.33264	-0.43642	-0.33489	2.33342	-0.40475	-0.16171	-0.569	-0.40981	-0.3011	-0.73525	-0.66907	-0.44229	-0.22364	-0.81426	2.3285	-0.45522	-0.44789	2.33264	2.32849	-0.22983	-0.4834	-0.79427	-1.18443	-0.26107	-0.25847	-0.21014	-0.56026	-0.42727	-0.67009	2.33342	-0.67694	-0.61165	-0.20781	-0.61373	-0.72172	-0.5384	0.91917	1.15091	-0.26419	-0.35764
ANAPC10	-0.5335	0.284313	0.090874	-0.63717	0.301989	0.337333	0.358168	0.479503	0.565683	4.0206	0.667419	-2.08665	0.488414	0.281188	0.802661	0.539738	0.669447	0.790454	0.8765	0.512211	0.67119	-0.71927	-0.66691	0.671008	0.669374	0.536904	1.13807	-0.72612	-0.9885	-1.00444	0.566253	0.815134	-1.00675	0.36258	-0.75177	-0.72422	0.867819	0.265599	0.80507	-1.07907	0.719252	0.527345	0.534891	0.538613	-0.90449	0.524423	0.871476	0.478724	1.10608
DLC1	-0.63811	-0.02765	-0.23293	-0.78378	-1.43473	1.13725	-0.02459	-1.08685	1.13725	2.56349	1.13725	-1.23062	-0.80381	-1.09222	2.5636	-0.51738	1.13784	2.56349	0.519422	0.589423	1.13725	-1.68924	1.13725	1.13732	-0.80465	-0.08498	-0.42029	-1.1321	-0.45232	0.154018	-0.77363	2.56349	0.526003	-1.5321	0.52921	0.494104	-0.34938	0.546522	-0.83477	-0.44579	-0.44265	-0.51294	-0.34736	-0.13586	0.179861	-0.82855	-1.58921	-0.50831	0.521002
NDRG1	0.128354	0.574664	0.154782	0.411785	0.174896	0.490039	0.472844	-0.64807	0.579953	-0.80192	-0.3637	0.053808	-0.152	0.388663	0.068796	0.514015	0.145922	-1.6924	0.07091	-0.00672	-0.37762	0.182766	-0.41831	-0.70144	-0.01466	0.095342	-0.09262	-0.82365	-0.87995	-0.52677	-0.25779	-0.7476	0.255856	0.072106	-0.18715	-0.58464	-0.04127	0.568625	-0.16008	0.219666	-1.12472	-1.3988	0.190391	-0.06489	-0.07485	0.002373	0.338341	0.145404	0.329618
MYL9	0.503587	0.03564	0.028915	-4.15996	-1.50784	0.480108	0.338484	0.405279	0.566062	0.413017	0.025515	0.334684	-1.35275	0.208659	0.224188	0.142074	0.524676	0.332967	-0.09311	0.1687	0.296589	0.314902	0.413492	0.555751	0.327511	0.363486	2.62181	0.397062	0.172887	-5.72806	0.210476	0.168353	-0.19581	-1.19816	0.321771	0.522369	-0.0327	0.31845	0.446325	-0.05557	-0.06412	0.511075	0.422842	0.185792	-0.09845	0.697581	0.171285	0.170464	-0.09888
GNB2L1	2.77325	0.184856	-1.12932	0.447003	0.016684	0.023274	0.303978	0.134959	0.458607	1.28241	0.169866	-1.08637	0.3142	-1.03305	0.273298	-0.01332	0.138263	0.200895	3.53525	-0.62774	-0.0261	-0.08439	-1.01898	0.28802	-0.88774	-0.08995	-0.01563	-0.98075	0.030997	-0.29184	-1.01853	0.264972	0.24686	-1.22779	0.455337	-0.99599	-0.53567	-1.67612	0.222504	-0.14623	0.097243	0.204127	0.146736	-0.44875	0.102435	0.120877	-0.22357	-1.84618	0.206388
ADARB1	-0.68014	-1.03537	-0.04446	-0.0732	-0.15899	-0.14428	-0.49235	-0.59771	-0.01271	0.091237	0.281033	0.2047	-0.74415	0.237602	3.15726	-1.42561	-0.59991	-0.87964	-0.61858	0.236998	0.245723	-0.29734	0.219557	-0.71737	-0.36958	-0.49456	-0.14719	-0.08401	-0.94247	0.230364	0.231023	-0.52292	-0.15962	0.278056	0.225957	3.12715	-0.34153	0.170812	0.050944	-0.53684	0.241825	-0.46256	-0.7002	3.15726	0.205224	-0.11473	-0.47425	0.127902	0.193536
CDS1	-0.30378	0.147983	0.57782	-0.95336	0.354244	-1.3167	0.52835	0.290578	0.609257	-0.60049	0.263853	0.676827	-1.43902	0.38241	0.376964	0.716631	-0.66258	-0.2649	-0.00635	0.674862	0.57746	0.000351	0.472643	0.770584	0.465869	-1.1475	0.680872	-0.99168	-1.47133	-0.36035	0.608522	0.340107	0.429641	0.683536	0.767656	0.526868	0.521413	0.758755	-0.73273	-0.14079	0.758557	0.034213	0.302482	0.570441	-1.12245	0.150329	-0.13919	0.16703	0.653051
PEMT	-0.12994	-0.26726	-0.24522	-0.28028	-0.50209	-1.18423	-0.32564	2.33602	-0.45885	-0.46767	-0.23891	-0.10506	-0.17118	-0.93084	-0.60481	0.161885	-0.20938	-0.06921	-0.79547	0.060871	-0.7055	0.123419	2.33602	-0.88506	-0.1891	-0.2005	0.191638	-0.66388	-0.12442	-0.73822	2.33602	0.5496	0.506217	-0.21643	0.226305	-0.23351	0.629304	-3.34452	-0.09173	0.530302	0.562063	0.190764	0.509842	0.235	-1.07895	0.39633	0.277662	-0.77888	-0.88818
PIAS3	-0.20762	0.849034	-1.15974	-1.23581	-1.17435	-0.96093	0.432184	-0.08455	0.833058	0.365188	-0.9543	-0.13099	-1.00059	-1.00277	0.29271	0.086382	-1.13424	0.361717	-0.78436	-1.09107	0.843761	-0.97588	-1.19775	0.881188	0.824145	0.115231	0.091079	0.824012	-0.86022	-1.54728	0.82419	-0.45951	1.17901	-1.11393	0.463581	-0.06913	0.682656	-0.9354	1.18798	-1.09106	0.429799	0.075684	0.196613	1.15494	0.603647	1.17459	-0.80127	2.86852	-0.90918
NDC80	0.07357	0.178396	-0.42079	-0.17478	0.108611	-0.35284	-0.00524	-0.19667	-0.7627	-0.40988	-0.41379	-0.64924	-2.43067	0.175916	-0.69246	2.28523	0.230138	-0.37781	-0.42937	-0.51189	0.100948	-0.29002	-0.00427	-0.12219	-0.16296	-0.58236	-0.62084	0.193101	-0.0781	-0.08644	0.226976	2.28523	2.28523	-0.01063	-0.37446	0.210421	-0.1738	2.28523	-0.24722	-0.6493	-0.21702	-0.62947	-0.92461	-0.11436	-0.55377	-0.17876	-0.33023	-0.1279	-0.3936
CDSN	-1.05503	-0.48904	-0.44179	-0.44753	-0.55588	-1.79573	-0.58518	-0.99498	-0.44376	-0.21492	1.41773	-0.42949	-0.46788	1.41773	-0.35677	-0.76308	-0.46131	-0.18348	2.05325	-0.62606	1.41773	-0.37572	1.41773	-0.59938	1.41773	-1.10296	-0.29996	1.41773	-0.61452	-0.373	-0.74155	-0.31858	-0.24139	-0.49647	-0.23052	-0.63319	-0.38491	-0.6924	2.05325	-0.41491	-0.59551	-0.25853	2.05325	-0.43266	-0.51571	-0.3668	-0.23735	-0.7366	-0.86808
RAPGEF3	-0.1456	-0.77599	0.184879	-0.40632	1.81195	1.812	1.81196	0.181911	-0.86291	1.75508	-0.51935	0.181247	-0.49649	-0.5711	-0.65819	0.018381	-0.78991	0.016048	0.020458	-0.72943	-0.48784	-0.89396	-0.42195	1.81197	1.81195	-0.90095	-0.79672	-0.76534	1.75508	0.013079	-0.64156	-0.64995	1.75508	-0.60772	-0.64877	0.183368	-0.65177	-0.98764	1.75508	-0.67535	0.025082	0.021473	-0.66878	1.75512	1.75507	1.75512	-0.78829	0.013037	-0.73307
NSA2	0.554756	0.245934	-0.12369	-0.47675	-0.49346	0.224187	0.439166	0.320538	0.581237	0.285348	0.004726	-0.0881	1.53038	-0.95103	-0.52901	-1.28691	0.17514	-0.47826	-1.32395	0.64324	0.030924	0.872511	-0.32941	0.385591	-0.41807	-0.06325	1.31043	0.329791	0.831954	0.159367	-0.15165	0.247006	0.654228	-0.07662	1.1338	0.223138	-0.0019	-1.04651	0.423905	0.456156	0.833213	0.97917	-1.56472	0.41928	0.616565	0.986276	0.859979	1.26873	1.19086
YAP1	-0.26865	-0.38743	2.90315	-0.5646	-0.5954	-0.29815	-0.09815	-0.50236	-0.29971	-0.4591	-0.55663	-0.92334	-0.29707	-0.55458	0.474847	1.73224	-0.48307	0.156313	-0.19601	1.60873	-0.39172	3.6012	1.33798	1.33803	-0.52711	-0.36408	-0.02119	1.33749	-0.41483	-0.39859	-0.25084	-0.56726	-0.57822	-0.61272	-0.22213	-0.57436	-0.00373	-0.60677	-0.75861	1.73229	-0.39769	1.73217	-0.24897	-0.22507	1.73161	-0.37975	-0.83149	-0.43477	-0.06539
PRMT5	1.68565	1.14221	2.57443	-0.56933	-0.69062	-0.56905	1.05102	-0.29325	1.11027	-0.70062	1.1423	-0.95037	-0.72104	-0.93402	-0.10606	-0.58043	-0.73323	1.2353	-0.73833	-0.98699	1.14203	1.23524	-0.80734	1.71962	-0.29856	-0.82915	-0.47364	-0.74895	-0.84771	-1.17703	1.11023	1.8421	-0.57713	-0.85521	1.20072	-1.22012	-0.95552	-0.74155	-0.90171	-0.978	-0.70209	-0.60246	-0.65152	1.25317	-0.84356	-0.52115	1.25319	-0.54393	-0.78206
TESK2	-0.60911	0.565491	-1.04732	-1.5081	-0.99077	-0.78349	-0.54045	-0.63273	0.700646	-0.54811	-0.63898	1.36598	-0.53806	-0.82615	0.299441	-0.5477	-0.6074	-0.55008	0.281432	0.738238	0.920522	-0.55298	-0.65339	0.786955	2.20469	-0.54879	0.779172	-0.40204	-0.54896	-0.5502	-0.29194	-0.53777	-0.54865	1.36597	1.89382	1.36601	-2.02857	-0.22109	-0.55301	-0.54911	-0.54985	1.89382	-0.0928	0.738278	-0.55147	-0.55255	-0.54932	-0.11573	0.147505
ARIH2	-0.70853	0.249572	-0.52876	-0.99594	-1.21021	1.37591	-0.12068	0.318852	0.331956	0.227239	1.38012	-1.14229	0.364135	-0.09385	0.582258	-0.53832	-0.56192	0.423623	0.593078	-0.80815	0.336819	-0.50891	-0.30474	1.37938	1.38018	-0.54959	2.56352	-0.29734	3.89377	0.338348	-0.0348	-0.88098	-1.55723	-0.57915	0.364961	0.251147	0.575908	0.516586	0.722773	-0.91747	-0.79511	-0.01172	-0.5219	-0.52022	0.107054	-0.50565	1.99161	-0.89481	0.64956
LYPLA1	0.02206	1.12516	-0.00998	-1.66366	-0.01079	-0.16434	0.109937	-0.09688	-0.41645	0.276304	-0.60312	-0.93597	-0.52892	-0.80496	0.003582	-0.82096	-0.43382	2.40523	0.245767	-0.48996	0.073025	-0.12887	0.009505	-0.01711	-0.24537	-0.74809	0.240143	0.013054	0.030104	-0.5353	-0.30199	-0.72127	0.080352	-0.29698	-0.03916	-0.60044	0.029123	-0.0462	-0.55589	-0.55334	-0.88812	-0.40304	-0.29097	-0.50156	-0.08833	0.057683	-1.06622	-0.98834	-0.05721
CDX1	1.35766	-0.76058	0.069708	-0.99684	-0.61522	-0.68251	-0.59425	0.072463	0.178633	0.496731	-0.96171	-0.76871	-0.84547	0.076509	-0.18867	-0.40954	-0.94262	1.92877	0.214258	-0.65693	1.36124	-0.85047	1.35722	0.193277	-0.63528	0.193924	-0.08958	-1.0782	0.04507	-0.24027	0.124921	0.279015	0.64568	-1.0425	-0.05113	-0.6747	0.335944	-0.68395	-0.20533	3.56907	2.08003	0.285785	3.56908	-0.99779	-0.84338	0.545412	0.292896	-0.34778	0.50335
CDX2	0.726192	-0.39846	-0.4472	-0.45915	-0.31546	-0.2593	-0.15546	-0.29209	-0.21153	-0.31424	-0.46795	-0.48628	-0.51195	-0.56214	-0.04532	-0.27094	-0.37954	1.06711	-0.37864	0.122647	0.756074	-0.51026	0.71333	0.050369	-0.43215	-0.22928	-0.2715	-1.1264	0.077889	-0.09161	-0.07449	-0.11861	0.170702	-0.55447	0.040391	-0.25768	0.219589	-0.54609	-0.07986	3.37118	1.24055	-0.07855	3.37125	-0.08567	-0.45891	0.017423	-0.23114	-0.4415	-0.05628
PPIE	0.443271	-0.59299	-2.22073	0.12909	-0.13485	-0.30275	-0.01812	0.26757	-0.43096	0.149498	-0.28962	0.32229	-0.02511	0.314176	0.148035	0.289294	0.316307	0.191202	0.224177	-0.08899	-0.18702	-1.51218	0.440595	0.23791	-0.59125	-1.26172	0.1198	-0.68727	0.221823	-0.49142	-0.72207	0.289333	-0.47992	-1.31095	-0.38798	0.181495	-0.14863	0.094132	0.288836	-1.0653	0.282432	0.16368	-0.29733	0.094019	4.42932	-0.01005	0.250132	-1.15337	0.001819
VAV3	0.202613	0.194675	-0.3173	-1.23069	-0.92454	0.465057	-0.96728	0.138116	3.09636	3.0928	0.03348	-1.0649	-0.11969	3.0963	0.649119	-0.11008	0.021977	0.180951	0.399369	-0.22477	0.288562	-0.20584	-0.27453	0.642501	0.409939	0.406617	0.289397	0.083078	0.454413	-1.02858	0.028771	0.659826	0.306338	-0.09293	0.440905	-0.92273	0.289093	-0.11496	0.40577	-0.01947	-0.87357	-0.10035	-1.31417	3.09278	0.109054	0.718693	-0.90519	-0.12114	0.475394
MAP3K7IP1	-1.97806	0.255893	0.253908	-2.53067	0.440016	0.841468	0.451827	0.254696	0.720817	0.474499	-2.53051	0.470213	0.481916	0.652279	0.266217	0.473193	0.463095	0.645269	0.473978	0.473662	0.618401	0.473914	-1.92375	1.07183	0.559074	0.474799	1.10771	0.318713	0.654464	-1.83916	-0.04093	1.16589	0.243989	0.252864	0.475669	0.840758	-1.62481	1.00945	0.910929	0.473445	0.473171	0.780434	0.470659	0.985725	0.473181	0.475817	0.472696	-1.79656	0.474465
HAX1	-0.66337	1.02932	0.509924	-0.68125	-1.03054	0.799796	-1.25387	0.999359	1.03333	-0.44337	0.999032	0.996965	0.957058	-1.37228	1.20441	-0.54657	-0.42343	-0.88391	0.572482	-1.12591	-0.33642	-0.57777	-0.34061	-0.2809	0.99738	-0.97858	0.645938	0.997013	-0.97328	1.02732	0.614014	-0.51845	-0.51111	0.753815	1.11351	-0.97978	1.20199	-0.57476	-0.56144	0.927111	0.6476	1.17192	-0.53884	-0.86582	-1.66337	0.956353	-0.54217	-1.33625	-1.1727
BAIAP2	1.74058	0.030447	1.40384	-2.1141	1.40435	0.007449	-0.49508	-1.28	0.348303	-0.47977	-0.64832	-0.03757	-0.51111	-1.00492	-0.78837	-0.25886	0.30279	0.721376	-0.20506	-0.3938	0.432178	-0.32133	-0.70176	0.218169	-1.18154	-0.18527	0.767756	1.5997	-0.17622	-1.7822	0.182401	-0.31716	0.77811	-0.00632	-0.31853	1.47371	-0.185	-0.25081	2.13017	-0.94817	-0.59721	2.13037	-0.4836	-0.48555	0.696669	-0.75601	-0.25519	-0.21718	-1.20165
MAD2L2	-0.21821	-0.35022	1.30438	-0.67337	1.40001	1.7327	1.11182	-0.14957	-0.13632	1.41385	-0.19426	-0.59011	-0.53597	-0.2331	-0.17956	-0.98587	-0.08404	-0.18442	1.71903	-0.09267	-0.06945	-0.8034	-0.35038	0.108214	-0.06538	1.7185	1.83102	-1.39774	-0.29258	-0.42389	-0.16463	1.86982	-0.44042	1.6995	-0.363	-0.29554	-0.21739	1.6877	-0.17774	-0.68821	1.83075	-0.13439	-0.50853	-0.6723	-0.69305	1.7205	-0.25756	-0.36961	-0.08143
CDX4	1.00028	0.79004	0.710464	0.055698	1.00831	0.834797	0.827725	0.265619	0.583143	-0.14636	-0.38705	0.522244	-0.91961	1.01538	-1.305	0.704668	0.588982	0.167654	0.406916	-0.56235	-0.4311	0.054231	-1.40979	0.826981	0.874075	0.427971	-2.29757	-0.06065	-1.02998	-0.45209	0.468861	0.543983	0.536093	0.756269	-0.17535	0.575958	-0.58726	0.148231	-0.21288	0.198234	0.645942	-0.60766	0.037132	-0.39801	-0.57739	0.564298	-0.25795	0.467674	-0.62529
TACC3	3.04466	-0.73987	0.172568	-0.5093	-0.8714	-0.75977	-0.60191	0.038568	-0.13846	2.08217	-0.75634	-0.38546	-0.46882	0.038176	-0.46941	-0.36237	0.119844	-0.46077	-0.46017	-0.46531	2.64411	1.82478	3.04466	0.185867	-0.12301	-0.36346	-0.43779	2.64411	2.08217	-0.46944	0.119856	-0.47008	-0.46225	-1.48479	1.51955	-0.363	1.51955	0.65169	-0.46225	-0.40587	-0.45678	-0.36096	1.51955	-0.40565	0.651688	-0.46145	1.51955	-0.46773	-0.36093
MERTK	-1.00379	-0.81292	-1.3417	-0.7296	-0.82636	-0.67757	-0.62341	1.16763	1.16763	-0.24471	1.16763	-1.05854	0.224699	1.16763	-0.23538	-0.11413	1.16763	-0.14204	-0.184	-0.49413	1.16763	-0.93178	1.16763	1.16763	1.16763	0.121587	-0.43944	1.16763	-0.31737	0.071261	1.16763	-0.52054	-0.32073	-0.62613	-2.32732	-0.76559	-0.94677	-0.30224	-0.00925	-0.31889	0.184014	0.10001	0.107579	-0.68844	-0.23807	0.058695	-0.0236	-0.45405	0.058583
FST	-1.04272	-0.00493	-1.07414	-0.9719	-0.53747	-0.03817	-0.753	0.018918	1.23566	-0.75269	0.019476	-1.46926	-0.77235	0.018785	-0.17611	-0.82086	0.037663	1.00784	-0.01425	1.01001	0.122079	1.00997	-0.47903	1.39823	0.044894	-0.77508	0.717914	-0.25737	0.276246	-0.82133	0.304195	-1.1076	2.22634	-0.90078	-0.56462	1.19745	-0.20441	-0.79453	-1.23436	-1.04007	1.00777	1.00795	-0.74362	1.00862	2.22491	-0.82392	-0.44775	1.00775	-0.63834
TADA3	-0.28452	0.435365	0.531428	-0.91833	4.44809	0.407718	0.187862	0.575365	-0.21473	-0.70114	0.372073	0.228386	-0.69762	-0.7446	-0.00734	0.670008	-0.11353	-0.24571	0.418799	-0.51492	-0.46083	-0.90214	-0.08922	0.821298	0.100517	-0.88957	0.759783	0.516221	-0.91862	-0.92396	0.384573	-0.0824	-0.91952	-0.88785	0.066836	-0.58447	-0.63674	-0.63794	0.21206	-0.35444	-0.26173	0.418261	0.230386	-0.67029	0.435881	0.254296	0.498875	-0.91218	0.276159
CEACAM5	-0.72523	-1.31063	-0.72317	-0.77217	-0.81055	-0.98983	-0.81414	1.04175	1.04175	0.123271	1.04175	-1.10128	0.216775	1.04175	-0.01613	-0.37792	1.04175	-0.28171	-0.14469	-0.35294	1.04175	-0.62931	-1.24029	1.04175	1.04175	0.145069	0.020886	-0.78827	0.007397	0.165889	1.04175	0.152376	0.206154	-1.14901	0.188064	-0.88228	-0.80533	-0.3354	-1.06387	-0.67554	0.041047	-0.05009	0.160225	0.008815	0.067388	-0.15617	-0.08069	0.206351	0.128023
EIF3M	1.61989	1.61989	1.44532	0.114723	0.308909	2.44095	-0.72404	0.467867	0.156934	-0.84258	0.467859	0.467881	0.087315	-1.89001	0.455043	-2.12728	-1.01942	1.81238	0.223848	-0.76313	-0.11425	-0.83553	0.114944	-0.1032	0.46788	1.69778	-0.55183	0.46788	1.72762	1.7271	-0.11398	-0.75379	-0.81592	0.366117	1.52258	1.63221	0.342948	-0.73648	-0.85018	-0.8744	0.245886	0.087426	-0.75262	-1.08938	-0.85406	1.7271	-0.18849	-0.75622	-0.69456
HOXB13	0.042675	2.35889	-0.44484	-0.77097	-1.13372	2.56964	0.385477	0.234256	-0.15878	-0.17004	0.388213	-0.52409	-0.80085	-0.31914	1.60661	-0.45944	-0.26511	-0.392	1.79004	-0.22292	-0.20623	-0.77258	-0.15728	0.586889	-0.13864	1.78967	-1.46495	-0.99498	-0.33452	-0.50819	-0.20149	1.7897	-0.46933	0.120128	-0.15944	0.30248	1.60622	-0.24082	-0.38912	-0.77427	-0.24374	-0.24759	-0.82872	-0.82327	1.60441	1.99827	-0.47381	-0.58412	-0.39718
NXF1	6.05677	-0.82616	0.204446	-0.34419	-1.23724	-0.12335	0.577757	0.377881	-0.13532	0.334272	-0.84951	0.543631	0.131558	0.468459	0.306763	0.001139	0.588041	0.201771	-0.37902	-1.2142	-0.28757	0.215005	0.05349	0.169628	0.031569	-0.47661	-0.50251	0.195046	-0.17855	-1.60872	0.034392	-0.1012	-0.23123	0.345032	-0.71133	0.355471	0.109542	0.308941	0.248879	0.207394	-0.70126	-1.76819	-0.75003	-0.79661	-0.05835	0.173473	0.333823	0.229788	4.50007
SEC23A	-0.10485	-0.74165	-0.1053	-1.62262	-0.1053	-0.10522	-0.10485	0.876039	0.876061	0.414061	0.876039	-0.1053	0.483876	0.876061	2.49742	-0.93988	0.876061	0.414173	0.413107	0.414053	0.876061	0.414058	0.876061	0.876061	0.876039	0.414053	0.413108	0.876039	0.414053	-2.46014	0.876061	0.414051	0.413116	-0.1053	0.414053	-0.10485	0.414054	0.414052	0.414053	-2.52443	0.414051	0.413108	0.415114	0.414053	0.414053	0.413108	0.414053	-0.93988	0.413108
CAP1	-1.11281	-0.81657	-0.57183	-0.92728	-0.7629	-0.7791	1.96269	-0.77545	1.25144	0.676881	1.25125	-0.95437	-0.40653	1.25125	-0.39919	-0.84038	1.25125	-0.88299	2.52954	-0.88816	1.25126	0.673033	-0.83308	1.40625	-0.77154	-0.86742	-0.03607	-1.15806	-0.38451	-0.45631	-1.17235	-0.66005	1.31762	-1.29855	0.676366	0.123201	-0.37714	0.673287	1.31741	-1.36564	0.67653	-0.82991	1.18618	-0.37463	-0.55838	0.673924	-0.95789	-0.43627	-0.7577
CREB3	-1.18103	-1.09365	-0.8968	2.82436	-0.72373	-0.56259	-0.95393	1.19453	-0.38574	0.958447	2.82436	0.975488	-0.81427	-0.50159	-0.82516	0.234389	-0.91214	-0.73803	0.755237	-0.78724	-0.6192	-0.75742	-0.9701	1.17153	-0.84868	-0.83888	0.257059	-0.76141	-0.87659	0.957847	1.17132	-1.08746	-0.82971	-0.54072	0.241146	-0.53858	0.982561	-0.76896	0.750285	-0.86837	1.00453	0.982137	-0.83089	-0.82112	0.958567	0.958697	0.958037	0.958064	0.958429
STK25	0.689793	2.58054	0.338988	-0.95148	-0.18722	-0.2914	0.19976	-0.03091	-0.48376	-0.08893	-0.32723	-0.42926	-0.11063	-0.26888	2.84536	-0.91001	-0.30579	0.28021	-0.09256	-0.26662	0.115401	-0.20293	-0.06471	0.001929	0.220588	-0.44356	0.622086	0.09524	0.080895	-1.03812	-0.07734	0.129377	-0.1484	-0.60408	0.067987	-1.06353	-0.17321	-0.56549	0.149659	-0.3365	-0.05037	-0.17579	-0.33294	-0.36212	-0.50128	-0.11769	-0.06029	-0.66028	-0.15276
UNC13B	0.762958	0.727731	0.727283	-2.03422	0.762879	1.96922	-0.45403	0.880855	-0.50218	0.606665	-0.6793	-0.66231	0.600454	-0.65115	-0.49865	-0.55007	-0.50063	0.714395	-0.68117	0.734881	0.898712	-0.88255	0.76303	0.187675	-0.59457	0.600195	-0.40737	-1.07077	-0.92541	-0.42725	-0.50648	0.931951	-0.85659	-1.84559	1.80732	0.769391	-0.80332	0.601735	-0.4775	-0.41151	0.931966	0.932046	-0.87248	0.564007	1.80543	1.80782	1.80543	-1.02578	0.931972
CARM1	-1.99633	-0.27973	2.4263	-1.3451	-2.13515	0.863885	0.699984	-0.44409	-0.97132	0.834418	-1.1721	0.632408	0.62834	0.625739	-2.10442	0.657402	0.512318	0.834004	0.96331	0.776149	0.626641	0.833451	-1.8992	0.729639	-1.88866	0.004603	-0.48431	-1.05552	-0.58809	-0.58871	0.62833	-0.12745	-0.58638	-1.58882	0.304298	0.627015	0.703295	0.630236	0.630756	-0.15021	0.87489	-0.08426	0.83503	-0.54341	-0.40951	0.679679	-0.5468	-0.1477	-0.58694
NCOA2	-1.27024	-0.14848	2.29064	0.97624	-1.82586	-0.84931	2.2873	0.630317	0.655043	-0.94267	-0.83404	-1.22654	-1.02609	-1.61197	-0.1527	0.204781	0.61016	-0.1284	-0.76513	2.74847	0.608532	-0.95039	-0.93099	1.05302	-0.88891	-0.93159	0.266412	0.977003	-0.1352	-1.02313	0.609483	2.74863	-0.98412	-1.25775	-0.311	-1.05782	0.042636	-0.12421	0.055326	0.385914	-0.34144	2.74851	0.10421	-1.01319	-0.12811	0.634256	-0.13028	0.749494	-0.87175
CEBPA	0.086572	0.095061	-1.05516	-1.72539	-1.52537	1.15904	-1.05082	-0.80419	-0.26676	0.03991	-0.93052	-1.66158	0.170998	-1.18026	-0.77517	0.115658	-0.28733	0.091209	0.416379	0.170398	1.23614	0.363373	0.708089	0.849533	-0.28845	0.789037	0.180609	-1.10342	-1.24035	0.554352	-0.29036	-1.50129	0.691248	-1.28614	0.557911	-0.2618	0.549899	-2.67854	0.19493	0.316528	0.672235	0.171973	0.561314	0.179498	0.564258	0.571529	-3.19368	0.170629	0.619246
SEMA4D	0.873165	0.873165	0.873165	0.873165	0.873165	0.873165	0.873165	1.16416	-0.7543	1.45944	-0.89337	-0.85685	-0.60159	-1.24186	-0.73362	-0.99477	-0.83922	-0.54338	-0.58512	-0.69082	-0.92966	-0.43911	1.1791	0.873165	-1.00356	1.444	-0.53925	0.873165	1.444	-0.84032	-0.86561	1.444	1.444	-0.17099	1.44934	-1.25028	-0.64085	-0.68367	0.989694	-0.67278	1.444	-0.602	-0.64406	0.064038	-0.6891	1.444	-0.66983	-0.78432	1.444
CEBPB	0.427691	-1.82224	-1.82282	-2.11888	-1.60537	0.452831	-0.04293	-0.58339	0.637452	-0.04401	0.329042	-0.64191	0.150862	0.3864	-2.07028	0.333268	0.560396	0.763923	1.04925	0.144266	0.420022	0.341172	-0.79934	0.812485	0.749055	0.626261	0.758913	0.628329	-1.10078	0.155477	0.343809	-1.67181	0.489454	-1.91212	0.163655	0.367387	0.104423	0.016149	0.157942	-0.33851	0.270995	0.349076	0.160537	0.155838	0.333423	0.413791	-2.08143	0.150129	0.373932
SEMA3C	2.91423	-0.05912	2.203	-0.41607	2.203	-0.12246	-0.9427	-0.15247	-0.08423	-0.25577	-0.08962	2.203	-0.35556	-0.021	1.85519	-0.26639	-0.60809	-0.17197	1.85519	-0.237	-0.2042	-0.25861	-0.06007	-0.06944	-0.41497	-0.24969	-0.12083	-0.49037	-0.25808	-0.17612	-0.4351	-0.12085	-0.18931	-0.13693	-0.36341	-0.79166	1.85519	-0.79576	-0.12274	1.85519	-0.22717	-0.18675	2.49647	-0.20577	-0.45111	1.85519	-0.39257	-0.62591	-0.21024
FBLN5	0.375138	0.277718	-0.65779	-1.50161	0.419914	0.319768	0.400188	-1.09708	0.427484	0.196338	0.24276	-0.51	-0.2561	0.296276	-0.18454	0.031371	-0.12435	0.241025	0.216649	-0.43843	-0.42247	0.223979	0.253374	-1.14767	0.485992	-0.31619	-0.05505	0.167175	0.141787	0.182308	0.329314	-0.4674	0.032279	-1.14062	-0.91451	-4.50572	0.235142	0.169404	-0.27148	0.168965	-0.02659	0.177054	-0.06379	0.12836	-0.32317	0.172975	-0.06266	0.082551	-0.3019
CEBPD	-1.44926	-0.47281	-0.34366	-2.68456	-1.73019	1.39495	-0.8213	-0.15966	0.450334	0.425783	-0.40992	-1.31927	0.519677	-0.53078	-1.33288	0.486182	0.438664	0.425723	0.663235	0.519679	-0.02124	0.52495	0.458882	1.45592	0.437708	0.519685	0.525244	-0.51359	-1.41244	0.524916	0.435526	-0.51252	0.686271	-1.46843	0.519835	0.444996	0.486631	-2.34277	0.524965	-2.53414	-0.48764	0.520313	0.52492	0.525027	0.519813	0.521026	-2.17719	0.519688	0.524921
DDX17	-0.79436	-0.93492	-0.78769	-0.65723	-0.90742	-1.00657	-0.32759	-0.78513	0.202854	0.757675	-0.87264	-1.09538	-1.47853	-0.99934	0.465281	0.648477	-0.29182	-1.65613	0.756655	0.454472	0.983235	0.414651	-0.72223	1.51125	0.182644	0.413988	0.570773	0.195174	-0.98855	0.41466	-0.68505	-0.14022	-1.75479	-1.04472	0.30912	1.50613	0.376446	0.757053	-1.26894	0.414146	0.81341	-1.76759	0.756631	0.413948	0.413959	2.50733	-1.66702	-1.5715	-1.67064
DEAF1	0.131063	0.332627	0.241076	-0.17822	-0.27529	-0.04438	0.305282	0.256963	0.191352	1.35418	-0.04293	-0.29066	-0.28224	-1.45479	1.35501	-0.07415	-0.75182	-0.06926	0.190582	-0.27409	0.093176	0.058964	-0.09518	0.530878	0.007043	-0.6102	-0.00039	-0.00387	0.054863	-1.51468	-0.73111	-0.49145	0.071973	-0.96654	-0.32291	0.163575	2.80027	-0.06687	-0.18725	-0.7822	-1.34834	-0.23626	-0.04521	-0.33593	0.01559	-0.08359	-0.73001	-0.89722	-0.25424
KAT5	0.469925	0.414123	-1.6771	-2.66659	-0.27467	-2.04456	0.456816	0.416415	-0.26152	0.505608	0.358818	0.370084	0.398311	-2.24174	0.6422	0.313112	-0.26244	0.287669	0.503189	-0.25532	0.422773	-0.24913	0.363783	0.550461	0.422202	0.248527	0.251537	0.423466	0.285097	0.441673	0.363875	0.261206	0.526315	0.358722	0.319045	0.578784	-0.16261	-0.60882	-0.25729	0.247864	0.248396	0.615971	-0.37835	0.256171	-0.08234	-0.38919	0.319786	0.041035	0.435332
PITRM1	1.06769	-1.18417	0.035649	-1.42937	-1.33969	1.06769	-1.2217	1.06811	1.06811	0.954267	0.035274	-1.19915	-1.0394	-1.03104	0.954266	0.954266	1.06811	0.954266	0.954266	0.954266	1.06811	-1.11287	0.036144	1.06811	1.06811	-1.15274	-0.00704	-0.83804	-1.06538	-1.22242	-0.90531	0.954266	0.954266	1.06769	0.954266	0.035291	0.954266	0.954266	-1.17674	-1.18031	0.954655	0.954266	-1.25165	-1.14686	0.954266	-1.08781	-1.10801	-1.04247	0.954266
ATG7	-0.41307	-0.27663	3.76246	0.023765	0.127433	-0.75814	-0.00974	-0.69244	-0.14547	2.86112	0.166436	0.026361	2.86112	0.145281	-0.40045	-0.15788	0.147593	2.1555	-0.17759	-0.18867	-0.24612	-0.94177	-0.34097	0.184934	-0.04782	-0.34038	2.1555	0.060563	-0.04635	-0.27158	0.122322	-1.80733	-0.64733	0.067931	-0.0478	-0.73963	-0.33908	-0.04259	-0.45916	-0.85079	-0.1076	-0.15155	-0.29718	-0.20984	2.86112	-0.14213	-0.06655	-0.13371	2.86112
DCTN2	0.413698	-1.87982	0.40281	0.120109	0.120406	0.611459	-0.09066	0.407884	0.539476	0.301862	0.480305	-1.61905	-0.2815	0.277917	0.343963	0.016588	0.298665	0.191337	0.388412	0.29708	0.63239	0.191191	0.120151	0.756067	0.678007	0.296766	0.472706	0.48841	-0.01468	-0.27981	0.403742	0.014148	-0.01551	0.302927	0.311574	0.389144	0.384641	0.311523	0.298631	-0.02676	0.421689	0.158323	-0.29388	0.297256	0.295605	0.298969	0.395362	0.169644	0.538806
HBXIP	-0.07199	0.670568	0.055651	-0.19985	-0.78304	3.41958	-0.69292	0.652607	0.697602	-0.02865	0.633282	0.583837	0.326042	-0.19733	0.797477	-0.08102	-0.13962	-0.29077	-0.32776	-0.64188	0.542817	0.063611	-0.35834	0.04861	0.640159	-1.15647	0.030115	0.583706	-0.91054	0.448166	-0.09016	0.243505	-0.66234	0.482945	0.709277	-0.803	0.794548	3.29838	0.107697	0.523295	-0.11546	0.750633	-0.34957	0.011702	-1.30919	0.641755	-0.79024	-3.20285	-0.05055
PROCR	1.92694	-0.09278	0.252088	-0.44225	-0.47304	0.871716	-0.34531	0.891589	0.872691	0.353335	-0.18429	-2.20711	0.030175	-0.19504	0.473665	-1.45818	-0.55559	-0.01705	-0.84795	0.238584	0.884962	0.191708	-0.12227	0.931423	1.92707	-0.16673	0.519824	0.016161	-0.45737	-0.22128	-0.21294	0.03908	-0.21466	0.162971	-0.01426	0.174415	-0.12812	-0.22139	-0.21783	-1.9319	0.039589	-0.16356	0.03869	0.420659	-1.77352	-0.27729	0.425491	-0.03012	0.536663
PRDX4	-0.47188	0.101438	0.499302	-1.70882	0.434659	0.090429	0.488473	0.48084	0.122648	0.274069	0.521285	-0.665	0.161386	0.462792	0.314655	0.012253	0.282229	-1.50042	4.32072	-0.02631	-0.96524	0.241061	-0.42582	-2.47721	-0.37269	0.235391	0.181359	0.182848	0.187084	0.313321	-0.61551	0.098805	-0.32126	-0.88398	-0.22741	-0.59276	-0.07395	0.153274	-0.54742	-0.4872	-0.08322	0.24033	-0.32963	-0.17632	0.296149	0.313905	-0.09533	4.32072	0.173945
ARL6IP5	-0.3067	3.10047	3.10047	-1.28798	-0.28559	-0.45587	3.10047	1.00392	-0.33573	0.849106	-0.60637	-0.357	0.753593	-0.49612	0.720783	2.94686	-0.33953	-0.4005	-0.4101	0.84918	1.00434	-0.52259	-0.24504	-0.17228	-0.4092	-0.42011	0.75425	-0.93606	-0.6666	0.877251	-0.20029	-1.37251	-0.57436	-0.77203	0.720607	1.00358	-0.46285	-0.34285	0.721064	-0.63516	-0.54135	-0.32182	-0.57585	-0.58868	-0.55107	0.721046	-0.71672	-0.66044	-0.47349
AGR2	0.502479	0.083227	0.702252	-0.02429	-1.32304	0.65315	0.793316	0.274084	0.79039	0.461662	0.418616	0.66491	0.461662	-0.02872	0.461662	-2.08361	-0.57451	0.461662	0.461662	0.461662	-0.36675	0.461662	-0.23456	0.839924	-0.36582	0.461662	0.461662	0.427163	0.461662	-2.4287	0.893824	0.461662	0.461662	0.604161	0.461662	0.453921	0.461662	0.461662	0.461662	0.461662	0.461662	0.461662	0.461662	0.461662	0.461662	0.461662	0.461662	0.461662	0.461662
ARPC1A	1.5559	-0.15221	-0.06206	-2.06222	0.236626	-0.44571	-0.06026	0.072236	1.80167	-0.07831	0.106081	-0.61619	0.061691	-0.4393	-0.16612	-0.97493	1.80988	1.87312	1.86145	-0.28023	0.439	-0.96724	-0.5101	-0.24802	-0.50896	-0.9019	2.12822	-0.11571	1.87289	-1.07319	-0.00352	-0.40766	-0.2988	-0.07298	-0.00417	-0.10871	1.87241	-0.26868	-0.32275	-0.82412	-0.15443	-0.06294	-0.0798	-0.00484	-0.21809	-0.47031	0.082606	1.87255	-0.92175
HTATIP2	1.07666	-0.83659	0.084794	-0.86808	-0.74953	1.08357	-0.62329	-0.67612	-0.59209	0.692915	-0.84634	-0.42431	0.692915	-0.67717	-1.85045	0.692915	3.33865	0.692915	0.692915	0.692915	1.07667	0.692915	1.09265	0.680927	0.551702	0.692915	0.692915	-0.77578	0.692915	-1.93081	0.747574	-1.85557	0.692915	-0.83646	0.692915	-0.70155	-0.92629	0.692915	0.692915	0.692915	0.692915	0.692915	0.692915	-1.17528	0.692915	0.692915	0.692915	0.692915	0.692915
SPTLC1	0.454551	1.70038	2.13645	-0.66928	0.454437	0.046568	-0.45863	-0.64565	-0.53914	2.19984	-0.51129	-0.64075	-0.02636	-0.71676	-0.49925	2.19984	1.70038	1.15987	0.639878	-0.53423	2.13645	-0.52074	-0.62416	1.70084	1.70038	-0.50881	-0.56177	0.087122	-0.57851	-0.62118	-0.5103	-0.62866	-0.35001	-0.7367	-0.5318	-0.58061	-0.53176	2.19988	-0.54917	-0.61773	-0.5454	-0.52007	1.14906	0.639976	-0.58645	-0.50053	-0.57556	-0.58185	2.19988
CEL	0.476777	-2.44772	6.13306	0.153183	-2.18774	0.609011	0.575638	-0.19719	-4.92994	-0.39794	0.378233	0.521524	0.432274	-1.82389	0.409196	0.228531	-1.40061	0.459119	0.291064	-0.30998	0.363445	-0.34306	0.049011	0.40757	-0.12627	-1.05527	0.373221	0.554113	0.161671	-0.26399	0.123319	-0.60517	0.400492	-2.87103	0.299459	0.284695	-0.32408	-0.01054	0.208151	-1.04625	0.2947	0.41615	0.376319	-0.32607	-0.0826	0.322051	-0.33808	-0.05944	-0.56853
IFI44	-0.42382	0.110882	0.414519	0.374211	5.82313	-0.72063	-0.53235	-0.64859	-0.39728	-0.70706	0.535928	-0.82927	-0.31211	-0.28765	-0.8579	-0.09999	0.468645	-0.30115	-0.2274	-0.08053	0.318752	-0.09684	0.277521	0.255364	0.150503	-0.14197	-0.16726	0.428903	-0.0011	0.022337	-1.63683	-0.09042	-0.14704	0.272977	-0.55279	0.550307	-0.1702	-0.08724	-0.02364	0.01382	-0.00546	-0.19095	-0.22015	0.031461	-0.31923	-1.26034	-0.08716	-0.12281	2.82912
OLFM4	0.017043	0.10758	3.84821	-0.66886	-0.54392	0.171728	0.229439	-0.5351	-0.37943	-0.50218	-0.33325	0.229466	-0.18323	0.167169	0.30291	5.28718	-0.26068	0.345052	-0.53968	-0.41427	0.099844	-0.85347	0.18578	3.84821	-0.07698	0.38481	-0.23214	0.039955	-0.59924	0.479496	-0.23007	0.212471	0.176233	-1.26788	-0.15892	-0.27193	0.381169	-1.63142	-0.36213	-0.16781	-1.04456	-0.61892	-0.54731	0.067253	0.473728	-1.1073	0.141109	0.463102	-0.17817
CXCL13	-0.67395	1.25351	-0.97534	-1.24089	1.17283	-1.43704	-0.69906	1.18008	1.29566	-0.74144	-0.13567	-1.23375	-0.8664	0.968323	-0.75758	-0.96439	-0.11024	1.19569	1.02429	1.02334	1.18394	1.25554	-0.15468	-0.45697	0.976089	-0.84568	1.25977	0.976671	-0.86576	-1.85533	-0.81353	1.02457	-0.95407	-0.86684	1.02416	-0.73476	-0.97428	1.19504	1.02436	-0.81807	-0.75199	1.18497	-0.79178	1.00731	1.0249	1.2557	1.02371	0.997176	-0.68768
ARFGEF2	-0.61271	-0.13024	-0.0781	0.196668	0.333297	-0.1504	0.340772	3.53427	0.068175	-0.1912	-0.52758	-0.05865	-0.18936	0.771271	-0.17735	-0.19019	0.05286	-0.15932	-0.17557	-0.1833	0.718739	-0.19184	-1.00513	0.720379	-0.94336	-0.18239	-1.02868	0.718315	3.54261	-1.53442	0.060154	-0.14605	-0.18839	-1.27276	-0.18892	0.52313	-0.13244	-0.19183	3.5426	-0.18557	-0.16524	3.5426	-0.19158	-0.15281	-0.18547	-0.1898	-0.14733	-0.1669	-0.19144
ARFGEF1	-0.59495	-0.1549	-0.10735	0.143257	0.267872	-0.17329	0.274689	0.621237	0.026064	-0.32095	-0.5173	-0.08961	-0.31956	0.667329	-0.3105	-0.32018	0.012097	-0.29689	-0.30915	2.53633	0.619418	-0.32143	-0.95285	0.620913	-0.89652	-0.3143	-0.95301	0.619031	-0.27694	-1.33471	3.22316	-0.28687	2.53633	-1.19695	2.53633	3.22316	-0.2766	-0.32142	-0.31062	-0.3167	-0.30135	-0.32024	-0.32123	-0.29197	-0.31662	-0.31989	-0.28784	-0.30261	-0.32113
AKAP3	-0.78899	-0.65652	-0.74046	-0.70264	-1.06318	-0.67664	-0.81618	1.14279	1.14279	-0.24263	1.14279	1.25919	-0.19087	1.14279	-0.47247	-0.46078	1.14279	2.05377	-0.44372	-0.25821	1.14279	-0.60319	-0.80243	1.14279	-0.62371	2.05377	2.05377	-0.81528	-0.58662	1.95445	1.14279	2.05377	-0.32305	1.06454	-0.38073	1.14279	-0.43495	2.05377	-0.36367	-1.7955	-0.38977	-1.3052	-0.47514	-1.06203	2.05377	-0.22005	-0.41301	-0.29456	-0.35464
RABAC1	-0.05925	-0.12512	-0.29137	-0.21031	-0.0128	0.075649	0.224268	-0.04078	0.063797	-0.39748	-0.22868	-0.25318	-0.45649	-0.50182	0.304601	-0.06535	-0.09556	0.208925	-0.36814	0.605429	0.269689	-0.45843	-0.29954	0.47384	-0.18559	-0.08136	-0.09837	-1.21801	0.500037	0.22384	0.296256	0.10846	0.526888	-0.3479	0.441422	0.07585	0.710346	-0.53714	0.230786	-0.51592	-0.39758	0.18089	-0.4132	0.259302	-0.37156	0.265354	-0.10833	-0.36291	0.142163
CELP	-0.33295	-1.01723	-1.6616	0.971239	-0.37679	0.624015	-1.38763	0.424993	0.951384	0.191981	-0.25817	-0.54706	0.726625	0.784644	0.876445	0.389073	0.129456	0.763414	0.345898	0.394747	-0.22509	-4.53907	0.39862	0.182017	0.439775	-0.8006	0.708519	-0.7212	-1.15888	0.222522	-0.57243	-1.86664	-1.3364	0.852897	0.145165	0.75279	0.90566	-2.80281	0.244225	0.697678	0.865593	0.66828	0.454075	0.443456	0.914199	-0.50416	0.134295	0.193848	0.838816
SIVA1	3.14753	-0.1736	-0.44706	1.26458	3.87277	-0.52358	1.45769	0.133217	0.266398	0.194023	0.063413	0.20103	0.06432	-0.23816	-0.21936	-0.78035	-0.2763	5.90689	0.323999	-0.63402	0.639531	0.242146	0.203104	0.600909	0.117493	-0.0234	0.315995	-0.81498	-0.13496	-1.35277	-0.18396	-0.07571	-0.11748	-0.7555	1.25411	-0.32293	-0.53726	-0.65048	-0.28091	-0.64847	-0.21739	1.26387	0.141178	1.27206	-0.02073	0.024578	0.719688	-1.49975	0.249029
CCT4	0.365465	0.179944	0.091121	-0.51017	-0.41998	0.434671	-0.40141	-0.21374	-2.26231	-1.44755	-1.11519	0.184211	0.106452	-4.29879	0.279698	0.126169	-2.35209	-0.24249	0.100724	0.399669	0.339182	0.309708	0.140302	-1.09039	0.354766	-0.72226	0.277347	0.211867	-1.92829	0.485138	0.272405	-1.00482	-0.38426	0.074927	0.386047	-0.04079	0.421259	0.056715	-0.68345	0.435808	0.48894	0.162854	-0.79816	0.049733	0.191266	-1.49168	0.241868	-0.3188	-0.63924
NPC2	0.127783	-0.16898	0.070336	0.283218	-0.00224	0.369334	0.163452	-0.16248	0.243059	4.45698	-0.06448	0.254362	-0.45376	-0.49875	-0.0351	-0.23494	0.244744	-0.72607	-0.94147	-0.52625	0.089055	-0.80562	0.326078	0.354487	-0.88752	4.45698	0.0298	-0.47971	-0.90905	0.215191	-0.60357	0.191822	-0.32008	0.245282	0.004164	-0.83492	-0.41088	0.166257	-0.16825	0.277439	0.096068	0.19351	0.313598	-0.36679	-0.02364	-0.21241	-0.74335	4.45698	0.264267
GNLY	-1.06832	-1.04706	-1.29471	-0.49186	-1.14911	-0.40809	-0.7115	-0.49876	1.06448	0.135572	1.06448	-1.15065	0.92444	-1.11042	-2.54352	0.173248	-0.40872	0.135601	0.924438	0.173238	1.06432	0.135559	-1.24158	0.718742	-0.23836	0.924437	0.924449	1.06444	0.136094	-2.14195	1.06434	0.924452	-2.08104	1.0643	0.92444	-1.33459	0.924435	0.135768	0.924439	0.135781	0.135571	0.135603	0.135621	0.13559	0.135655	0.13562	0.924447	0.90902	0.924467
TACC2	1.30883	1.30891	-1.08968	1.30883	-0.00572	1.30885	-0.99234	-0.5121	1.30883	-0.69999	-0.08835	1.30883	1.04868	-0.21093	1.04866	1.04866	-1.15152	1.04866	0.091473	-1.14431	1.30884	1.04866	1.30883	1.30904	1.30886	-0.58834	1.04866	-1.03524	-0.65614	1.04866	-0.54579	-0.66213	-1.32291	-0.56167	0.684644	-0.73465	0.164179	1.04866	1.04866	-1.2899	1.04866	-1.0495	-1.1228	-1.18998	-1.17618	1.04866	1.04868	-1.23474	1.04866
CENPA	0.986785	1.2054	-0.99186	0.986621	-1.485	0.986952	0.986823	0.993448	0.991678	-0.12789	-2.04591	0.986841	-1.01557	0.986777	-1.03025	-0.58324	0.986647	1.21037	-0.88918	1.08824	0.98698	-0.59414	-1.15463	0.996759	-1.36194	1.10396	0.028579	-1.10064	1.0978	-1.39308	0.994447	-0.02744	1.08876	0.058627	1.08919	0.986914	-1.09965	1.21065	1.09471	1.08819	-0.03534	1.0892	-1.0059	-1.17645	1.08926	1.09728	1.16669	1.08841	1.08947
SORBS1	-0.21101	-1.03732	1.91442	-1.50793	-1.10484	-0.81092	1.91429	0.363319	1.91444	-0.0135	-0.78829	-0.74061	1.25801	-1.09606	1.25839	-0.04422	-0.77693	-1.18678	1.25837	1.25791	0.371905	-1.10472	0.362738	1.91451	-0.18781	0.254248	1.25791	0.371191	-1.0885	-1.33256	-0.69979	1.25812	1.25813	-1.23286	1.25795	0.322762	-0.01483	-1.12549	0.157758	1.25795	1.25791	-1.18402	1.25791	-0.07923	-0.1658	1.25795	-0.07003	-1.30883	-1.13784
TXNRD2	-0.35951	-0.47197	2.1041	2.1041	-0.88432	-0.37751	-0.21423	-0.38036	2.1041	-0.14615	-0.26928	-0.21168	-0.25057	-0.49421	-0.42661	-0.17334	-0.7494	-0.21391	-0.25255	-0.38792	-0.21028	2.28654	-0.23182	-0.21781	-0.18824	-0.66373	-0.20932	-0.21729	-0.25071	-0.25178	-0.7734	2.28654	-0.61408	-0.49044	-0.50026	-0.55195	-0.19415	-0.36647	-0.88184	2.28654	2.28654	-0.30371	-0.35191	-0.17731	-0.19666	-0.23512	-0.21602	-0.65122	-0.23896
CENPB	-1.76317	-1.07121	-0.18548	0.259067	-0.20104	0.141969	-0.07335	-1.16157	0.293778	0.195886	-0.00338	-0.08465	0.417448	-0.47018	-1.04641	-1.53468	-0.20126	0.312241	0.247834	-0.01705	0.208139	0.335219	0.114919	0.308362	-0.02046	0.314702	0.026282	0.107788	0.086661	-0.15411	0.322107	0.04012	5.28999	0.026444	0.384599	-0.51854	-0.49467	-0.34124	0.468695	0.434437	0.021412	-0.10831	0.363856	0.256402	0.204281	0.47376	-0.39186	-0.13279	0.268245
SMC2	1.99047	1.30772	-0.8454	-1.12689	-0.7601	0.144544	0.162267	-0.86926	1.3253	0.320746	-0.74611	1.13857	0.320745	-0.77536	0.106454	0.320745	-0.74823	0.320891	0.359466	-2.43366	-0.68598	0.39165	1.13857	1.99047	-0.65467	-2.43706	-1.07031	-0.73832	0.320745	0.320745	-0.74966	0.320746	0.320892	-0.76976	-1.30749	1.13857	0.369255	-2.4255	0.320747	0.320746	0.320764	-1.07105	1.31174	0.320745	0.320746	1.31577	0.320745	1.31268	0.391756
PRPF8	4.85467	-1.25683	0.126618	0.341632	0.389672	0.305729	0.285692	-0.02641	0.050826	-1.81024	-0.69483	-0.47986	-0.07565	0.442553	0.212513	0.112926	0.062655	0.257353	-0.63124	-0.65319	-1.3195	0.254501	0.404575	0.076424	-0.35383	0.056817	-1.4854	-0.09249	-1.09385	0.170618	0.310161	0.229469	-1.03077	-0.2794	4.43842	0.432661	0.080127	0.146675	-0.32387	-0.289	0.077734	-0.21213	0.118722	-0.25763	-1.08131	-1.28371	-0.7117	0.229377	0.263635
SLCO1B1	1.41512	-1.02584	-0.93098	-0.59235	-0.74812	-0.47116	-0.52407	-0.54016	-0.7104	-0.38275	-0.55348	-0.51855	-0.77849	-0.50005	-0.30605	1.83837	1.41512	-0.31347	1.83837	-0.37067	-0.53646	-0.60352	1.41512	1.41512	-0.43457	-0.40936	-0.33047	1.41512	1.83837	-0.5759	-0.8025	-0.63888	-0.34065	-0.84488	1.83837	-0.54087	-0.50107	-0.50979	1.83837	1.83837	1.83837	-0.56639	-0.65368	1.83837	-0.31058	-0.28457	-0.43323	-0.61017	-0.28515
SH2B2	0.19573	-1.09508	0.279352	-0.91414	-1.0214	-1.09461	0.515755	1.66438	1.66445	-0.97556	-0.8715	-0.75737	1.01321	-1.0756	1.35074	-1.17001	-0.99366	0.563363	1.34059	0.849881	0.384823	-1.20689	1.66431	0.397884	-0.75429	1.27028	1.1371	-0.86645	-0.96763	-1.57758	-0.77288	0.850139	0.810781	-1.054	0.810288	-0.87469	0.546837	-1.10284	-1.11448	0.810422	0.883458	-1.11387	0.810478	-1.16861	-1.1517	0.811436	-1.30821	-1.39183	0.562915
PAIP1	-0.8053	0.084882	-0.15738	-0.72325	0.098803	1.73856	-0.55371	0.183176	0.296288	-0.21851	0.169887	0.18619	-0.12937	-1.23711	0.078478	-1.96981	-0.51816	-0.21948	0.954572	-0.22481	0.201834	-0.23077	-0.55121	1.9347	0.181067	-0.21962	1.2399	0.181833	-0.4144	-0.11433	0.197122	-0.19624	-0.22085	1.7005	-0.0772	3.67373	1.13219	-0.56097	-0.20964	-0.96456	-0.42341	-0.11126	-0.76966	-0.22922	-0.98168	-0.33215	-0.15854	-0.22541	-0.68398
MXD4	-0.30506	0.2403	0.149891	-1.61279	0.541404	0.139625	0.031474	0.453605	-0.1006	-1.39735	0.334329	0.471333	0.822007	0.727675	-2.43917	-0.48685	0.682478	0.499864	-0.15568	-1.20173	0.817255	-0.51414	0.002698	0.293827	0.322663	0.709501	0.904754	0.471478	-0.79748	-1.20422	-1.0062	0.849515	0.615975	0.831638	-0.90274	-0.57646	-0.66509	0.928646	0.573861	0.783653	-0.00272	0.782109	0.542074	0.244272	0.669415	0.710275	-1.84431	-1.96382	-0.68571
PDLIM5	-1.15573	0.719523	-1.75235	-1.29093	-1.45912	-1.36703	0.719523	0.719523	0.719523	1.04543	0.719523	-1.20068	1.04543	0.719523	-0.96403	-0.69797	0.719523	1.04543	1.04543	-0.87548	0.719523	1.04543	0.719523	0.719523	0.719523	-0.97979	-0.87572	0.719523	-0.77404	1.04543	0.719523	-0.7179	-0.85212	-1.17828	1.04543	-1.63829	1.04543	-0.97884	-0.82317	1.04543	1.04543	1.04543	1.04543	1.04543	-1.97822	1.04543	-0.71854	-0.83962	1.04543
HEXIM1	0.075589	-0.08086	0.280497	-2.3561	-1.49978	-0.24138	-0.25806	0.560799	0.150571	0.205782	0.746255	0.144998	0.032684	-1.15401	0.171283	0.294739	0.150909	0.252403	0.208676	0.372901	0.201539	-0.05482	0.894818	0.531469	-1.10228	0.290987	0.214924	-1.33381	-0.29708	-2.42898	0.637718	3.43796	-0.1182	-1.1136	-0.00345	-0.18155	3.4372	-0.12009	3.43742	0.204908	0.106347	0.249777	0.066795	-0.35308	0.153373	0.204371	0.212638	0.740862	0.378675
SPAG5	-0.15364	-0.21342	0.122022	-0.39798	-0.25489	0.050847	-0.29268	-0.20715	0.020304	-0.02863	-0.3953	-0.32854	0.024906	-0.47465	0.002386	-0.21399	-0.07207	4.04844	-0.00073	-0.84925	-0.10873	-0.23623	-0.26116	0.118402	-0.00104	-0.32878	-0.24823	-0.12998	-0.32451	-0.55706	0.010141	-0.03186	-0.201	-0.44984	-0.05341	4.35765	-0.25527	-0.471	-0.30325	-0.41069	-0.15219	-0.00953	-0.43196	1.78556	-0.1006	-0.10468	1.78527	-1.02594	-0.10482
RBCK1	0.744193	0.356176	-0.10824	-0.55184	-0.57283	0.328853	0.59896	0.449911	0.777465	0.285348	0.053112	-0.06351	1.53038	-1.14774	-0.52901	-1.28691	0.267228	-0.47826	-1.32395	0.64324	0.086029	0.872511	-0.36671	0.531647	-0.47811	-0.06325	1.31043	0.461538	0.831954	0.159367	-0.14337	0.247006	0.654228	-0.04909	1.1338	0.327535	-0.0019	-1.04651	0.423905	0.456156	0.833213	0.97917	-1.56472	0.41928	0.616565	0.986276	0.859979	1.26873	1.19086
STAMBP	-0.74419	-0.76434	-0.86721	-1.06695	-0.95254	-0.90584	-0.71801	0.947308	0.855056	0.044532	0.854885	-0.62876	-0.30626	-1.12937	0.000196	-0.63102	-0.98283	-0.38006	0.064472	1.78794	0.947373	-0.30271	0.947334	0.855366	-0.54033	3.78811	0.206644	0.666127	-0.38989	-0.6023	0.854931	-0.44862	-0.46831	-1.09471	-0.70437	0.854932	-0.25058	3.78811	-0.46561	-0.25942	-0.07555	-0.00326	1.78794	-0.50501	-0.28425	-0.36447	-0.42168	-0.50225	-0.52366
POLR3F	0.194708	-0.09923	0.418123	0.269841	-0.09507	-0.41219	-0.05977	0.168313	0.356128	0.109424	0.581109	0.450654	0.510235	-0.28354	-0.00222	0.314454	-0.11683	0.128874	0.274656	-0.53097	-0.85476	0.345089	0.438054	0.062965	-0.66694	0.166705	-2.42366	0.199343	-0.82314	0.360793	-0.24439	-0.90655	0.313521	0.068406	-0.08851	-2.54239	0.128376	-0.9267	-0.55137	0.498948	-0.48857	0.239914	0.379116	-1.7421	0.05755	-0.03713	-1.99652	-1.03116	0.137481
TRIM16	-0.87577	0.303131	-1.27832	0.549271	-2.16248	0.440647	0.424588	-2.27014	-0.73379	0.143658	0.43589	0.114531	-0.6738	0.48516	-0.56637	0.265607	0.506525	-0.27818	0.187534	0.307321	0.372936	-0.73302	-0.8485	-0.47415	0.496776	0.269874	-0.20264	0.329752	-0.00196	-1.45755	-0.30743	-0.02351	-0.28232	-0.32317	0.30777	0.351705	0.085587	0.079921	0.184789	-0.06115	-0.00613	0.189429	-0.46791	-0.45255	0.150301	0.199077	-0.10176	-0.06929	-0.85597
MYL12A	1.1859	-0.10888	0.160434	-1.78002	-0.03474	1.1609	0.181313	-1.61903	1.16105	0.247183	-0.24962	-0.32846	0.226395	-0.33847	1.21416	-1.04779	1.16084	0.216357	-0.29123	-0.22329	0.20954	-1.03061	1.16084	2.15869	0.160018	1.21415	1.41975	0.145803	0.171658	-2.35801	0.161455	-0.40766	-0.41294	-1.9291	-0.20335	1.1611	-0.70906	-0.21391	1.21441	-0.3078	-0.72985	1.39631	-0.08898	-0.14104	-0.40412	1.4779	-0.20416	0.170736	-0.94206
TXNIP	-1.56573	-1.63662	0.744726	-0.27359	0.817815	-0.065	0.656144	0.030293	0.609167	0.270572	0.541404	0.00401	-0.55825	0.718077	-0.23099	0.107493	0.747243	0.312183	0.568769	-0.15077	0.747604	0.474736	0.180636	-1.91241	-0.95227	0.538809	0.497705	-1.43521	0.423161	0.224933	-0.52124	0.476175	-1.17997	0.489908	-0.08454	-2.72785	0.297134	0.372467	-0.88494	0.505609	-0.01535	-0.19188	0.555319	0.199062	-0.61854	0.331548	0.31979	0.560033	0.443867
CENPF	-0.64419	-1.37544	1.40577	-0.54209	-0.63478	-0.69321	-0.67561	-0.62098	1.40577	0.20497	-0.56668	-0.47974	0.315093	-0.47188	0.162185	0.07034	1.40577	0.092799	-0.38148	0.147111	1.40577	0.257642	-0.80749	1.40577	-0.61544	0.311664	-0.05179	-0.57357	0.208582	-2.57489	1.40577	-1.02005	0.227508	-0.53196	-0.30701	-0.49508	-0.10056	-0.67199	-0.82536	0.299032	-0.38226	0.304491	0.061754	-0.11956	0.290259	-0.11728	0.207496	-0.54247	0.280835
PDPN	-0.01833	0.618429	5.61185	0.260495	-2.00168	0.64869	-0.12508	0.40289	0.152318	-0.58359	0.104065	0.033487	0.085744	0.426859	-0.50147	-0.12169	-0.49544	0.791718	0.069809	0.847263	0.167978	-1.51082	-0.61001	0.365559	-0.53688	-0.68113	-0.67216	0.096773	-1.28921	0.610393	0.660617	0.583125	0.286686	-0.99718	0.186648	0.526717	-0.56193	-1.152	-0.61189	0.651254	0.827938	-0.14664	-0.88447	-0.17663	0.6419	-0.0029	-0.79879	-0.21233	-0.78806
POSTN	0.037625	-0.80278	0.354187	-2.9495	2.15469	-0.51446	-0.31084	0.335104	0.18323	-0.50422	0.181919	0.051529	-0.14395	0.219489	2.27655	-0.71271	0.203994	1.14327	2.27655	-0.58182	0.238905	-0.1794	0.114272	0.165345	0.197625	-0.5025	-0.41576	0.164478	-0.78248	-0.64816	0.311377	1.14323	-0.18405	-0.80717	-0.41576	-0.45916	-0.21384	-0.19483	-0.19065	-0.58534	-0.21472	2.27655	-0.53239	-0.63515	-0.45566	2.27655	-0.714	-0.64037	-0.37965
RGS14	-0.16206	0.67462	-0.00825	-0.60125	0.21066	0.581856	0.311944	0.626225	0.190734	-2.73925	-0.98117	-0.06567	0.33424	-0.01931	0.375097	-0.76448	0.696921	-1.45194	0.277936	-0.115	-1.1782	-1.24538	0.346	-0.35635	-0.64642	-0.50467	0.330678	0.673225	0.271055	-0.08725	0.535471	0.555032	-0.16499	0.574956	-0.68672	0.16668	-1.00662	0.327395	-1.26278	0.244369	0.518037	-0.00253	-0.10562	0.314107	-0.51757	0.371145	0.513928	-0.09177	-0.15311
LEFTY1	-0.09447	1.72386	-0.21086	-1.21827	0.180019	1.72414	-0.11488	-0.31979	0.615779	-0.38801	-0.67754	-1.09329	0.180371	-0.76647	1.46685	-0.72915	-0.29617	1.46124	1.62338	1.56843	-0.1185	0.824612	-0.71672	2.24162	-0.62985	-0.32476	3.50264	-0.3074	-0.10956	-0.77977	2.23794	0.080874	-0.12714	-0.719	1.46492	-0.58677	-0.81468	-0.34094	-0.58702	1.45662	-0.52223	-0.18106	-0.47285	2.52705	-0.43763	-0.81785	1.45154	-1.04926	0.052066
EXOC5	0.897883	0.911464	1.9488	-0.86924	0.911464	-1.80553	-0.59272	-1.59239	-1.49386	1.30995	0.911464	-0.65902	-0.41814	0.911464	-0.34489	1.06945	-0.79232	1.30995	-1.26307	-0.96223	0.911464	-0.51408	0.911464	0.911464	1.12459	-0.25301	-0.32285	-0.60392	-0.24028	2.37876	0.911464	-0.26913	-1.04651	-0.75451	1.30995	-0.98519	1.06945	-0.29096	1.30995	-0.24373	-1.05698	-0.58223	-0.9403	2.37876	-0.38815	1.30995	-0.26871	-0.29363	-1.36176
IGF2BP1	0.393912	-2.8226	0.347432	-0.24228	-0.377	0.454647	0.117799	-1.70024	0.306786	0.613898	0.480489	0.350751	0.440395	0.185259	0.104325	-2.40903	0.193616	0.197314	0.001673	6.60985	-0.0777	-0.679	0.25059	-0.6083	0.017293	-0.335	-0.03645	-0.34084	0.001484	-0.8745	-0.27443	0.25933	-1.54036	-0.88026	-1.54669	0.358847	-0.63983	-0.484	-1.69137	0.508712	-0.24056	0.345393	0.61809	0.242288	0.557313	0.548392	-2.2848	-0.17556	0.486522
IGF2BP3	1.34472	-0.79637	-0.59819	-0.81525	-0.68376	1.35238	-0.54444	-0.60257	-0.50958	0.339859	-0.79244	-0.32254	-0.74414	-0.6037	-0.81153	-0.79766	-0.60718	-0.91491	3.01705	-0.84566	1.34473	-0.49154	1.36247	0.865781	0.761675	-0.51618	0.479316	-0.71352	-0.83092	-0.98923	0.979218	-0.82254	1.24776	-0.81931	1.26571	-0.6305	1.24582	1.24153	-0.7901	0.339407	-0.85535	1.24153	0.627202	0.691852	-0.94429	-0.80327	-0.81983	-0.85191	-0.50823
CAMKK2	-1.63964	-0.08656	-0.6358	-2.30562	-0.89054	2.83787	0.864336	0.45764	0.201055	-0.34467	0.136254	0.864392	-1.84524	0.139365	0.187608	-1.90839	0.137023	1.68972	-1.30163	0.141523	0.228075	1.68976	0.134857	1.10028	0.911093	0.02306	0.228892	0.528319	1.68838	-1.8574	-0.59775	0.77584	-0.3361	-0.66515	1.68938	-0.86919	0.139736	0.191957	0.140055	-0.83197	0.23239	0.354762	-1.05972	0.196562	0.139832	0.267662	0.055767	1.68935	1.69083
YKT6	-0.92351	-0.45304	-0.4423	1.83834	0.292662	-0.85588	1.85068	0.599475	0.059653	-0.28451	-0.7948	-0.04814	-0.28433	0.64021	-0.26905	-0.2847	2.81541	-0.25621	-0.26853	-0.28456	0.599585	-0.28441	-0.91832	0.599656	-0.8133	-0.27437	-1.22611	0.599382	2.01221	-3.43219	-0.04585	-0.23895	-0.28433	-1.12145	-0.28453	1.98618	2.0113	-0.28457	-0.26912	-0.28457	-0.26343	-0.28454	-0.28462	2.01124	-0.28407	-0.28459	2.01125	-0.25808	-0.28449
KHDRBS1	1.20681	1.49978	0.8598	1.54848	-1.02324	1.60965	-0.38104	-0.58969	-0.43595	0.749663	-1.05518	-0.71572	0.867591	-0.74853	-0.5962	1.11096	1.2049	1.28708	1.35469	-0.5654	-0.45077	1.28507	-0.61712	-0.11091	1.20587	1.60104	1.04184	-0.82594	1.10551	-0.89887	-0.55891	1.35549	-0.72976	1.20197	1.10525	-0.58642	-0.64212	-0.86809	1.14296	0.926664	0.859875	0.867772	-0.92046	0.925659	-1.03624	1.45081	1.14242	-0.94428	-0.63701
CES1	-0.2922	-0.25133	-0.8618	0.119928	-0.5206	-0.19174	0.073391	-0.76452	-0.09533	4.77395	0.166233	-0.25745	-1.0465	-0.01187	-0.08175	-0.10361	-0.55696	-0.25995	0.195133	0.204917	-0.01129	0.342988	3.54497	0.134175	0.183126	0.273325	0.374235	0.051527	0.375218	-0.08286	-1.17958	0.071645	0.328176	-0.23264	0.096344	3.54497	0.042816	-0.65863	0.125516	0.25818	0.019795	0.194515	0.17352	0.29676	0.402975	-0.45403	0.148894	-0.46817	0.013169
KLF1	-0.22557	0.21341	-0.2188	-1.43811	-1.35334	-0.45616	1.26978	1.26841	-0.19939	-0.16724	-0.78405	-1.39668	-0.59538	-0.35679	-0.36807	-0.79033	-0.58502	1.7056	-0.39019	-0.22354	-0.08443	-0.23619	-0.12916	0.092385	-0.29836	-0.82141	1.70536	-0.55646	1.70557	-0.22786	0.099031	1.70549	-0.61364	-0.30133	-0.07878	-0.08607	-0.30137	1.70706	1.70396	-1.37566	3.39839	-0.2901	-0.35288	0.045643	2.88141	-0.12971	1.71045	-0.4753	-0.34987
CXCR6	2.00133	1.91094	-0.22641	-0.96877	1.6051	-0.33426	2.02171	-0.03879	-0.00962	1.56381	-0.19373	-0.49566	-0.10832	-0.39966	1.56516	-0.40269	1.80052	1.6182	4.8016	-0.18715	0.172949	-0.44502	-0.33935	0.327813	1.80062	-0.15581	0.032175	-0.09029	-0.00637	-1.69616	-0.62089	4.80158	-0.16567	1.79712	-0.60185	-0.47327	-0.19959	1.28665	-0.27907	1.44902	1.89305	-0.43435	-0.66435	1.61762	-0.01237	-0.35559	-0.49971	-0.22592	1.28432
CTCF	1.64143	4.30434	0.288211	-1.83317	-1.06112	0.294516	0.047169	4.30622	0.673852	-0.88772	-0.00012	0.665517	-0.84794	-0.80792	2.3316	-1.4832	-0.86404	0.63647	-0.74684	-0.94183	0.782787	0.510359	-0.63764	-0.53636	-0.64023	-0.92552	-0.12984	-0.72482	-0.82239	0.503365	-0.67092	-1.0229	-0.99702	0.272485	0.677261	0.667187	0.633661	0.511105	-0.95487	-1.07387	-0.84433	0.51282	0.507596	0.503153	0.508705	-1.00318	-0.88749	-1.01407	-0.81914
CD226	0.103385	-0.83206	-0.38157	-0.84746	-0.7895	0.10676	-0.72778	1.77354	1.77354	0.125025	1.77354	-0.63049	-0.84147	-0.75412	-0.90766	-0.89576	1.77393	-1.00051	-0.4842	-0.93864	1.77354	-0.62115	0.1112	-0.0901	1.77354	-0.6436	0.250278	1.77354	-0.92554	-1.06819	-0.05751	-0.91788	0.940239	-0.832	0.956355	-0.76604	0.9385	0.93465	-0.88172	0.124614	-0.94787	0.934648	0.383029	0.441111	-1.02692	-0.89306	-0.10813	-0.94499	-0.63635
FARS2	-0.35961	-0.17123	-0.20849	-0.35062	-1.3651	-1.23658	-0.16369	-0.53731	-0.75116	0.311507	-0.96591	-0.09762	-0.17294	-0.14051	-1.29637	-0.30004	-1.13894	0.168223	0.213588	0.25659	-0.16213	0.025254	-0.3191	-0.19157	2.38527	-0.46112	0.074349	-0.27493	4.36902	-0.21231	-0.14771	0.044872	0.083806	-0.09022	0.196752	-0.11474	-0.24428	0.167637	0.101762	0.243659	0.173272	0.093209	-0.10128	-0.6843	0.126285	-0.33222	-0.15675	0.122019	0.199363
RRAGA	1.72545	0.348206	0.369883	0.408267	0.349245	0.150351	0.237113	0.376587	1.41185	-1.5649	0.116286	0.380997	1.50292	-0.81968	1.50048	0.290771	-1.22534	0.456948	-1.27081	-1.7198	1.41086	-1.26074	1.72534	0.388479	-0.12549	0.07317	1.91797	0.264342	-0.06708	-0.07528	-0.21912	-0.89059	0.524164	1.41432	0.546245	0.432815	-0.25077	0.322814	0.345724	-1.34474	-1.44217	0.36524	-0.65696	2.28896	0.398157	0.366505	0.397071	0.293371	0.346842
DCTN6	0.734627	0.734222	0.576666	-1.97573	0.548409	0.930894	-1.02057	0.548004	0.548451	0.975367	0.548248	0.547886	-0.51097	-0.97322	1.5778	-1.09186	0.547844	-0.91402	1.149	-0.88941	0.682655	-1.08894	-1.11227	0.917996	0.850425	1.11862	1.11898	-1.65222	1.11787	-0.97061	0.548171	1.57749	-0.39144	0.548704	-0.8119	0.678868	1.2419	-1.1496	1.11773	-2.27353	0.975681	-0.55835	-0.54738	-0.98767	-0.8729	1.11822	-1.00918	-0.59346	0.975578
GNA13	0.828983	0.675629	0.78206	-1.85345	0.851527	0.574104	0.380497	0.816064	0.817449	0.605393	0.701276	2.20677	0.457463	2.20748	0.182911	0.415348	-1.04812	0.430693	-1.77007	0.29942	-0.7041	0.415473	0.723459	0.91853	2.20809	0.415516	0.71972	0.715632	0.439603	0.460853	2.20732	0.51628	0.324247	-1.2859	0.666528	0.736725	0.415553	0.66441	0.657416	0.517435	-2.0838	0.388056	0.415497	0.459115	2.42571	0.447123	-2.10102	0.415309	0.091285
TNFSF13B	0.641239	0.16151	0.489111	0.199358	-0.11705	0.208366	-0.08505	-0.64696	0.3134	-0.05751	-0.57305	-0.15229	0.036493	-1.1688	-0.26647	-1.04389	-0.27148	0.069389	-0.20763	-0.77637	-0.06374	-0.298	0.369285	0.482466	-0.96302	-0.32646	1.66495	-0.74936	-0.28098	-0.01617	0.125627	2.71987	-0.60789	-1.74147	-0.31679	-0.08734	-0.25545	-0.33291	-0.11174	-0.43443	-0.19861	-0.03898	-0.31643	-0.17235	-0.20549	2.71987	-0.11	-0.69729	-0.24
CSPG5	-0.20654	0.278974	0.444465	0.194734	-0.3332	0.174927	0.292457	-1.53722	-0.0347	0.297972	0.341079	-0.63232	0.298662	0.457562	0.247812	-1.32148	-0.50433	0.015276	-0.45618	-3.25006	0.304114	-0.75769	-0.46017	0.337373	0.087014	0.106225	0.22702	-0.19083	-0.02761	0.266962	0.021024	0.221066	0.218128	-0.35696	0.193989	-0.55118	0.413132	0.405789	-0.01912	0.341961	0.357354	0.145429	0.02633	0.173762	-0.66423	0.003144	0.135852	0.157004	0.276305
GNB5	0.286233	-0.06154	-0.65993	-1.70611	-1.69651	0.77349	0.142222	1.23918	0.971424	-0.29987	-0.0668	0.703696	0.186482	0.873722	0.727925	-0.305	-0.25441	0.250728	-0.29306	-0.3143	0.074459	-0.30913	0.682474	0.675029	-1.92262	0.288072	2.91669	0.887348	-0.05154	-2.19296	0.89079	0.379648	0.212836	0.070116	0.381051	-0.1457	0.586639	-1.80416	0.150788	-0.00996	-0.31196	-0.05142	0.92753	-1.79156	-0.29989	0.75997	-0.29973	-0.06446	0.312363
EBP	-0.40263	1.2148	1.21409	-0.41265	-0.14793	-0.59966	-0.41335	-0.38848	-0.01026	-0.67466	-0.41541	-0.22239	-0.58805	1.21425	-0.4047	-0.91865	-0.32761	-0.63067	0.69555	-0.63685	-0.09734	-0.75045	-1.22973	1.21574	-0.40637	0.696717	-0.98595	-0.40453	-1.06331	-0.57327	1.21502	1.54208	-0.57606	1.50151	-0.5692	-0.30304	0.947948	0.695741	-0.65293	-0.9218	-0.7446	-0.55883	-0.9263	0.696765	-0.91244	-0.71779	-0.58146	-0.67026	1.55467
DLL3	-0.88039	-0.82625	-1.03416	-1.94013	0.112163	-0.57636	0.982929	-0.14696	0.98231	1.26741	-0.85191	-0.51123	1.25493	-0.84875	1.23173	1.26752	0.981817	-0.50433	1.34587	-1.02078	0.983257	1.07749	-0.17957	2.17021	0.981795	-0.15547	1.0826	0.986881	0.863523	1.08164	-0.82597	-1.39686	-0.10921	-1.59774	-0.14435	0.98189	-0.0889	1.26748	1.08179	-0.19942	1.26774	-0.09023	1.26791	-1.3637	-0.14869	1.07749	-0.15262	-1.32956	-0.46944
CLDN16	0.683476	0.754674	-0.35409	-2.14968	0.788477	0.737366	-0.05032	0.769	0.648055	0.588427	0.648054	0.596454	0.390677	0.595524	0.535294	-2.19089	-1.15044	0.426201	0.390675	0.471199	0.595527	0.598968	0.683419	0.768419	-0.81283	0.535145	0.590213	0.595524	1.5053	0.526786	-0.8159	0.327541	0.626607	-1.64673	-1.6428	-0.97037	0.538432	0.327541	0.637959	0.534898	-0.76805	0.327545	0.518382	0.493834	0.493112	-0.64589	0.535566	-1.38248	0.425549
CETN2	1.48015	-0.80703	-0.1751	-0.80366	-0.81471	1.48016	-0.7946	1.47737	-0.55377	0.743824	-1.10432	0.010001	-1.14569	-0.33853	0.740885	-1.01306	-0.23887	0.743826	0.743826	0.740885	1.59133	0.743826	-0.35316	1.4774	-0.52724	0.74089	0.857403	1.47479	0.743826	0.743825	1.58871	0.740885	-1.1834	1.47737	0.861688	-0.39671	0.861687	0.861704	-0.78138	-1.08838	0.863038	0.74383	0.738148	0.863039	0.861702	0.743825	0.861688	-1.18676	0.743852
GMEB1	0.024339	0.58998	0.199312	0.648017	0.613625	0.197663	-0.03298	-1.29792	0.122351	0.00589	-0.70907	0.546899	0.198256	0.536655	5.46064	-0.45473	-0.78574	-0.69887	-0.23302	0.050005	-0.17025	-1.04638	0.305475	-0.85087	0.484372	0.171932	-0.10672	0.02814	0.464852	0.285137	-2.32573	0.05501	-2.80571	-1.13018	-1.23575	0.459623	-1.03624	0.014733	0.279854	0.393713	-0.2428	-0.24409	-1.05448	0.208509	-0.716	-0.79407	0.328544	-0.25953	-0.21709
CORIN	-0.1407	-0.56096	-0.24345	-1.25012	-1.46487	-0.94804	-0.61866	-0.94079	1.24975	2.18117	-1.01704	-0.95875	-0.19429	-0.99262	2.18118	-0.71584	1.24975	-0.09654	2.18119	0.199307	1.24975	-0.81832	1.24975	1.24976	-0.62866	-0.41716	2.18118	1.24975	-0.37892	0.116943	1.24975	-0.4088	0.119529	0.02169	-0.78642	-0.60891	-0.40542	0.290756	-0.10102	0.494699	-0.06245	-0.41851	-0.84136	2.18123	0.483457	-0.82069	0.13059	0.494742	-0.40583
ADCY1	-0.69079	-0.52843	-1.08608	-1.20612	-0.26041	-0.81631	1.39119	-0.61671	0.778807	-0.53514	0.163063	-1.15388	2.86698	0.159922	2.86698	-0.94884	0.161212	-0.14268	1.37896	2.86698	0.30655	-0.15567	0.742806	0.910599	0.743591	-0.15638	0.080442	0.742919	-0.56171	-0.15751	-0.88523	-0.55141	-0.55397	-1.30461	1.37	0.743996	0.468312	0.843785	-0.53664	-0.99466	-0.46694	-0.62222	-0.85012	-0.08352	-0.59112	-0.41978	-0.15669	-0.57021	-0.75014
CETP	-0.48755	-0.63547	-0.91571	-0.69568	-0.41025	-0.61897	-0.80119	1.50467	1.50467	0.276179	1.50467	-0.90385	0.450519	-0.51036	0.226374	0.492319	1.50467	0.396684	-0.21034	-0.82401	-0.99334	-0.25458	-1.17209	1.50467	1.50467	-0.02165	0.458536	-0.58121	-2.52009	0.460872	1.50467	0.374661	-1.19192	-1.60696	0.37319	-0.78322	0.11412	0.458287	0.119609	-0.01544	-0.41561	0.178031	0.364831	-0.32825	0.360318	-0.41351	0.276143	0.146908	0.219816
POLD3	1.75928	-0.47378	-0.30586	-1.01118	1.2588	-0.65213	-0.96659	-0.2033	-0.21982	-0.38024	-0.83954	-0.9514	-0.65883	-0.24981	1.22738	1.22817	-0.57568	1.2537	0.997146	-0.7444	-0.39119	1.05778	1.19474	1.48149	1.19348	-0.33692	1.0608	1.19465	-0.43926	-0.62111	-0.38299	3.20881	-0.33965	-1.00782	0.771513	-1.0004	-0.39558	-0.44216	-0.54972	-0.8499	0.782554	-0.38943	-0.92904	1.22686	-0.72126	-0.28487	-0.4358	-0.69537	3.20881
TBR1	-0.57567	0.428525	-0.4772	-0.01026	-0.26165	-0.4779	0.319103	-0.40565	0.454098	0.209158	-0.34141	-0.1077	-0.66246	0.233828	0.477996	-0.35188	-0.01483	0.477011	0.392497	-0.6928	0.460811	0.387372	-0.1484	-2.19685	0.437921	-0.75489	0.208686	0.5408	-0.65554	0.487758	0.066619	-1.54742	0.227125	-0.01878	0.410725	0.368112	0.482382	-2.66182	0.39533	0.499502	-0.06942	0.262184	-1.32621	0.482357	-0.98895	0.533733	0.259788	5.31094	-0.41261
NRG3	-0.28734	0.041278	-0.3417	-0.58013	-0.15033	-0.15377	-0.08824	-0.06286	0.134898	-0.1927	-0.48537	-0.67368	2.44141	-0.22297	-0.38601	-0.31554	-0.20412	2.44141	2.44142	-0.52525	0.168357	-0.54183	-0.62123	0.259528	-0.31069	2.44141	-0.22314	-0.19475	-0.38241	-0.65187	-0.26777	-0.39121	-0.31507	-0.56372	-0.30665	-1.18824	-0.39868	-0.50801	2.44141	-0.39729	2.44141	-0.38009	-0.3744	-0.51993	-0.5014	2.44141	-0.47767	-0.53061	-0.39504
CFL1	1.10913	-0.25276	-0.71145	-1.41802	0.03838	-0.26944	-0.20482	-1.27618	1.50417	0.549107	-0.48045	-0.63253	2.36543	-0.70595	-0.22217	-0.29301	1.50399	0.167243	-0.15131	-0.76339	0.253501	-0.69881	-0.86009	1.77513	1.50399	-0.95803	1.39428	1.59404	-0.0733	-1.86394	1.7115	2.36535	-0.22574	-0.13268	0.129993	-0.22692	-0.02215	-0.52329	-0.13781	-0.68835	-0.20249	0.09764	0.078376	-0.07883	0.016649	0.51084	0.179127	-0.31903	2.36542
NFAT5	-0.24737	-1.0816	0.461617	-1.39127	0.449388	0.003666	0.333751	0.424724	0.439897	4.09158	-0.22284	-0.38282	0.570537	0.462339	0.513122	-0.34297	0.467105	-0.34292	-0.48754	-1.31903	0.42527	0.528095	0.427204	0.443799	3.67702	-0.14641	-0.1424	0.424995	0.522001	-1.29831	0.445966	0.532759	4.09182	-0.35129	4.09158	-0.17613	-0.13978	-1.49496	-1.22329	-1.13619	-0.14842	0.541593	0.515561	-0.03758	0.512454	0.512506	0.532687	-0.34512	0.186652
NUDC	-0.75942	-0.51537	-0.27589	-3.31077	0.595493	-0.16088	0.261479	-1.48649	0.494777	0.27283	-0.46904	-0.38433	-2.32472	-1.79385	0.59415	0.374705	0.314752	-0.11079	-0.80031	-1.46365	0.734626	-1.3861	0.209617	-0.75573	0.154416	0.178604	0.820985	-0.18729	-0.31809	-0.35569	0.647967	-0.5424	0.254908	0.316971	0.707504	-0.17243	-1.79806	0.013527	0.241144	0.561612	0.623158	-0.25139	0.836623	0.890793	0.106713	-0.14002	0.758006	0.78684	-0.08164
PTGES3	-0.76116	-0.74516	3.24288	-0.99052	-0.89613	-0.84494	-1.06023	0.847716	1.06831	-0.68626	0.847339	0.848082	1.87401	0.847225	1.87513	-0.36958	-1.10794	-0.2237	1.83051	-0.55122	1.06894	-0.62483	-0.71152	-0.43884	-0.66592	-0.40322	1.87544	0.847503	-0.54138	-0.76982	0.848737	-0.34217	-0.42966	0.879492	-0.26426	-0.57851	-0.74678	-0.33871	1.82983	-1.10597	-0.40359	-0.20876	-0.65639	1.82882	1.82928	1.83008	-0.35709	-0.48092	-0.38747
CFL2	1.89102	0.132804	-0.59891	-1.49518	0.531919	-0.16302	0.028174	-1.13503	0.58734	0.439105	-0.14495	-0.34267	0.39399	-0.52971	-0.46773	-0.77775	0.197843	0.444573	-0.05669	-0.32138	0.588811	-0.7603	-1.14375	0.275988	0.19691	-0.59741	2.22175	0.354725	-0.77568	-1.56063	-0.11522	-0.41741	-0.32657	-1.18023	2.09257	0.17775	2.09151	-0.25128	-0.09653	-0.25249	2.0915	0.453773	0.573288	0.383655	-0.39722	0.062943	0.393945	-2.08298	-0.64432
PLK4	-0.14978	-1.38282	-0.09269	-0.25895	-0.13336	-0.14982	-0.38227	1.09162	1.09162	0.483996	-0.25889	-1.28166	0.243126	1.09156	2.60253	0.186218	1.09159	0.381546	0.483938	0.378988	1.0917	0.38151	-0.25887	1.09165	-0.05001	0.182212	0.570736	-0.08789	0.187025	0.186826	1.09162	0.379365	0.185882	-0.2614	0.492609	-0.15961	0.481061	0.492464	0.380977	2.60248	2.60265	0.186862	0.177569	0.379217	0.377165	0.381392	0.492475	0.186297	0.632164
STAG2	-0.08702	0.445304	-0.8477	-0.95114	-0.88252	-0.81058	1.17417	0.445989	1.27549	1.49499	-0.82474	-0.75809	-0.61826	1.27549	-0.12885	-0.94664	-0.84924	1.40103	1.46704	1.49821	-0.73547	-0.60004	1.27549	1.27549	-0.88068	-0.74483	-0.60354	-0.83417	-0.69577	-0.68263	-0.88745	1.49821	-0.7055	1.27549	-0.59343	1.18322	-0.65202	-0.71252	2.11827	-0.75515	-0.70198	1.49821	-0.66992	1.49821	-0.62942	-0.66679	-0.70735	-0.68204	1.4972
RBBP9	0.783093	0.754796	0.801943	0.833435	-0.05237	0.653336	0.380496	0.140127	0.020145	0.612399	-0.72865	0.654405	0.765507	0.383878	-1.86324	-2.40774	0.477186	-0.90574	0.515236	0.783699	0.064759	-1.28288	-0.09356	0.531372	0.60955	-1.73674	0.244102	-0.33334	0.743323	0.395858	-0.75585	0.834077	0.002173	0.492295	0.73211	-1.22228	0.849618	-2.29363	-0.39175	0.271512	-0.96208	-0.21119	-1.48564	0.458947	-0.38998	-0.27518	0.417415	-1.26419	0.527138
PTTG2	0.387572	0.387575	0.387572	0.387572	0.387572	0.387572	-0.11132	-0.65992	0.91684	0.642918	0.916267	-1.56855	0.641085	-0.03498	0.641085	-1.91981	0.916267	0.061445	0.115917	0.64296	0.916831	0.641085	0.389164	0.91684	0.916831	0.641085	0.641085	0.387572	0.641085	-1.69558	0.916831	0.64296	-1.71671	-0.03498	0.641085	0.388379	1.26386	0.641085	0.641932	0.641085	0.641085	0.143334	0.641085	0.143334	0.641085	-1.68413	1.26386	0.641085	1.26452
MAP3K2	0.886925	0.320217	0.320307	-2.14694	0.319876	0.320987	0.319996	0.321402	0.321587	0.726824	-1.08987	0.458841	0.726991	-1.84887	0.111141	0.726764	0.320351	0.727065	0.265994	0.265095	0.773475	0.265951	-1.31512	0.927891	0.514962	0.266343	0.727004	0.373252	0.727669	-2.02033	0.728879	1.12521	0.110925	0.319738	0.266232	1.16469	-1.45948	0.86723	0.422784	0.265067	0.727047	0.467891	0.265291	0.604897	0.265341	0.265971	0.727062	0.93936	0.26533
MASP2	-1.71914	0.763911	-1.91874	-1.34524	-1.79922	-1.28572	-1.50026	0.763909	0.767418	0.486261	0.763909	0.763909	0.486261	-1.72974	-2.57023	-1.23682	0.318246	0.486261	-0.11653	0.486267	0.763911	-0.11653	0.318246	0.766464	0.318328	0.486261	0.491003	-0.59822	0.486261	0.491003	0.318328	0.491006	-1.35723	0.763909	0.489707	0.767512	0.489707	0.486261	0.491006	-2.09394	0.491003	0.486261	0.491003	0.494358	0.486261	0.48971	0.486261	0.486263	0.491006
GRAP	1.5031	1.83112	-0.31461	-0.19018	-0.6856	-0.48772	1.50314	-0.3614	0.487969	-0.50027	-0.98146	-0.68082	-0.35982	-1.06054	1.86244	-0.02936	-0.67795	0.047818	-0.3297	1.78198	0.46946	-0.41987	0.455244	1.83377	-0.56531	0.074183	0.12628	0.470587	-0.26938	-0.36557	0.472838	2.732	-0.20499	-0.55252	-0.52852	-0.58826	1.86333	-0.05226	-0.44635	-0.05142	2.01428	-0.27822	-0.58648	-0.06592	-0.61243	-0.45389	-0.23702	2.41212	-0.42866
GIPC1	-0.14726	-0.27425	-0.10824	-1.21916	0.195784	-0.06113	0.227911	-0.21526	-0.15274	-0.32264	-0.33968	-0.66305	-0.46215	-0.20059	-0.43316	-0.16502	-0.1512	-0.17249	-0.43734	-0.21223	0.135608	-0.22729	-0.13474	0.153315	-0.27036	-0.24667	-0.47202	-0.30973	3.03349	-0.66597	-0.17634	-0.35686	-0.16403	-0.72068	-0.1272	-0.4156	-0.99312	-0.27657	-0.19049	-0.70187	-0.27378	-0.21933	-0.47293	-0.2225	-0.15275	-0.17996	-0.27232	-0.26622	-0.13761
TRAF3IP2	-0.10595	-0.42165	-0.27466	-0.88901	0.021311	-3.10304	-0.27033	0.052872	-0.07484	-0.23887	-0.31572	-0.24771	-0.0688	0.02394	2.63975	-0.06357	-0.36469	-0.20831	-0.15738	-1.32583	-0.91725	-0.2079	-0.74399	-0.35792	0.055069	-0.1323	-0.21034	-0.04447	-1.59359	-0.57223	-0.94411	2.63975	2.63975	-0.55718	2.63975	-0.26635	-0.30297	-0.09496	-0.11033	-0.30508	-0.13161	-0.14992	-0.08958	-0.05867	-0.50968	-0.37316	2.63975	-0.14822	-0.3532
PLAC1	0.193212	-0.0649	0.61844	0.384613	0.54716	-1.88947	0.577698	0.294799	0.33464	0.444267	0.591519	0.950738	-0.59489	-0.38133	-0.72537	0.964119	0.922133	-0.81547	-2.62406	0.978927	0.223537	-0.22604	0.69565	0.47061	0.881133	-0.24367	-1.09443	0.765414	0.561098	-2.61621	-0.06887	0.664575	0.490974	0.690327	0.430631	0.8847	-1.009	0.280949	0.753304	0.265685	0.270634	1.0532	-0.17963	-0.62695	1.05915	0.73014	0.987674	1.02963	0.64528
NUP50	0.480408	0.515189	-1.91281	0.142239	0.513496	-1.48692	0.29251	0.436197	0.549857	-1.41709	0.440737	0.143506	0.288229	0.183823	0.302378	0.286594	0.184101	0.585234	0.478788	0.456617	0.608113	0.47186	0.331424	0.67345	0.35146	0.287991	0.737879	0.35145	-2.0281	0.530605	0.538785	0.55896	0.634701	-1.12905	0.431045	0.142466	-1.75742	0.478436	0.455112	-2.25389	-2.14188	0.530578	0.23914	0.813619	-2.25953	0.576114	0.463991	0.23971	0.475569
NES	-0.26392	-1.04627	-0.31467	-0.18241	-0.66733	-0.48302	-0.48044	2.1182	-0.24148	-0.11613	2.1182	-0.27464	-0.12372	2.1182	-0.08838	-0.34617	-1.02321	-1.07987	0.106687	-0.04556	-0.24616	0.023982	2.1182	2.1182	2.1182	0.003286	-0.9426	-0.51563	-0.72116	-0.343	-0.52489	0.080904	0.219046	-0.50178	0.145278	-0.25666	0.147633	0.026439	0.120684	-0.34114	0.144719	-0.7575	0.148197	-0.28394	-1.29707	-0.11887	-0.66505	-0.67508	-0.31348
TOB2	-2.48285	-0.00322	0.301205	0.345377	0.76484	0.686459	-1.41269	0.379871	0.332588	-0.05474	-1.15923	0.796521	0.660917	-0.97949	-3.56749	0.254865	0.55534	-1.3191	-0.22801	0.603821	-0.11793	0.38696	0.406188	-0.0015	0.258122	0.086695	0.409076	-0.35206	0.460057	0.061551	0.562236	-1.44616	0.636979	0.189214	0.530145	0.252594	0.644732	0.465633	0.142951	0.386913	-1.09229	-3.03252	-0.03375	-0.31575	0.49915	0.316275	0.406003	-1.46246	0.379776
PLK2	-0.09355	0.017773	0.702681	-2.24957	0.032657	-0.21997	0.258035	-1.60433	0.266716	0.002827	-0.45442	-0.09127	-0.2603	-0.43043	2.7925	-0.14759	-0.40395	-0.14267	2.79244	-0.1238	0.772145	-0.11979	-0.43357	0.122884	-0.39938	-0.19593	0.117961	4.67202	-0.50606	-0.47139	-0.44685	0.211869	-0.28316	-0.20771	0.152828	-0.40243	-0.06742	-0.15072	-0.06001	-0.28321	0.730631	0.071035	-0.10873	4.78845	0.706006	0.684098	-0.47242	-0.50061	0.085577
ZMYND11	3.20563	-0.04333	-0.31402	-0.37637	0.245607	-0.38169	-0.08032	0.261613	0.353557	0.413037	0.193518	0.326818	0.271524	-0.21926	-0.04256	-1.15218	-0.26835	0.276871	0.557028	-0.50637	0.267687	0.435829	0.329927	0.700719	0.195187	0.173315	0.545476	-0.66546	-0.01688	-1.25962	-0.15176	0.114664	0.072326	-0.6093	-0.26531	-0.1852	-0.37607	-0.52504	-0.10813	-0.52258	-0.1269	0.058146	0.354889	0.190121	0.177135	0.227961	-0.29804	-1.67309	0.472751
SRSF10	-0.17843	-0.59236	-0.27011	-0.29062	2.0958	-0.19075	-0.34962	-0.32068	-0.30431	0.123182	-0.18868	2.0958	0.484607	-0.18615	0.84867	0.588598	-0.41176	0.347612	0.6708	-2.31551	-0.36335	-2.96054	-0.5218	-0.18994	-0.21431	-0.5409	-1.2073	-0.20696	0.105852	0.68511	-0.31576	0.784046	-0.02627	-0.55512	0.050826	2.0958	-1.72502	0.686068	-0.527	0.400611	-2.99657	0.699432	0.915266	-1.84977	-0.86273	0.441619	-2.23367	0.380937	0.536306
ZNF274	0.60519	-0.76305	-0.44013	-0.77607	-0.80502	-0.77178	-0.55018	2.30641	2.3063	0.999386	0.592955	-0.91347	-0.62772	0.903856	0.921261	-0.6182	-0.6521	-0.62055	-0.61367	-1.16645	0.754725	0.995716	-0.79862	-0.5224	2.3063	1.46472	1.12447	-0.79087	-0.62375	-0.81687	-0.58764	-0.07423	-0.76295	-0.88493	-0.81399	0.604288	-0.56658	-0.81891	1.43246	-0.98146	-0.6971	1.46584	-0.77768	1.40857	-0.78009	-0.61366	0.485155	-0.67527	1.19512
NEK6	-0.56582	0.834832	-1.36843	-0.34615	-1.08659	-0.63252	-0.27385	-0.70312	-0.61243	-0.56423	-0.75544	1.46461	-0.81203	0.953544	0.894587	-0.52879	-0.63455	1.54445	1.25137	1.76016	-0.66326	2.02396	1.1724	-0.33876	1.1718	-0.65777	-0.5372	1.17183	-0.39286	-0.6639	-0.5074	0.722361	-0.56415	-0.46952	-0.45663	-0.42232	-0.67818	-0.42572	0.757166	-0.63327	-0.47105	-0.40778	-0.49519	-0.75533	-0.56214	-0.77205	-0.75149	-0.56037	-0.62379
NCKAP1	2.3713	0.951086	1.0132	-2.68795	1.0132	0.951195	-0.80636	-0.66051	0.727145	-0.46347	-0.66845	0.578965	-0.9216	-0.90474	-0.6011	0.687191	0.735035	0.852432	0.686658	0.800151	-0.32957	-0.72955	-0.68085	0.563464	-0.44833	0.951646	1.04635	-0.40993	0.880852	-1.32495	-0.41568	-0.69437	0.705767	0.951146	0.686493	1.03102	0.699551	0.687358	-0.74825	-1.20028	-0.80696	0.597161	-1.36048	-1.00023	0.596571	-1.13508	-0.62618	0.695641	-1.36272
IQGAP2	0.862472	0.862472	0.862471	-1.21485	0.862472	0.862472	0.862472	-1.05703	0.862568	0.576578	0.862472	0.862472	0.576578	0.862472	0.576594	-1.30944	0.862472	0.576578	0.576585	-1.86826	-1.0795	0.57659	-1.05999	-1.02849	-1.07711	0.57658	0.576577	0.862471	0.576577	0.576577	-1.2608	0.57658	-1.76089	0.862471	0.576582	0.862472	0.576582	0.576577	-1.65891	0.576577	0.576577	0.576578	0.576578	-1.61277	0.576582	0.576577	0.576577	0.576577	0.576578
ADCY2	3.95539	3.95539	-0.50827	-0.24287	0.134491	0.139763	0.1003	0.031072	3.95539	-0.01502	-0.14222	-0.88344	-0.69377	-0.65413	3.28097	-0.68936	-0.66801	-0.56812	0.540935	-0.67271	1.14723	-0.6547	-0.23656	0.896046	0.113417	-0.73419	0.515627	-0.17961	-0.08694	-0.33223	-0.09768	-0.48992	-0.12938	-1.71686	-0.4658	-0.77726	3.28109	-0.64026	-0.14285	-0.60627	-0.28374	-0.19437	-1.10556	-0.17361	-0.01993	-0.05206	-0.43755	-0.33883	-0.31231
CFTR	1.34916	1.34916	1.34916	-1.07296	1.34916	1.35109	1.34916	-0.69366	0.787093	1.04227	-0.80684	-1.00221	-0.588	-0.8367	1.04277	-0.53391	-0.95794	-0.74644	1.66626	0.193911	-0.7712	0.199094	0.022852	-0.69844	-0.78282	-0.52067	-0.79088	-0.71702	-0.83477	1.04227	-0.8116	-0.49118	1.04227	-1.00393	1.66627	0.787092	1.04228	0.19395	-0.83273	-0.83335	1.04227	1.6684	-1.01758	-0.81921	-0.45372	-0.82971	1.04274	-0.69022	-0.65251
CYSLTR1	3.24517	-0.60316	0.141778	-4.17182	-0.74588	-0.13063	0.339507	0.223403	0.353679	0.052325	0.262538	0.086934	3.30039	0.024831	-0.31257	-0.28345	0.099961	-0.02444	0.214373	-0.25953	0.023989	0.131485	-0.09803	3.24659	0.033249	0.552837	0.386431	0.114609	0.213403	-1.1774	-0.17664	0.406088	-0.13292	0.500184	0.084076	0.267194	3.29992	0.28404	0.091316	0.572882	-0.25894	-0.16474	-0.25643	0.376927	-0.25961	-0.16945	0.451306	-0.01339	-0.00844
CCR9	1.31982	1.25019	-0.39618	-0.96825	1.01971	-0.47942	1.33552	-0.05559	0.014506	1.61303	-0.37109	-0.6035	-0.22341	-0.30753	1.61451	-0.5466	1.16513	1.6748	1.31874	-0.14172	0.043062	5.17557	-0.48338	0.030655	1.16686	-0.27558	0.107521	-0.16648	-0.11149	-1.96459	-0.70013	-0.20636	-0.28655	1.1625	-0.37038	-0.58626	-0.3238	1.31381	-0.20373	1.48695	1.97466	-0.18687	-0.83403	1.6733	-0.0074	-0.10425	-0.32633	-0.17986	1.30605
SDCCAG8	-0.08653	-0.46995	-0.09539	1.53488	-0.32551	-0.08774	-0.2497	-0.09127	0.089984	-0.46391	0.016414	-1.74312	1.48145	-0.1972	-0.33651	-0.53563	-0.02973	1.48145	-0.41	1.48155	0.12101	-0.4582	-0.32577	0.169338	0.014049	1.4815	-0.27771	0.021713	-0.66339	-0.83051	0.057561	-0.4594	-0.66394	-0.17682	-0.39807	-0.10655	1.48154	-0.45782	-0.31304	-0.67103	-0.3884	-0.47373	-0.54152	-0.46682	-0.46784	-0.35521	1.48155	-0.54723	-0.31458
CGA	0.7622	0.762101	-1.18948	-1.50409	0.656972	0.663568	-1.1215	0.854032	0.656973	0.829692	0.854032	-1.27869	0.122024	0.854032	1.40611	1.24064	0.854032	1.35757	-0.75971	-0.80936	0.854032	1.24798	0.656973	0.823664	0.854032	1.24064	-0.68408	0.656973	-0.62243	1.24064	0.892046	-0.60307	-0.64608	-1.12519	-0.76512	0.663568	1.40619	-0.75904	1.24798	-0.66589	1.36143	1.24064	-0.93516	1.24064	-0.79514	1.2548	-0.68168	-0.74591	-0.74346
WASF3	1.4021	-0.31863	-0.24967	-1.91698	0.04727	-0.58613	-0.39446	-1.01029	1.65184	-0.2072	-0.56682	-0.4636	-0.1816	-0.92219	-0.4854	-1.08446	1.66027	1.32514	0.039754	-0.78204	1.9889	-0.95606	0.947151	-0.20602	-0.27795	1.67626	1.46693	-0.13507	1.32471	-1.19871	-0.19972	-0.47647	-0.55486	-0.25943	1.15244	-0.17135	1.42897	-0.73024	-0.4028	-0.77412	1.15185	-0.19797	-0.10322	-0.25872	-0.58961	-0.50731	-0.15544	1.32469	-0.89131
NOXA1	-0.57945	1.06048	0.071905	-1.07426	-0.7701	-0.77599	-0.66773	0.988045	-0.46406	0.327766	-0.76386	-0.69606	0.327715	-0.60576	0.327739	-2.16484	0.98819	2.09439	-0.88219	0.327519	0.988185	0.345108	1.02177	1.02232	-0.47085	0.374798	0.347348	0.988159	0.486202	0.327807	0.988213	0.259727	-1.63594	-1.00663	0.327504	-0.88496	0.52874	-1.7435	0.32748	0.327417	0.573772	0.327519	0.327533	0.327438	0.327556	0.327518	0.374736	-1.96671	0.327804
CPLX1	1.39278	0.277691	0.219133	-2.2403	1.39277	0.169267	-0.36976	0.408987	-0.44969	0.266752	-0.74488	-1.47639	1.5511	-0.70647	-0.18605	-0.17058	-0.44515	1.55237	-0.54754	1.55354	1.6284	-0.67547	1.39279	1.51429	-0.53301	1.55061	-0.14127	-0.98976	-0.87706	-0.0072	-0.54547	0.040119	-0.67631	-2.00192	0.207379	0.279715	-0.55463	1.55229	-0.1438	0.039186	0.063415	0.062125	-0.65814	0.122474	-0.19666	1.67135	-0.22333	-0.88802	0.073532
FRS3	-0.24056	-0.73524	-0.23614	-0.74543	-0.55327	-0.41446	3.47609	-0.69041	-0.62747	-0.16787	-0.18108	-0.23052	1.65187	-0.65643	1.08481	-0.42749	-0.63746	-0.56939	-0.04498	-0.61242	-0.28966	-0.37945	-0.61049	0.90003	-0.20205	4.11215	-0.38601	-0.43	-0.07812	-1.02685	-0.22231	-0.50404	-0.32143	-0.30501	-0.53657	-0.33415	1.07869	-0.66438	-0.42088	-0.70854	-0.32928	-0.11524	-0.50506	-0.30293	-0.52893	-0.09227	1.20211	-0.70024	-0.67709
FRS2	0.749242	4.08721	0.920111	0.49379	-0.66997	0.365611	-1.16995	0.507297	-0.93948	0.413447	0.505794	-1.16583	0.76694	-1.05997	0.657317	-1.48284	-1.05654	0.453994	-1.03259	0.390203	0.526295	0.348844	-1.08352	0.181047	0.29958	-0.13675	0.535457	-0.96555	-0.89792	-1.91248	0.504376	0.400606	0.798358	-1.28989	0.401934	-1.08062	1.00308	-1.40507	-1.17078	-1.51105	0.523704	0.26632	-0.81523	0.244908	0.382318	1.06008	0.167751	-1.2716	0.595451
CGB	1.63767	-0.51366	-0.20535	-1.8559	-0.47386	3.73833	-0.07941	-0.17486	-0.11443	-0.41631	-0.26334	-0.33493	0.880709	-0.25529	-0.29934	-0.60418	-0.1715	-0.49524	-0.38232	-0.44064	-0.22105	2.35825	-0.30302	1.63911	-0.14249	-0.25789	-0.26827	-0.26507	-0.19337	-0.97141	3.73833	-0.16191	-0.26903	-0.00321	-0.45211	3.73833	0.880561	-0.30116	2.35825	-0.17997	2.35862	-0.4249	-0.59312	-0.33036	-0.51679	-0.48363	-0.23737	-0.32908	-0.40686
NEU3	-0.96156	-0.28692	0.117199	0.208083	0.207744	0.101951	-0.22673	0.169726	-0.28108	0.488975	-0.22994	-0.52884	0.272266	-0.41302	0.277144	0.403365	0.072816	0.036391	-0.05773	0.176761	0.235637	0.584557	-0.45998	-0.35437	0.192666	-0.34889	-0.5835	-0.94033	-0.06871	0.382406	3.99659	-0.30466	-0.39581	-0.0757	0.210682	-0.07036	-0.01464	-0.07077	0.549313	-0.12454	-0.27481	0.014893	0.446073	0.376479	-1.29594	0.636121	-0.43092	0.402388	0.446241
C7orf16	-0.19676	-0.21422	-0.21444	-6.28991	-1.77436	-0.14865	-0.20555	-0.21433	-0.21426	-0.54511	-0.21442	-0.10797	-0.54515	-0.19094	-0.53693	0.32387	-0.21439	2.29	-0.56558	2.29021	0.493809	-0.49031	0.61312	0.494785	-0.21419	-0.5742	0.34778	0.493762	0.326606	-0.54189	-0.2141	-0.54446	0.323783	-0.21447	-0.57362	0.493986	-0.14231	2.29035	2.29021	2.29021	2.29204	-0.56323	-0.5451	-0.49801	-0.51728	-0.54501	-0.54525	2.28984	-0.57271
SRCAP	-0.54282	-0.22395	0.140836	-0.68331	-0.594	-0.23705	-0.16619	-0.51968	-0.41763	2.7174	-1.17726	-0.24858	-0.36532	-0.62861	2.7174	1.14083	-0.30043	-0.38289	-0.29871	-0.44018	-0.35921	-0.41589	-0.29613	3.37302	-0.54369	-0.41594	2.7174	-0.44552	-0.51972	-0.62393	-0.21898	-0.37896	-0.36419	-0.68313	1.14085	-0.37324	2.7174	-0.39267	-0.35773	-0.45721	1.14092	1.14118	-0.46714	-0.65285	-0.38322	-0.31753	-0.37896	-0.38275	-0.39676
PPP1R13L	-0.33676	-0.19507	-0.08416	-0.4467	0.042216	-0.07016	-0.31077	0.079328	3.43652	0.160797	-0.06749	0.050488	0.152879	-0.52008	-0.07529	-0.39321	-0.18238	0.042811	0.297682	-0.74042	0.077396	-0.41687	0.044031	0.350358	0.161582	-0.1051	-0.26574	-0.49262	-0.34559	-0.68616	-0.10868	-0.11378	-0.1924	-0.80873	-0.15554	-0.8731	-0.39909	-0.70386	-0.23137	-0.47967	-0.14265	0.107676	-0.0111	2.36707	7.72534	-0.01183	2.36605	-1.19955	0.223521
CCL27	-0.38471	-0.51485	-0.62401	-1.38635	1.01808	-0.99871	-0.39491	1.02318	1.10241	-0.58182	-0.73531	-0.67167	-0.71043	2.47547	-0.55547	-0.77384	-0.43969	1.11644	0.990116	0.989784	1.02312	1.16074	-1.5569	-0.55059	0.874642	-0.76118	1.16077	0.874378	-0.73135	-1.14093	-0.89023	0.989976	-1.14353	-0.56853	0.989919	-0.65907	-1.07759	1.1163	2.8521	-0.56976	-0.39725	1.1086	-0.99442	0.978256	0.989798	1.16069	0.989902	0.970238	-0.67081
HPSE	-0.84617	0.092453	-0.06335	-1.40142	-1.05425	-0.06814	0.091086	-0.84211	1.07114	0.650115	-0.77792	0.09218	2.08973	1.07065	-0.65996	0.648633	1.07114	-0.58646	-1.00661	0.650116	-0.80763	0.651395	0.185421	1.07114	1.07088	-0.73266	-0.8486	1.07031	-0.70487	2.08972	1.07088	-0.69116	2.08972	0.091045	0.787323	0.091237	-0.80078	-1.24529	0.649028	-0.98284	2.08973	-1.02613	0.546032	0.545734	0.649201	-0.97151	-1.25931	-0.72669	0.743302
RUVBL2	0.648049	-1.53542	-0.73339	-1.95196	-1.97871	-1.57354	0.649959	0.647954	-0.90015	0.601189	0.647956	0.647945	0.527053	-1.1555	0.655504	0.526941	-1.74777	0.526927	0.526962	0.250584	0.648111	-0.61376	0.647937	0.706187	0.647939	0.526929	0.251036	0.647953	0.52706	0.526926	0.648074	0.527166	0.599321	0.648027	0.526947	0.747225	0.250565	-1.77205	-1.36307	0.526915	0.52705	0.65543	-0.62837	0.527151	-1.8026	-1.30972	0.52703	0.41339	0.526928
PGRMC1	-1.38691	-0.27768	-0.27773	-2.01703	-0.31304	-0.18057	0.114353	-0.29852	0.04008	-0.54677	-0.01266	-0.18104	-0.71397	-0.01226	-0.8538	-0.72054	0.037175	-0.57917	-0.40074	-0.71329	-0.01253	-0.6774	-0.96813	0.212976	-0.30281	-0.38406	-0.46314	0.032007	-0.56233	1.45555	-0.94678	-0.37531	-0.68525	2.61778	-0.67628	-0.30215	-0.46653	-0.56052	-0.70497	-0.38775	-0.7136	-0.71354	-0.70858	1.45555	-0.71446	-0.67723	-0.38775	-1.20195	-0.61977
LILRB1	0.113805	-0.34675	0.021482	0.191172	-0.61808	-0.55555	-1.43938	0.226987	0.234171	-0.28201	0.22411	-0.59017	-0.55691	0.237267	0.002697	-1.07234	-0.48485	-0.18808	-0.53929	-1.14081	3.20061	-0.07802	0.226165	-0.03779	0.0897	-0.19031	-0.07895	-0.56123	-0.84579	-0.38053	0.222087	2.76226	-0.50131	0.013774	-0.02015	0.280642	2.76226	-0.22283	-0.38259	-0.0105	-0.46052	-0.15615	-0.05641	-0.21132	-0.01507	-0.47596	-0.40977	-0.08041	-0.86519
CEACAM7	-0.12423	0.320575	-0.31712	-0.1662	0.271006	-1.53019	-0.3772	0.326685	0.424818	0.053717	6.27212	-1.23409	0.017429	0.267349	5.43366	-0.14344	0.285089	-0.07515	5.43366	-0.08591	0.033469	-0.16311	-0.05167	0.628699	0.519374	0.121845	0.210179	0.387304	0.123027	5.43366	0.434469	-0.10229	-0.20774	-0.43319	0.201055	-0.11003	0.00682	-0.46955	-0.11924	-0.2086	0.0369	0.158123	-0.46626	-0.16445	0.048991	0.080671	0.016934	-0.14389	0.106029
HCST	0.794714	0.310084	0.787915	-1.88807	-0.94262	0.640497	-1.00895	0.64141	0.819134	0.453452	0.641211	-1.14292	0.378102	-1.14975	-0.38938	0.408838	0.63976	0.423447	0.378077	0.377579	0.819476	0.401152	-1.04195	0.97775	0.722627	0.432132	0.450103	0.578011	-0.63416	0.434952	0.641601	0.377944	0.479537	0.528795	0.453187	-1.4444	0.422246	0.377531	0.377709	-0.52224	-0.39152	0.408908	0.377645	0.377581	-2.40976	0.453133	-2.60791	0.408968	0.574688
NMU	-0.84167	-0.8392	-1.13969	-0.88188	-0.85286	-1.00318	-1.7546	0.857281	0.857281	-0.59103	0.857281	-0.90516	-0.68858	0.857281	1.78288	-0.73842	0.857281	-1.36956	-0.99125	-0.58726	0.857281	-1.24179	0.857281	0.857281	0.857281	-0.4857	-0.65046	0.857281	-0.93737	-0.47711	0.857281	-0.65716	1.25999	-1.08223	-0.5368	-1.00624	-0.55498	-0.59108	1.25999	1.25999	1.25999	-0.7515	-0.52065	1.25999	1.25999	1.25999	1.25999	-0.74583	1.25999
FGL2	0.063125	0.914003	1.02687	0.435715	-2.5871	0.954439	-0.07951	0.62599	0.291165	-0.49553	0.226687	0.132378	-0.02882	0.658019	-0.43827	-0.17346	-0.5744	0.463421	-0.03993	0.50215	0.312091	-1.14204	-0.7275	0.576106	-0.62978	-0.56353	-0.55728	0.216944	-0.98753	0.33699	0.970376	0.317977	0.111282	-1.24485	0.041529	0.791453	-0.48042	-0.89186	-0.51526	0.365481	0.488676	-0.19086	-0.70532	-0.21177	0.358958	-0.09064	-0.64558	-0.23666	6.39488
NPFFR2	4.98583	-0.50651	-0.59041	0.184658	0.004654	-0.06144	-0.00392	0.34412	-0.41299	-0.79299	0.020379	-0.48828	0.35437	-0.41851	-0.30212	0.495276	-0.53122	0.163469	-0.11049	-1.11202	-1.02122	-0.21488	-0.22877	-1.3105	-0.55954	-0.88061	0.471272	-1.52564	-0.05705	0.053012	-0.087	-0.09259	0.057383	0.347645	-0.77856	-1.09278	0.34609	0.403139	0.297583	-0.08382	-1.19364	0.541852	0.337268	0.576613	0.467674	0.091355	0.081224	0.298674	0.55936
PROKR1	-1.06217	0.065969	-0.02927	-0.02023	1.31353	0.133236	-0.00871	-0.0167	2.22424	-0.22915	-1.16293	0.126961	-0.24668	-1.82973	-0.10536	-1.99728	-1.01979	-0.04483	-0.12797	-0.11723	-0.01984	-0.23891	0.189663	2.22424	0.190191	-0.22779	-0.64589	0.189765	2.4422	-0.22972	-0.03681	-0.11722	-0.23907	-0.63866	-0.12298	0.189719	-0.24666	0.018879	-0.24359	-0.24669	-0.11418	-0.11854	-0.11714	-0.67659	-0.24678	-0.22924	-0.23214	-0.11728	-0.11555
PPARGC1A	-0.47213	-0.23957	-1.40434	1.47896	-0.68525	-0.24065	-0.22998	1.47872	-0.20863	-1.53417	1.47868	-0.2409	-0.19091	-0.24159	-0.13023	-0.01336	-0.23987	0.099189	0.17337	-0.01173	-0.74961	-0.00689	1.47924	1.4792	-0.35777	-0.05887	0.159266	-0.30103	0.096625	-0.01452	1.47896	-0.69355	-0.42586	-0.21256	-1.37929	-0.23935	2.6365	0.044256	0.187798	-1.95122	0.291171	0.265323	0.048394	-0.01269	-0.01177	0.157848	0.045959	-0.01413	-0.01094
MALT1	0.761762	-0.65201	-0.25332	-1.19322	0.975052	-0.95925	1.68829	-0.373	1.68844	-0.47683	-0.51841	1.03393	1.70653	-0.49521	1.18174	-1.14999	-0.52549	1.74724	-0.3932	-0.91382	1.03469	-0.34358	-0.33275	-0.22124	-0.47549	-0.81813	-0.44699	1.26253	-0.94368	-0.57721	-0.23159	1.09074	1.18269	-1.06462	-0.19016	-0.5973	-0.35634	-0.56587	1.07642	-0.59848	-0.39588	-0.16028	-0.48849	-0.50413	1.70625	-0.32971	-1.16873	-1.17382	1.70635
MMP24	0.001507	-0.63302	0.031639	-0.96031	0.190385	-1.11043	-0.301	0.45744	-0.68425	-0.10516	-0.27521	-2.2796	0.340804	-0.09249	0.071071	0.338509	-1.01333	0.24519	-0.74067	0.329689	0.477595	-0.11803	-0.03991	0.519666	0.26714	0.221974	0.264986	0.24525	0.083251	-1.92115	0.002969	0.013155	-0.06829	0.193922	-0.30424	0.11518	-0.17462	0.323077	-0.39895	0.082439	-0.86132	-2.66566	0.020005	-0.41637	0.042139	0.228406	-0.99913	-0.20921	0.208638
CPSF4	-0.64267	0.585222	-1.39608	-0.56587	1.49007	-0.6302	-0.14708	-0.13105	0.492186	-0.37125	-0.04114	-0.3925	-0.58278	-0.57438	0.217544	-0.39556	3.09986	-0.58709	2.30633	-0.74863	-0.42499	-0.7788	-0.40451	-0.12001	-0.42219	-0.37915	1.7459	-0.60409	2.30633	-0.78018	-0.61401	-0.39096	-0.66629	-0.15594	1.7459	-0.15293	0.217515	-0.39738	-0.65689	2.30633	-0.38669	-0.59244	-0.56648	0.959992	0.217655	0.216703	-0.63196	-0.87655	-0.52779
ADCY3	0.098575	5.28992	-0.29478	0.033095	-0.16852	-0.12702	-0.55276	5.28992	-0.11185	0.158159	0.156949	-0.75898	-0.51525	-0.47359	-0.05246	-0.49894	-0.49153	-0.3343	-0.45918	-0.48482	1.74415	-0.44954	-0.00379	0.293554	-0.3298	-0.57446	-0.0653	0.078486	-0.09649	0.005951	0.211835	-0.2167	-0.32103	-1.79121	-0.1827	-0.6275	1.9973	-0.43797	-0.41863	-0.38114	0.074242	0.19913	-1.08703	-0.77195	0.143554	0.039069	-0.14269	-0.00342	0.034048
BRD8	-0.47715	-0.15437	-0.4748	-1.76965	-1.79261	-0.65412	0.617614	0.616612	-0.4591	-0.55051	-0.89507	-1.77306	-0.7861	-0.57229	1.445	1.445	-0.75059	0.4608	-0.67241	1.445	1.51222	-0.58709	-0.4055	1.51223	-0.53286	1.445	1.44649	-0.72649	0.460785	-0.58188	-0.2386	0.460738	1.445	1.51222	-0.50235	1.51222	1.445	0.461592	1.44649	-1.21604	1.445	1.445	1.445	-0.79719	-0.55748	-0.52979	1.4465	1.445	-0.64952
BLCAP	1.17843	0.132047	1.17843	-1.41301	-0.82343	0.329356	0.329412	1.17843	-0.54552	-1.63617	-0.62037	-1.1969	0.604591	1.17843	0.604688	0.604591	-0.60494	1.09522	0.604591	0.604591	1.17843	0.604591	1.17843	1.17843	-0.6348	0.604591	0.604686	1.17843	0.604591	0.604591	-0.58993	0.604591	0.604686	-0.95116	0.604591	-1.37092	-1.62429	0.604592	0.604591	-1.64582	0.604591	0.604591	-0.5622	-1.6571	-2.02767	0.604591	0.604591	0.604591	0.604591
TXNL4A	-2.68472	-0.14021	0.488251	-2.21294	0.352624	0.239704	0.549413	-1.18141	-0.14017	-0.50494	0.551185	0.134246	0.303015	-0.301	0.201159	0.143112	0.052336	-0.60593	0.405662	0.4045	0.491316	0.129685	0.41162	0.427262	0.097523	0.244882	-1.06034	-0.30074	-0.53138	-0.09261	0.443664	0.194597	0.027531	0.438153	-2.72408	-0.84025	0.48765	0.046922	-0.47917	-0.06621	-0.10972	0.35932	-0.12894	0.130512	-0.42992	-0.46059	-0.66649	-0.22212	5.16379
PNPLA6	-0.11881	0.411116	-0.27516	0.359695	0.38871	0.034805	0.243315	-1.36623	0.080492	-0.18456	-1.54074	-0.64677	0.162472	0.445992	0.214567	0.28861	0.486113	-0.06728	0.190205	3.94669	-0.51427	-0.61211	-0.03348	0.137463	-0.0505	-0.9617	-0.23476	0.272506	-0.13809	-0.21716	-0.59266	0.186047	-0.21747	0.451449	-0.5875	0.34467	0.191027	0.189385	3.94669	-0.88559	0.296279	0.089829	0.014798	0.260989	0.176959	-0.38182	-0.05736	-0.06718	0.153675
SUGT1	-0.41599	-0.94585	-0.99918	-1.18106	-0.68648	-0.1668	1.24116	0.764586	2.33653	0.508151	0.76478	0.764528	-1.32672	1.35869	0.508971	2.1116	-0.63383	-0.39317	0.522076	1.03263	0.769952	0.508156	-1.21959	0.026564	-0.80346	-1.29332	-1.14353	0.765277	-1.12172	-0.42344	0.769893	-0.91885	-0.85381	-1.17923	-0.50051	-1.14908	-0.65393	0.508172	0.527431	-1.49028	-1.24872	0.513182	-0.40042	0.526651	0.683791	0.522106	0.508412	-1.40042	0.508196
UTS2	-0.13313	-0.76632	-0.3246	-1.44268	-0.91804	-0.92352	-0.7585	0.942973	0.542449	-1.80332	0.538421	-1.05305	0.581091	-1.31733	0.581091	0.581091	-0.91085	0.581091	0.581094	0.581123	0.944492	0.581091	0.943083	0.562873	-0.74528	0.581091	-1.7132	0.842373	0.581091	0.581092	0.540381	-1.72925	-1.567	0.177655	0.581091	0.540371	0.581091	0.581094	-1.68696	0.581101	0.581091	0.581091	0.58112	0.5811	-1.25643	0.581091	0.581092	-1.24839	0.581091
GADD45G	-1.42576	1.72355	0.732547	-1.47317	0.727511	0.727072	0.727241	0.73261	0.741112	0.35292	-2.11893	0.727548	0.338326	-1.03772	-1.3531	0.338195	0.72755	0.338033	0.340564	0.338187	-1.02077	1.26722	-0.86918	1.68072	0.729981	0.342102	0.340379	-0.98778	0.337915	-1.74428	-1.08191	0.344427	-0.99509	0.726961	0.805021	0.727242	0.656454	0.338095	0.345516	0.337587	0.68297	0.909331	0.335879	1.22538	0.347746	0.35319	0.342386	-1.72259	0.346156
EDAR	-0.94581	-0.73269	-0.62943	-0.76256	-0.68563	-0.90363	-0.67486	1.21243	1.21243	-0.19837	1.21243	-0.63	-0.89599	1.21243	-0.04436	-0.18562	1.21243	0.131596	4.51071	0.0877	1.21243	-1.11433	-0.65078	1.21243	-0.92732	-0.54384	0.172813	-1.10558	-0.21277	-0.59539	1.21243	4.51071	0.265087	-0.60422	4.51071	-0.5839	-0.47674	-0.31479	0.245628	0.194552	0.267982	0.045443	-0.09645	0.221849	0.198742	0.325293	-0.26723	-0.18411	-0.9451
PAPOLA	-0.68752	1.2124	-1.85328	-0.56869	2.61247	-0.66823	0.079295	0.104104	1.06844	-0.17009	0.243224	-0.30045	-0.50271	-0.58187	0.755725	-0.20832	-0.60723	-0.50948	-0.15185	-0.76348	-0.35071	-0.81099	-0.31903	0.121178	-0.34638	-0.18252	3.15891	-0.62784	-0.6853	-0.8131	-0.64317	-0.20109	-0.63401	0.065581	3.15891	0.07025	0.755679	-0.21119	-0.61923	-0.73815	-0.19437	-0.51789	-0.47708	1.92315	0.755899	0.754402	-0.58004	-0.96463	-0.41624
EHMT2	-0.92652	1.47041	-1.02251	-1.19654	-1.03404	-0.91173	0.740318	0.740314	-0.76564	0.279617	0.843369	-1.04721	-1.23233	-1.26639	0.896863	0.279615	-1.03284	-1.29509	0.279799	-1.36808	-0.83196	-0.88659	-0.88183	0.748229	-0.62097	0.27962	-0.87711	0.302571	-1.19076	-1.58478	-0.94466	0.279615	-0.50361	0.740314	0.279796	0.740328	0.896862	0.279616	-1.22524	-1.37924	0.279617	-1.17014	-1.33438	-1.07277	0.896862	0.895941	-1.01059	-1.48283	-1.20896
RNPS1	0.692263	0.109049	-0.40933	-0.73701	-0.52395	-0.30806	-0.19439	-0.03976	2.25751	-0.16511	-0.18161	-0.74579	-0.06924	0.22079	2.24386	-0.62633	-0.9132	2.24386	0.089014	0.098278	0.709254	2.24386	-0.47834	-1.22376	0.155186	-0.13927	0.682797	-0.1572	-2.67586	-0.61813	-0.27621	0.005764	0.114847	0.116338	-0.48647	-0.13763	-0.02284	-1.33381	4.02866	0.041593	0.134817	-0.71583	-0.12774	0.682797	-1.4856	-0.76913	0.078268	-1.41415	0.665665
FASTK	0.055383	0.053097	2.81312	-1.53255	0.118771	0.05598	1.93781	-0.75257	0.067886	-0.20561	-0.89344	0.069069	2.35065	0.233203	2.35065	-1.44045	-1.04089	-0.21459	2.66423	-0.20462	0.368018	-0.20674	0.058329	0.082344	2.8131	1.91333	-0.20018	0.366475	-0.20968	-0.21679	0.367816	-0.21224	0.281606	0.053635	0.060468	0.060249	-0.20655	-0.20868	-0.21347	-0.21334	-0.20659	-0.21001	0.02813	-0.21052	-0.20722	0.064078	-0.20816	-0.21482	2.66422
SUB1	0.513626	-0.32732	0.672695	0.289163	0.778935	-3.37537	0.127627	0.138151	-0.56191	0.400884	-0.17469	-0.0198	0.116967	0.057764	-0.1398	-0.62956	-1.17696	0.37008	0.202312	-2.60081	0.171412	0.519223	-3.30607	-1.37167	0.098421	-0.67106	-0.25594	-0.61875	0.789005	-1.06235	0.742597	-0.27899	0.39927	-0.30405	0.824146	0.548269	0.140684	-0.03598	-0.84144	-0.00034	0.849367	-0.39791	0.610382	-0.01949	0.924166	-0.65594	-0.55971	-0.03101	0.550399
DBF4	-0.33488	-0.14626	0.10899	-0.54143	-1.22565	-1.25586	-0.64597	0.121182	0.226713	0.152185	-0.16999	-1.71187	-0.792	0.108606	-0.77157	1.36585	-1.2683	-0.11201	1.25252	-0.23241	1.46974	-0.78497	-1.29001	1.45408	-1.21636	0.00374	-0.28992	-1.30485	1.36532	-1.56237	0.108519	-0.00241	0.267161	-0.17053	-0.24714	-1.7479	1.25254	-0.9129	1.36519	-0.79105	1.10554	1.3657	-0.64932	-0.65306	-0.78815	0.160971	0.067707	-1.62222	1.27945
RALBP1	0.624721	-0.46499	-0.45603	-1.43703	-0.49061	-0.51418	1.6615	-0.84651	-0.50987	-0.62154	-0.63916	-0.61666	-0.59886	1.66149	-0.62554	0.575504	-0.59603	0.580833	-0.59987	-1.18919	-0.84021	-0.61268	1.6616	1.66149	1.66161	-0.57845	-0.54112	-0.59075	1.67673	-0.68234	-0.77282	-0.5554	-0.56088	1.67128	-0.65293	-0.44683	-0.73766	-0.60928	-0.79773	-0.4569	1.66662	1.67781	-0.70329	-1.11428	-0.59465	1.66658	-0.44042	0.577807	0.579546
APOBEC2	-1.10291	-0.41651	0.241266	0.003032	-0.10854	-0.06918	-0.52262	0.316105	-0.19166	0.202547	3.70616	-0.38579	4.73252	0.30792	-0.50692	0.211303	0.359193	0.150232	-0.89361	-0.25411	0.422825	-0.77663	0.317797	0.209487	0.427872	-0.31346	0.235861	-0.60493	-0.56029	0.242945	0.094663	-0.52556	-0.71343	0.261755	0.078725	-0.18579	0.254357	0.173209	0.21585	0.032244	0.300121	0.027953	0.245188	-0.4156	0.177937	-0.13066	0.280541	0.193921	-1.08339
MORF4L1	2.80477	0.035017	0.467939	-1.43033	-0.04252	0.504759	0.859065	0.484759	-0.00013	-0.11976	-0.0415	-1.47155	0.479346	0.105263	0.357118	-1.81723	0.134457	0.144139	0.629821	0.016541	-0.01766	0.022062	-0.00242	0.85036	-0.00147	0.479724	0.057295	-0.03908	-1.06409	0.021104	-0.12484	-1.32765	0.303912	-1.07193	0.471252	-0.68434	0.414613	-1.77964	0.056969	-1.81537	0.222385	0.278118	0.02441	0.301837	0.470894	0.200987	-1.46871	0.177472	0.184366
MORF4	0.270677	-1.88794	0.73022	0.908383	0.732778	0.224752	0.867631	0.119549	-0.64234	0.71033	0.698783	0.378293	0.365724	-1.38137	-0.18997	-1.82038	0.843524	-0.65064	0.55657	-0.93987	-0.12664	-0.18377	0.216817	0.303696	0.902414	0.661389	0.792538	-0.46126	0.834425	0.671878	0.812223	0.348362	-3.4479	0.5198	0.793925	-0.16225	-0.47205	-0.0388	0.436353	0.652703	-0.94073	-3.81717	0.391473	-0.02891	-0.42239	-1.00104	-0.77683	0.620839	0.79815
PRDX3	-0.8738	-0.24231	-0.1929	-0.50377	-1.98072	-0.41277	0.00779	1.0571	-0.79796	1.30862	-0.74743	-1.12308	1.5192	-0.9287	1.71002	-0.32099	1.05475	-0.97365	1.30543	-0.63603	1.84256	-0.92617	-0.51257	0.052718	1.05314	-0.8188	1.30566	1.81033	1.30628	-1.46889	-0.18364	1.31098	-0.69662	-0.56991	1.30687	-0.28939	-0.96318	-0.44211	-0.66736	-0.96521	1.30634	-0.62831	-0.27084	-0.39731	-0.5719	1.31085	-0.54838	-0.85094	0.006733
EHD1	0.784015	-0.70123	-0.92199	-1.91173	-0.30859	0.784015	0.786616	0.784026	0.784027	0.634692	0.784026	-0.74555	0.634692	-0.63417	0.634785	0.634692	0.784026	0.729965	0.729965	-1.81712	0.784028	0.634692	-0.64124	0.784026	-0.64127	0.635025	0.634696	-0.64129	0.634693	-1.72903	-0.64131	0.674234	-1.89806	0.784015	-0.91651	-0.74559	-1.53219	0.634692	0.634692	0.634692	-1.67657	-0.91236	0.634692	-1.02198	0.634692	-0.19022	-1.82026	0.634692	-0.82324
PRSS21	-0.96088	0.364664	0.139982	0.64936	0.260654	0.692861	0.647335	0.39506	-0.28301	5.4664	0.583817	0.614225	0.407781	-1.94478	0.476046	-0.23184	0.500648	-0.2266	0.416784	-1.90118	6.42263	-0.47766	-1.9544	0.090972	-0.27582	-0.65238	5.4664	0.573951	0.341231	-2.2398	0.497394	-2.19357	-0.19631	-0.26524	-2.37906	-0.04557	-0.01864	0.245491	0.316534	-1.75806	-1.54106	0.368845	-0.42728	-0.06827	-0.28304	-0.14198	0.449044	0.529098	0.399014
KDELR1	-0.9276	-0.44542	-0.43441	1.90299	0.318846	-0.85829	1.91564	0.633295	0.080037	-0.27688	-0.79569	-0.03044	-0.2767	0.675044	-0.26124	-0.27707	0.08789	-0.24827	-0.26072	-0.27693	0.633409	-0.27678	-0.92227	0.633481	-0.81465	-0.26662	-1.2291	0.633201	2.04575	-3.46006	-0.02809	-0.2308	-0.2767	-1.13046	-0.2769	2.05452	2.04482	-0.27694	-0.26132	-0.27694	-0.25556	-0.27691	-0.27699	2.04476	-0.27643	-0.27697	2.04478	-0.25015	-0.27686
STARD3	-0.71795	-0.28973	-0.31682	-0.60047	-0.61044	-0.5723	-0.29678	-0.29529	-0.54127	0.768235	-0.2758	-1.49659	-1.12053	-0.48806	0.768235	-1.42577	-0.25465	0.768235	-1.48963	0.768235	-0.23736	0.768235	-0.31872	2.16807	-0.30039	-1.13214	-1.15589	-0.21965	0.768235	-1.12144	-0.99851	0.768235	-2.19704	-0.21242	0.768235	-0.28906	-1.0736	0.768235	0.768235	0.768235	-1.20964	0.768235	0.768235	0.768235	0.768235	0.768235	0.768235	-1.0475	0.768235
CBX1	-0.52794	0.678796	0.028516	0.982884	0.796505	0.706578	-0.71889	-0.09694	0.601585	-0.57485	-2.60287	-0.04417	0.506666	0.675396	0.384508	0.679681	0.85703	0.839374	-0.40101	0.312204	0.189238	0.506559	-0.34389	-0.21615	0.455852	-0.02085	-1.80903	0.618931	-2.31505	0.600298	0.886895	0.735827	-1.50704	-2.13332	0.511506	0.264502	0.642716	0.651846	0.604514	0.531861	0.421956	0.650244	-2.73982	0.686577	0.658136	-5.01083	-0.56648	-0.64568	-0.11467
OS9	-0.27095	1.32368	1.32264	-1.69706	-1.65667	-0.03387	1.32331	0.039769	-0.14516	-0.20089	-0.37981	0.019721	-0.34425	-0.73022	-0.35508	-0.29429	-0.45076	1.12107	-0.31779	-0.44916	-0.30928	-0.34778	-0.43001	-0.10907	1.3228	2.00468	-0.66781	-1.50134	-0.24981	-0.80129	-0.17139	-0.42985	-0.44641	-0.45256	-0.7379	-0.15247	-0.5072	-0.42648	-0.37336	-0.44215	2.94706	0.880492	-0.36425	-0.59319	-0.39672	-0.27367	-0.42168	-0.40681	-0.21516
PNRC1	0.046465	0.093007	-0.05487	-0.21046	-0.85009	-0.12524	0.104351	0.111493	0.246807	0.401656	0.192688	-0.65296	0.358474	0.324732	-0.4489	-0.40149	-0.42364	0.377853	0.540277	0.039363	0.187616	0.068603	0.115274	0.695749	0.235994	0.124207	0.844727	0.288683	0.719101	-0.30413	0.414368	0.201865	-0.07423	-0.22421	0.044416	-0.13067	0.082067	-0.63894	0.36231	0.428235	0.638682	0.54375	0.044031	0.017903	0.404818	0.483203	0.260655	-0.34711	-0.06163
STIP1	0.348084	0.433604	0.512683	0.201253	0.646317	0.367791	-0.04258	-1.48068	-0.02052	-1.05252	-0.14146	0.313697	0.601994	0.630655	-0.09603	0.346079	-1.31317	0.369138	0.001079	0.026355	-0.79023	0.481078	-1.64242	0.184691	-0.19929	0.341753	0.524248	-1.08999	0.290055	0.722238	0.220895	0.521212	-0.37391	0.145219	0.133129	6.98377	-0.84821	0.686923	-0.01195	0.380246	0.379448	0.26153	0.358393	0.560429	0.711397	-2.04546	-0.66969	-0.11836	-2.08441
EBNA1BP2	2.46473	-1.32456	-0.03482	0.632872	0.390404	0.342086	0.839328	0.989391	0.428528	-0.31572	0.960936	3.78423	-0.42292	-0.03919	0.249206	0.274231	-0.06244	0.259651	-0.42665	-0.15633	0.674028	0.217622	0.093459	0.428262	0.960783	-0.10968	3.42161	0.094673	-0.15611	-2.31253	0.321532	-0.10754	0.275034	-0.23953	0.289196	-1.50879	-1.48611	-0.0644	-0.42816	-0.4293	3.42161	0.132064	0.222417	-0.93278	-1.68441	0.330082	-0.13899	0.395373	-0.29451
YWHAQ	0.358583	0.256174	1.41005	-0.70237	-0.00973	-0.55839	0.338603	0.183034	0.326072	0.804583	-0.03251	-3.01884	0.925845	-0.18871	0.093341	-1.16114	0.074388	2.00198	-0.3745	-1.85477	0.310629	-0.83383	0.073793	0.973731	1.09297	-0.51755	0.397852	0.075718	0.664229	-0.68661	0.73298	1.2709	-0.46495	-0.69768	-0.92018	-0.34419	-0.33167	-1.44331	-0.41872	0.246215	-0.75439	0.657115	1.84177	-0.57377	1.81987	-0.06001	-0.78017	1.64902	1.09785
ASCC3	-0.09889	-0.31678	-0.03424	-0.41567	2.80537	-0.24524	2.80537	-0.23533	-0.2775	-1.00398	-0.02765	-0.09442	-1.17847	-0.50438	-1.11119	0.839661	-0.31248	0.839661	-0.98759	0.839661	-1.71708	0.839661	-0.01391	-0.11196	0.014034	0.839661	-1.53344	-0.06389	-0.93814	-1.30734	-0.66692	-1.09007	0.839661	-0.01936	0.839661	-0.0287	-1.10289	0.839661	0.839661	-0.9802	0.839661	0.839661	-0.96172	0.839661	0.839661	0.839661	0.839661	0.839661	0.839661
CLP1	-0.74761	0.12249	-1.28092	-0.69279	1.33287	-0.73877	1.86727	-0.38507	1.86851	-0.66434	-0.32135	-0.57035	-0.83326	-0.69922	-0.19416	-0.6834	1.5173	1.43905	1.11131	-0.96571	-0.59336	-0.97452	-0.57885	1.86727	-0.59138	1.44021	1.4407	-0.72027	1.11131	-0.99046	-0.7273	-0.68009	-0.89929	-0.40271	1.02631	-0.40057	-0.19419	-0.68521	1.43905	1.11131	-0.67667	-0.84098	-0.82025	1.4397	1.43905	-0.19483	-0.87254	-1.06728	-0.78936
FERMT2	1.33136	1.33175	1.33136	-1.52271	1.33136	-0.40219	1.55983	-0.88324	-0.94027	1.48675	-0.40022	0.142007	-0.44795	-0.19191	-0.71122	-0.44823	-0.8345	1.48675	-0.42938	-0.44821	-0.37842	-0.01666	1.3322	1.33136	1.3322	-0.02589	-0.53937	1.33136	-0.38172	-1.40317	0.736035	-0.44822	-0.44818	-1.54388	0.730423	1.54048	-1.34782	-0.42405	-0.44818	-0.44823	-0.44813	1.75243	1.48782	0.730423	-0.6954	1.48675	-0.4208	-1.25956	1.48676
COPS6	-0.3951	-0.39665	0.145281	-0.92713	-0.94166	0.0515	5.19874	0.300037	0.351481	4.21035	-0.62474	-0.27191	0.097306	-0.12279	0.165264	-0.12435	0.285753	-0.07677	0.089084	0.093337	0.34149	-0.62566	-0.11388	5.19874	-0.26821	-0.42641	0.227564	0.168389	-0.19792	0.041446	0.140638	-0.24311	-0.20265	-1.06211	-0.00498	0.26387	-0.24812	-0.42415	-0.07191	-0.29792	-0.07926	-0.3443	-0.61341	-0.13527	-0.58655	0.01322	-0.41218	-0.57156	0.121387
KCNQ1OT1	0.504034	0.710338	-0.44506	0.853731	-0.85014	0.966114	-0.029	-1.82204	-1.59015	0.347354	0.563329	0.41481	-1.83077	-1.03238	-1.61035	-0.00589	0.077343	0.852794	0.467407	0.960414	0.529068	0.234169	0.20268	-0.26401	-3.69088	-0.22924	-1.75195	0.755187	0.746573	0.158985	0.917831	0.807969	0.669312	0.373004	0.816524	0.094768	-0.10921	0.391061	-3.53317	-0.00329	-0.78321	0.218487	-0.66045	0.950362	0.818567	0.967449	0.977101	0.933371	0.939612
COPS5	0.505874	0.258929	0.257082	-1.56842	-1.02961	-1.07308	0.506571	0.863624	0.824051	-0.45856	-0.88735	-1.03114	-0.66555	-1.5915	-0.4082	-0.66737	0.993646	0.90232	-0.58195	1.192	0.822848	-0.70017	-1.02332	0.824192	0.878486	-0.48893	0.769214	0.822279	-0.44963	-1.01509	0.824037	-0.51575	-0.77456	-1.31603	-0.51299	-0.72753	0.744372	-0.78279	-0.70357	-0.58489	0.753477	-0.42338	-0.48997	-0.63929	-0.76732	-0.42673	-0.84843	-0.7606	-0.57246
SDS	-0.73752	0.063961	-0.90719	-1.77864	-0.93946	1.05478	-0.74219	-0.95341	1.05478	0.835451	1.05478	1.05478	0.835451	1.05478	0.835652	-1.06871	-0.85363	0.835651	-1.09095	0.835451	-0.82052	0.835451	-0.94099	-0.72353	-0.95268	0.835451	0.835651	-1.14966	0.835451	-1.34556	-0.77529	-1.07068	0.835652	1.05478	0.835452	1.05478	-1.19357	0.835451	0.835451	0.835451	0.835451	0.835451	0.835652	0.835451	0.835451	0.835451	-1.18969	-1.26287	0.835451
SLC27A4	-0.44038	0.141123	0.12262	0.19046	0.163715	-0.02463	0.150792	0.208339	0.035819	0.503717	0.05352	-0.66849	-0.79141	0.168168	-1.01655	0.663293	0.068704	0.198593	-0.46037	0.519995	-0.93955	0.141566	-0.08547	3.76406	-0.52261	0.478394	0.500379	0.197732	0.412522	0.202205	0.153632	0.414188	-1.28256	-0.10654	0.563008	-0.40167	-1.2104	-1.17047	0.408849	-2.16199	0.480357	0.416528	0.404742	-0.87683	0.620657	0.627877	0.06549	0.359724	7.25341
KIF2C	-0.88484	-0.99542	-0.99844	-2.87329	-1.68732	0.687904	0.687904	1.17981	-0.0588	0.745619	-0.99994	0.687904	0.745619	0.687904	-0.85818	0.745953	-0.86478	0.745619	0.745619	0.745619	0.687904	0.745619	-0.99987	0.687904	-0.86485	1.24259	1.24259	-0.83404	1.24259	-2.94031	1.1823	1.24259	-1.00422	1.17981	-0.82319	0.688234	0.745619	0.745953	0.74562	-0.95517	1.2451	-0.87458	0.745953	-0.87075	-0.97017	1.2451	-0.87582	-0.87612	-0.97032
LILRB4	1.00896	1.00896	-0.98056	-0.92996	-0.78337	-1.38728	-1.0007	1.00896	1.00896	-0.95064	1.00896	1.00896	0.940479	-0.78459	0.940479	0.940478	1.00896	-1.00177	0.940479	0.940479	1.00896	0.940478	-0.89156	-0.66344	-0.70009	-0.92361	0.940481	-0.74437	-0.92314	0.940477	-0.72856	-1.01254	-1.05438	-1.01947	-0.89218	-0.91112	0.940479	-1.15825	0.940479	-1.05472	0.94048	0.940481	-1.15695	-1.0372	-0.95251	-0.93994	0.940479	-1.02904	0.94048
IL24	-0.48605	-0.93562	-1.04592	1.19421	-0.77146	-1.07341	-0.91036	0.320649	1.1946	1.00601	0.32064	1.19421	1.00601	-1.19639	1.00548	-1.75139	0.248319	1.00548	-1.03268	0.088301	1.1946	-1.32324	1.19421	0.320833	1.19421	1.00601	0.088307	0.320645	-1.29045	-0.986	0.320638	1.00548	1.00548	0.320753	1.00548	-0.93888	0.08833	0.216703	-1.4437	0.088417	1.00642	1.00601	0.088336	1.00548	-1.46105	1.00642	1.00548	-1.43107	1.00589
CHAD	0.088614	2.98562	0.087159	-2.20972	-0.15652	0.564643	-1.95314	0.126578	0.363126	0.213479	0.121259	0.378953	0.291721	-1.68244	0.48606	-0.2882	-1.58274	0.209042	-0.10763	0.325404	0.563956	0.060404	-0.05756	0.810328	0.351669	0.15935	0.169867	0.126422	0.002768	-0.43359	0.362909	0.291315	0.361893	-2.21467	0.636158	0.127559	-0.32656	0.409262	-0.17719	-0.28864	0.15844	0.290858	-0.22072	0.008008	0.037117	0.214925	0.16054	0.159276	0.288851
KDELR2	-0.91836	-0.38098	-0.36959	2.05302	0.415396	-0.83715	2.06609	0.740509	0.168284	-0.17655	-0.75376	0.05408	-0.17635	0.78366	-0.15937	-0.17673	0.175982	-0.14518	-0.15889	-0.1766	0.740625	-0.17646	-0.91415	0.740655	-0.76993	-0.16529	-1.22239	0.740411	0.412252	-3.83091	0.054843	-0.12599	-0.17643	-1.13549	-0.17655	2.06754	2.37147	-0.17667	-0.15948	-0.17662	-0.15318	-0.17668	-0.17667	2.3714	-0.17605	-0.17663	2.37142	-0.14727	-0.1765
KDELR3	-0.96164	-0.54911	-0.54036	1.31937	0.062234	-0.89929	1.32941	0.31181	-0.12746	1.43197	-0.83528	-0.21513	-0.62609	0.344936	-0.61826	-0.62627	2.07742	1.43197	-0.61804	-0.62621	0.3119	-0.62614	-0.9584	0.311923	-0.84769	-0.62099	-1.10848	0.311735	-0.35465	-2.31141	-0.21454	-0.60287	1.43197	-1.12832	1.43197	2.07924	1.43396	-0.62624	1.43197	-0.62622	-0.61541	1.43197	-0.62624	0.548815	-0.62595	1.43197	0.548824	-0.61268	1.43197
ATF7	0.515251	0.269263	0.467727	-1.01804	1.10706	0.6014	0.473234	0.482329	0.237081	-0.12403	-1.15565	-1.31266	0.389545	-1.11386	0.045901	-0.25701	0.234636	-0.44113	0.391712	0.321051	0.392444	-0.31115	-1.0297	0.645094	-0.77848	-0.31326	-0.7583	0.212136	0.306685	-0.31266	-0.76377	0.309381	0.238232	-0.18159	0.052164	-0.9498	4.63497	-0.31327	-0.75828	-0.76475	-0.75392	-0.25554	-0.05465	2.52275	-0.05521	-0.31202	-0.75634	-0.58628	0.354085
LILRB3	-0.36639	-0.56281	-0.58129	-0.69114	-0.95905	-0.7781	-0.37932	0.123907	0.021287	-0.20397	0.023075	-0.16505	1.32051	-0.1078	2.63163	-0.44634	-0.29564	1.32046	2.63163	-0.35021	0.107376	-0.24964	-0.44412	3.90273	-0.04678	-0.40863	1.32114	0.296714	-0.39995	-0.60817	0.072417	-0.43793	-0.59737	-0.48977	-0.42083	-0.13872	2.63163	-0.31173	-0.3259	-0.49813	-0.2873	-0.25049	2.63163	-0.4602	-0.2591	-0.20115	-0.44815	-0.48426	-0.31933
LILRA2	0.003168	-0.09237	-0.15816	-1.67892	-1.29371	-1.20422	0.140351	0.294522	-0.14717	0.287339	0.251415	0.010494	-0.23871	-0.32241	0.466304	0.416853	-0.10852	-0.11916	0.717061	-0.10038	3.30579	-1.39054	0.095423	3.30579	0.256289	0.186728	0.109381	-0.15214	0.402638	-1.61895	0.042871	0.418538	-0.19029	0.069079	0.147151	0.225307	0.113205	0.407506	0.136517	-1.39005	0.505863	-0.22996	-1.53822	0.586533	-0.0876	0.401739	-0.25519	0.416441	-0.19302
CHAT	0.357885	0.739671	0.34298	-0.53815	-0.44022	-0.76476	0.12975	1.82705	1.82705	-0.43567	-0.44704	-0.60825	-0.44843	-0.66736	0.619989	0.619345	-0.55657	1.31817	0.619349	-0.15997	-0.37295	-0.83261	-0.62828	0.397194	-0.86121	-0.72928	-0.79445	-0.35869	-0.79738	-0.90717	-0.41549	-0.80967	-0.90474	-0.69143	-0.81558	1.82705	-0.44451	1.31817	1.31817	-0.88062	-0.88603	1.31817	1.31817	1.31817	-0.80092	1.31817	-0.78658	-0.86431	1.31841
RBPMS	0.17285	0.636655	-3.12157	-0.46681	-2.64799	-0.22936	0.547154	0.5743	0.65596	6.00244	0.531083	0.586511	-0.09115	0.46304	-0.00031	-0.30812	0.440374	-0.55761	-2.66707	0.182286	-0.20894	0.032012	0.362538	-0.14537	-0.07088	-0.69266	0.521804	0.008385	-0.33809	0.198785	-2.97323	0.485794	-1.46734	-1.06196	0.500133	-0.29871	0.479027	-1.09796	0.244154	0.049139	0.149609	-0.06827	-0.08915	0.517268	-0.10823	-0.85315	0.22937	-0.16259	-0.06812
ADAP1	-0.99247	0.149001	0.159057	-0.70645	-1.08046	0.191677	0.330067	0.144639	0.146148	3.80309	-1.22497	-0.08686	0.462811	0.144384	0.65075	-1.00877	-0.95539	-0.55649	0.082031	-0.98471	0.228705	-0.82685	0.143792	0.316927	0.322147	-0.95543	-0.51087	-1.00607	0.648819	-1.11136	0.277203	0.778899	0.831344	-0.02891	-0.89603	-1.27124	-0.98882	-1.00691	0.299728	-0.99029	0.340257	0.356074	3.51394	-0.77107	0.305801	-0.73952	0.145111	0.161888	0.361437
DSTN	0.695884	0.591177	0.165765	0.115908	0.455709	0.852073	0.607781	0.799375	-1.31799	0.666307	0.575006	0.756951	-0.42576	0.797479	0.441371	0.281094	0.527848	0.343851	-1.0209	0.475093	0.755693	-0.96737	0.357457	-0.1644	0.592882	0.482619	-0.1466	0.118895	0.305948	0.687398	-0.12237	0.70563	-1.31318	0.49356	-1.36588	0.859545	0.745222	-0.17622	0.576852	0.621772	-1.70116	-0.10738	0.022205	-0.2	-1.37913	0.511508	-0.58533	-0.31155	-0.25225
RIPK3	-1.35193	0.082873	-0.8951	-1.57348	-1.21906	0.167142	0.171235	0.703358	0.813526	1.51708	0.718398	-1.32218	1.51729	0.703411	0.833462	-0.84868	0.703075	-0.50639	-0.07246	-1.0071	0.802792	-0.88016	0.802599	0.821031	0.812215	0.94897	-0.83594	0.703089	-0.56498	-0.37755	1.74188	1.76752	-0.90215	-1.17192	0.136014	-0.69876	-0.19856	-0.30512	-0.07594	1.51701	1.51703	-0.5339	-0.85042	-0.88288	1.51702	1.51705	0.943256	1.62783	-0.12706
STON1	-0.52225	-0.63949	-0.61992	-0.07054	0.325166	-0.38122	-2.75446	-1.41582	-0.53936	-0.76755	-1.36746	0.092382	1.01054	0.164108	-0.81806	-1.28068	-0.29122	-0.77387	1.01054	1.01054	0.380693	1.01054	-0.43973	5.50896	0.007055	1.01054	1.01054	-0.22877	-1.27695	-0.77995	0.183873	-0.90524	1.01054	-0.26723	1.01054	5.50896	-0.91613	1.01054	1.01054	-0.83886	1.01054	1.01054	-0.93072	-1.56482	1.01054	1.01054	1.01054	1.01054	1.01054
RCC1	-0.70699	0.443128	0.351378	0.333106	0.498384	1.90413	0.19886	0.584968	0.48924	-3.10999	0.199237	0.159459	0.517153	0.197289	0.496628	0.18752	0.486109	0.39676	0.496951	0.66045	0.336132	0.189728	0.488696	0.647279	0.431169	0.18859	0.19549	0.351957	0.187298	-1.14486	0.489224	0.498859	0.373239	-1.02237	0.189352	0.333212	0.120715	0.39556	0.190526	0.186578	0.497402	0.190562	0.516835	0.196435	0.187017	0.764324	-1.23233	0.135885	2.48468
PIM2	-0.85723	-0.32757	-0.82729	1.45615	-0.63678	1.45626	-0.23295	1.96745	-0.27448	1.50843	-1.05753	1.80617	-0.16298	-0.34216	-1.87422	1.37193	-1.4217	-0.16395	-0.22635	1.50843	-0.29044	-0.16308	-0.58451	1.8062	-0.48346	1.37191	-2.02147	-1.45796	-0.16242	-0.16312	-0.37343	-0.16237	1.14009	-0.44409	0.481436	1.45624	1.13271	1.20693	-0.16299	-0.16313	0.36831	1.1401	-0.16299	-0.16286	-0.16233	1.1401	-0.16303	-0.16439	0.368106
ADRM1	0.319624	0.377029	0.150812	-3.2935	0.319915	0.135844	0.472772	-0.06272	0.274787	0.467751	0.119583	0.165525	0.238662	-0.33511	0.229441	-0.05419	-0.2919	0.127441	0.042802	0.15087	0.399528	0.355628	0.135352	0.028524	0.150828	-0.04039	0.544866	-0.33751	-0.11177	0.103124	0.126707	0.419811	0.087496	0.156692	0.566992	-0.29295	0.101425	0.21085	0.415076	-0.38324	0.43364	0.481214	0.227681	0.005436	0.25251	0.243109	-0.33652	-0.10891	0.447364
NUDT21	-0.74948	0.126368	-1.28633	-0.69431	1.34475	-0.74059	1.88269	-0.38454	1.88393	-0.66602	-0.32041	-0.57105	-0.83818	-0.70078	-0.18681	-0.68544	1.5304	1.47777	1.14373	-0.97317	-0.59421	-0.98215	-0.57961	1.88269	-0.59222	1.47895	1.47944	-0.72197	1.14373	-0.9984	-0.72904	-0.68207	-0.90547	-0.4023	1.0571	-0.40015	-0.18683	-0.68729	1.47777	1.14373	-0.67859	-0.84605	-0.82492	1.47842	1.47777	-0.18749	-0.87821	-1.07669	-0.79343
OGFR	0.410163	-0.01212	0.208122	-0.83482	-0.67751	-0.17059	-1.25005	0.399412	0.474877	-2.15361	0.612546	0.548632	0.564619	0.664856	-0.17795	0.015785	-0.80868	0.523548	0.037668	1.08489	0.550046	0.255325	0.154803	6.62407	0.652874	0.846786	-2.07873	0.448518	-0.54	0.322585	0.607033	0.776693	0.846098	0.55282	1.04789	0.147953	0.630844	0.621283	-1.45164	0.389076	0.881567	-0.41708	-0.10659	0.563713	-2.29277	0.954	0.973113	0.940112	-1.86692
WWP1	0.410178	0.389867	-1.50273	0.177281	0.530965	0.634908	0.027559	0.424643	0.508877	0.530436	-1.29329	0.181852	0.275529	-1.55998	0.538315	0.419559	0.38871	0.253598	-1.83385	-0.12832	0.434182	0.025497	-0.30697	0.253388	-1.63728	0.416727	1.60803	0.431652	0.421099	-1.8335	0.369086	-1.95964	0.102519	-1.92203	-1.77994	0.63393	0.299602	0.099332	0.417563	0.417549	0.322298	0.488438	0.516037	0.171043	0.679472	-1.43659	0.581452	0.02368	0.686385
CEP110	0.603129	-1.34897	0.687695	0.441623	0.441798	0.603079	0.257951	0.601099	0.602839	0.705195	0.441635	-1.07266	-2.10652	-2.09735	0.42264	0.426249	0.441658	0.609215	0.705176	0.606868	0.80901	0.609086	0.44166	0.696091	0.750921	0.422358	0.786337	0.694845	0.426835	0.426753	0.595745	0.607015	0.425933	0.438004	0.713229	0.588691	0.702431	0.71315	0.608731	-2.08658	0.742645	0.42678	0.418144	0.60711	0.605106	0.609121	0.713185	0.426261	0.844066
UBE2C	-0.20073	0.467857	0.320869	-0.31129	0.481397	0.508119	0.526577	0.616833	-0.46253	0.668906	0.465159	-2.30338	0.572759	0.469945	0.785852	0.612491	0.470332	0.780561	0.596126	0.588312	0.470392	-0.37544	-0.35189	0.468995	0.465159	0.60593	1.01239	-0.41681	-0.86115	-0.42697	-0.4021	0.794536	-0.42654	0.530407	-0.42399	-0.41875	-1.07981	0.419308	0.787945	-2.3107	0.729882	0.604015	0.604766	0.611826	-0.77489	0.602347	-0.40315	0.566305	0.775721
RAPGEF4	1.32427	-0.2815	-0.03344	-1.60196	1.32387	0.2141	-0.63514	-0.12857	-1.09973	-0.3345	0.00079	-1.37019	1.02057	-0.06072	-0.32844	-0.45731	-1.11549	1.02012	2.45192	1.02049	1.32479	-0.65065	1.32495	0.322092	-1.17944	1.01986	-0.68683	-0.41053	-0.24483	-1.15997	-0.15654	-0.14538	-0.4132	-0.10806	-0.1013	-0.09171	-0.30909	1.01997	-0.27781	-0.14594	-0.11202	-0.13649	-0.33794	-0.43559	-0.42486	-0.09088	-0.34034	-1.82296	-0.2275
DUSP14	-0.0543	-0.14406	0.153522	-0.48554	-0.60288	-0.38492	-0.19627	-0.43352	-0.14105	0.060589	-0.41079	-0.54553	-0.2533	-0.54725	2.07683	-0.2059	-0.59771	-0.51806	0.06854	-0.45742	0.004533	-0.59832	1.83133	1.83489	-0.26202	-0.18157	2.14019	-0.70944	0.143326	-0.39047	-0.45281	-0.35256	-0.32541	-0.74131	-0.30866	-0.92336	-0.55428	-0.34162	-0.00452	-0.56059	-0.31173	-0.3104	-0.21461	-0.37592	-0.50954	-0.19886	-0.29603	-0.64609	-0.37529
TOPBP1	-1.44834	-0.20192	-0.26489	-1.85117	-0.26457	-0.26613	-1.31162	1.08919	1.08903	0.253342	1.0887	-1.63409	-1.62755	1.08879	0.051547	2.01573	1.08877	2.01593	-0.24213	-1.66145	1.08879	0.04944	-0.25553	1.08967	-0.21152	0.253155	0.296401	-0.26436	0.253111	-1.78899	1.0887	0.049224	2.01525	-1.52582	0.050211	-1.39358	0.253311	0.253462	0.049226	0.049466	0.049488	-1.63029	-1.54084	0.065003	0.049215	0.329015	0.064964	-0.24347	0.049439
STMN2	0.367655	0.282962	0.563254	0.752481	0.843925	0.783541	0.764415	0.145939	-0.01511	-0.25439	1.00172	0.977379	-0.2849	1.01374	0.329862	0.024212	-0.04183	0.46407	-0.51262	-0.21339	0.361851	0.438619	0.34075	0.999744	-0.46687	0.275875	-1.55137	-0.0687	0.301602	0.688087	-1.61402	0.432797	-1.18003	0.314958	0.493195	0.854564	0.713858	0.386096	-1.59704	0.134565	0.688153	0.190384	-0.35959	0.14124	0.213024	-0.97031	0.65209	0.171457	0.337832
TPPP	-0.03423	0.098536	0.915342	-2.60544	0.116287	-0.18499	0.385068	-1.83595	0.39542	0.157562	-0.46459	-0.03151	-0.21746	-0.43598	4.13347	-0.05682	-0.4044	-0.04981	4.13338	-0.02292	0.998183	-0.0172	-0.43972	0.22389	-0.39896	-0.12572	0.321653	-0.43648	-0.56772	-0.51831	-0.45556	0.455494	-0.25003	-0.17037	0.371347	-0.40259	0.057431	-0.06128	0.067999	-0.2501	1.19484	0.254774	-0.00144	-0.518	1.15975	1.12853	-0.51977	-0.55995	0.2755
TRIOBP	0.95069	-1.11305	-0.96398	0.95069	-0.90843	0.95069	0.95069	-0.83993	-0.86957	0.973594	-0.81108	-0.95542	0.973594	0.95069	-0.93107	-1.69601	0.95069	0.973594	-0.77401	-1.2984	0.95069	0.973594	0.95069	-1.10196	-0.90487	0.973594	-0.84528	0.95069	-1.08285	0.973594	0.95069	0.973594	0.973594	0.95069	0.973594	0.95069	-0.803	-0.80999	-0.93818	-0.79882	-1.12426	-1.19549	-1.10501	-1.2833	-0.93735	0.973594	0.973594	-0.83034	-1.13594
DNAJB4	-0.149	0.030949	0.575921	0.411418	0.372514	0.334037	0.28657	0.65259	0.49213	0.283972	0.74394	0.662075	-0.44595	-0.54408	0.752269	0.644726	0.423607	0.806827	-0.06995	-0.12763	-0.05041	0.252361	0.182036	-0.34835	0.379855	0.653295	0.049686	0.785339	0.817829	-2.25367	-1.00155	1.01052	0.675505	0.456543	0.357936	0.535824	0.470289	-0.04083	0.470102	0.386255	-1.25289	0.780796	0.718098	-0.20777	0.445127	1.02502	-1.42559	0.113911	0.53884
ESM1	-2.56419	-0.33466	0.215466	-0.19072	0.645333	-0.34567	0.499775	-0.16217	0.467143	-0.00234	0.272482	-0.65993	-0.43824	-0.21117	-1.16703	0.151578	-0.73528	0.19897	-0.49134	0.142959	-3.40944	-0.77602	-0.15892	-0.41716	0.449659	-0.04542	0.328413	-0.05299	0.148316	-0.06558	-0.60716	0.012155	0.20105	0.229643	0.437895	0.176524	0.362625	-0.33213	0.183831	0.184523	-1.89146	0.429956	-0.32125	-1.61312	-0.00802	0.336778	-8.50893	0.426354	-2.39122
ADAMTS13	-0.62718	-1.02836	0.482608	-1.72391	-1.22843	-0.49868	-1.87768	0.482713	1.5401	2.52079	0.482196	-0.96779	-0.64503	-0.68769	-0.21214	-0.25397	0.482674	-0.23213	-0.2207	-0.22498	0.482745	-0.73775	1.5401	1.5444	0.482685	-0.69937	1.16671	1.53945	-0.5928	-0.91743	1.53945	-0.2269	-0.2226	-0.64102	-0.19732	0.482196	-0.2555	-0.21183	-0.82201	-0.86728	1.16729	-0.22624	-0.84347	-0.75115	-0.24131	-0.67283	-0.69862	-0.56066	-0.22749
NUPL2	0.193364	1.76292	-0.07954	-0.11757	0.309723	0.057562	1.76268	0.264064	0.295341	-1.83789	0.156847	-0.1164	1.76849	-0.07934	-0.12122	-0.30121	0.153476	0.041026	-0.12775	1.76855	0.310748	-0.03113	0.210926	0.419267	0.153651	-0.29978	0.105865	0.074763	-0.30139	-0.0811	1.76288	0.023538	0.07507	-1.28631	-0.05488	1.76264	-2.09152	-0.12818	1.76849	-2.59231	1.76843	0.005197	1.76849	0.174147	-0.30161	1.76867	-0.1412	-0.3435	-0.13076
ADCY5	-0.15557	-0.64968	-0.49635	-0.21549	0.18386	0.18944	0.147677	0.074414	-0.33963	4.07796	-0.10897	-0.89338	-0.72036	-0.65071	-0.33547	-0.71506	-0.66541	4.07796	0.763793	-0.69504	1.25561	-0.67339	-0.20881	0.989791	0.161558	-0.76894	0.733372	-0.14854	0.009065	-0.28578	-0.06184	-0.47532	-0.04194	-1.77537	-0.44633	-0.78102	1.41029	-0.65604	-0.05814	-0.61518	-0.22749	-0.12007	-1.21534	-0.09511	0.089606	0.050986	-0.41237	-0.29371	-0.26184
HNRNPUL1	2.99229	-0.29785	-0.01619	-0.45282	-0.33268	-0.07595	-0.36441	-0.29259	-0.1016	-0.18362	-0.45058	-0.39452	2.59693	-0.5172	-0.1587	-0.33256	-0.17917	-0.26947	-0.16121	-0.84302	-0.20995	-0.35043	-0.33794	2.9923	-0.11953	-0.4248	-0.36008	-0.22779	-0.42137	-0.60823	-0.11013	-0.18622	-0.32213	-0.49637	-0.20353	-0.75288	-0.36574	-0.53908	-0.40429	-0.49062	-0.28291	-0.16827	-0.50771	1.27413	-0.24145	-0.24473	1.2739	-0.985	-0.24485
CHEK1	0.246741	2.71469	0.69333	-1.29069	0.645363	-1.00579	0.668025	0.639837	-1.16769	0.567981	0.405596	-1.07586	0.50213	0.59952	0.77446	-1.29651	-1.38222	0.74606	-1.33809	-1.30922	0.60953	-1.11517	-1.38443	0.831789	0.644274	0.776495	1.18497	0.64532	0.775348	-1.009	-0.89573	-1.17238	0.489438	0.365147	0.896166	-1.64485	0.957155	3.15228	0.457374	0.925141	-1.05047	0.71268	0.934776	-0.40204	0.256119	-0.78878	0.682673	-1.23876	-0.9548
CIT	-0.23927	0.6906	1.10651	0.6906	-0.74064	-0.90518	-0.6126	-1.68365	0.6906	-0.80976	-0.86801	-0.91475	0.629795	-0.92124	0.629862	-1.52622	-1.60256	-0.82646	-1.10371	1.09533	0.6906	-1.51622	-1.66394	0.6906	0.6906	0.629862	0.670786	-0.80193	0.629795	1.09533	0.6906	0.629794	0.629794	-1.92693	0.629794	0.690737	-1.3339	0.629794	0.629862	0.629794	0.629794	-0.18135	0.629794	-1.02145	1.09797	0.630018	-1.05611	-0.85139	0.629794
FGFR1OP	0.461326	-1.60584	0.560017	0.272817	0.273151	0.461281	0.058706	0.56513	0.566546	0.56665	0.272832	-1.44236	-1.61823	0.258918	0.516624	0.266748	0.454224	0.463445	0.566635	0.460839	0.750094	0.463279	0.272891	0.644833	0.633749	0.262527	0.653859	0.568298	0.267385	0.267225	0.560953	0.461132	0.266414	0.268587	0.575278	0.444386	0.563627	0.575132	0.462891	0.252416	0.678129	2.70933	0.25797	0.480736	0.459042	0.463363	0.588423	0.266634	0.715925
FOXN3	-0.24734	0.338852	-0.34266	0.341315	-0.14624	-0.168	0.336572	-0.312	-0.22865	0.341871	0.09494	-0.51522	0.449328	0.089619	0.238192	-0.87732	-0.21015	-0.31449	0.086018	-0.2684	-0.07677	0.242212	0.339292	-0.24378	0.288639	-0.22731	-0.54893	0.359109	-0.04382	-0.32034	-0.90633	0.022904	0.130387	0.241152	-0.31646	-0.97048	0.288485	-0.8092	0.152112	0.330239	-0.02848	-0.42801	0.180201	-1.59987	-0.12776	0.27565	0.420448	0.061884	0.15193
FAF1	0.017077	-1.1331	0.581008	-1.73308	0.367667	0.738987	0.738992	-0.95304	0.175586	0.167562	-1.07002	0.67502	0.167646	0.581063	-1.65286	2.43418	0.58117	0.167602	0.078987	-0.20987	0.285365	-0.20618	-0.9261	0.583859	0.415543	0.167369	0.16745	0.285854	0.168153	-0.20948	0.456464	-0.20795	-0.20776	0.580445	0.167995	-1.38552	0.033508	0.167332	-1.73008	0.167251	0.167458	0.168174	2.4339	-1.93535	0.167333	-1.60841	-2.15553	-0.21051	0.297608
CD160	-1.13108	-1.15864	-1.2174	-1.23932	-1.24808	-1.21703	-1.10836	-0.20383	0.939479	0.404117	0.937276	-1.07338	0.407964	0.93726	0.395481	0.404113	0.939464	0.407964	0.404117	0.404114	0.939479	-1.01085	0.93726	0.425532	0.93726	0.404113	-0.87067	0.937276	0.395494	-1.01104	-0.95646	0.453025	-1.01102	-1.19827	0.404113	-0.99617	0.404117	0.404114	0.404114	-4.03442	-3.77873	0.404116	-1.01098	0.404112	-3.18841	-1.01081	-3.97948	0.404111	0.404128
KIF3A	-0.45527	-0.71956	0.980838	-2.19235	-0.72505	0.980845	-0.43397	0.98059	0.980787	-0.27801	-1.28749	-1.45146	1.25643	0.980881	1.25562	-0.59473	-0.71399	-0.15474	-0.54951	-1.4385	0.98093	-0.58678	0.981015	0.981045	0.971968	-0.59019	-1.47927	1.12453	-1.05492	-1.41205	0.980668	1.25561	1.25597	-0.40936	-0.12969	-0.70111	-0.08488	-1.3307	1.25585	1.26627	2.49424	1.25643	-0.58891	-1.30363	-0.03659	1.26587	-0.58731	1.26608	-0.51589
POLR3A	-0.00436	-0.93812	-0.23627	-0.21676	0.032413	-0.96414	3.414	-0.65636	-0.11951	-0.41481	0.121612	-0.10222	-0.17214	-0.73737	-0.30516	-0.09789	-1.05471	0.02812	-0.50709	3.1978	-0.25997	-0.36186	-0.27799	0.838359	-0.08954	-0.04363	-0.30712	-0.00291	-0.64018	-0.00905	-0.21872	-0.21572	-0.71241	-0.09243	-0.29502	0.069472	-0.08854	-0.13201	-0.14042	-0.5713	-0.50879	-0.11768	-0.31914	-0.06833	-0.12622	3.1978	-0.45931	0.034024	-0.13947
CLASRP	-0.14137	-0.35688	0.22267	-1.68043	0.163591	-0.48116	0.360313	5.28158	-0.05783	-0.05267	0.182657	0.350554	-0.55153	-1.52875	-0.16377	3.68051	0.194091	0.149909	0.138752	3.68051	-0.09581	-1.01801	0.408624	-0.10603	0.056925	3.68051	-0.22108	0.238985	-0.79081	0.083401	0.406767	0.08874	-0.21639	0.134171	-0.44832	0.324667	-0.1523	0.136825	-0.03806	-0.89678	-0.15982	0.150619	-0.01998	-0.21818	-0.23667	-0.25406	-0.55256	-0.113	-0.06814
CHGA	0.156633	0.156941	-0.38513	-0.59548	-0.45835	-0.15019	0.021425	0.060465	0.119798	-0.16811	-0.13756	0.10053	0.139142	-0.87304	4.5292	-0.72261	-0.15771	-0.22609	-0.30022	-0.05587	-0.05741	-0.04117	-0.33125	0.520994	-0.40422	-0.07572	0.367824	-0.08058	-0.03987	0.262718	-0.19312	-0.05689	-0.05127	-0.34447	4.52921	-0.13683	0.103038	0.007886	-0.36775	-0.25809	0.150969	4.52921	-0.44977	-0.25025	0.008501	-0.04243	-0.18477	0.042637	0.057196
CHGB	-1.11133	-0.2849	-0.2714	-0.47931	-0.39105	-0.38802	-0.65624	-0.46093	1.94015	0.011766	-0.765	-0.38691	2.99175	-0.24864	2.99175	-0.16309	-0.30584	-0.00727	-0.1725	-0.88404	-0.55076	2.99175	-0.35764	-1.99509	-0.54034	-0.2237	-0.20118	-0.35419	0.046239	-0.49412	-0.26121	-0.77268	-0.7382	-0.25816	-0.43689	-0.91372	-0.60172	-0.29017	-0.35609	-0.1085	-0.1693	-0.50625	0.003918	0.001881	-0.12062	-0.34625	-0.1171	0.024836	-0.03389
CDC37	-1.04023	0.443567	-1.00264	-1.36858	0.403815	-0.96897	-0.97914	0.426674	0.66601	-0.51091	0.42406	0.672538	-0.38985	0.425355	3.99136	-0.62738	0.450841	1.12498	1.14546	-0.5866	0.808823	-0.4873	-0.91707	0.824871	-0.94902	-0.25107	-0.18862	0.824984	-0.57985	-0.80123	0.667758	1.12636	1.22931	-1.06984	1.80913	-1.24198	-0.51559	-0.42938	1.46845	-0.725	-0.5846	-0.25351	-1.00693	1.14739	1.14579	1.14758	-0.55344	-0.66519	-0.62915
IL1RAPL1	0.154883	0.1344	0.673997	0.573774	-2.06864	0.933666	-3.94367	0.555175	0.925646	-0.95826	0.63789	-2.05316	0.686651	-1.2179	0.196378	-0.2353	0.300069	0.25794	7.42281	0.307095	0.367137	0.556493	0.835107	-1.52532	-1.59146	-0.89172	0.219973	0.928536	0.69191	-0.29803	-0.12672	0.439437	0.627864	-0.84324	0.585539	-1.43183	0.614008	0.609052	-0.54916	0.337805	0.590138	-0.34367	0.767902	0.463051	0.414927	-0.4435	0.490966	-1.17915	0.699966
MYST2	0.465087	0.41911	0.472921	-1.31862	0.48848	0.495876	-0.90594	-0.93443	1.20554	0.974502	-1.1225	-0.07868	0.606311	-1.05653	0.961864	0.941087	-0.99413	-1.10998	-0.21483	-1.27057	1.26757	-1.38429	-0.91285	1.26814	-1.05615	0.463273	-1.12499	1.43083	0.941085	0.444501	-0.83487	0.941202	-1.20415	1.20482	0.621596	0.467252	-0.05644	0.622331	0.941294	0.569631	0.446841	1.00211	0.940753	-1.54981	0.505704	1.01033	0.941043	-1.35709	0.463107
GLMN	1.44589	0.920642	-0.16922	-0.23724	-0.24599	0.010569	1.24392	0.924202	-0.51294	0.885772	-0.18311	1.22079	-1.23504	1.22046	0.997505	0.9091	-0.56874	-0.47447	0.907504	0.885832	-0.13841	0.90407	-0.65207	1.2242	-0.56074	0.904205	-0.68114	-0.92032	-0.53692	-0.773	-0.53578	0.90875	-0.99331	1.22244	-0.65606	-0.09568	-0.56079	0.885241	-0.50776	0.88513	-0.48966	0.886692	-1.77373	0.58587	0.904409	-0.55744	-0.55949	-0.89119	0.885677
PTP4A3	-0.50664	-0.53167	-0.3675	-0.89011	2.27541	0.199637	0.117532	-0.411	-0.25707	-0.27642	-0.88689	-0.55054	-0.33495	-0.75492	-0.52187	-0.64006	0.464984	-0.47284	-0.36304	-0.76052	1.8812	-0.40101	-0.37638	-0.08017	0.163008	-0.51051	-0.42882	2.27215	-0.53588	-0.62394	-0.298	-0.30087	2.21076	-0.76016	-0.28485	0.136529	-0.60707	-0.47529	-0.45939	-0.50188	-0.47603	-0.43452	-0.47304	1.4927	-0.45272	0.171754	1.49352	-0.69762	-0.53165
LSM6	0.375821	0.348995	-0.15006	0.209795	0.510048	0.347805	-0.17495	0.274164	-0.14707	0.417428	-0.66958	0.216168	-2.23551	0.452277	0.230964	0.334831	0.448399	0.286935	0.050575	-0.39515	0.3661	-0.14813	0.213447	0.326908	-0.38036	-0.01163	-0.01942	0.140192	0.012752	0.415712	-0.59122	-1.05788	-0.06263	0.306788	-1.72928	-0.09983	0.198019	0.42759	-0.59987	-0.44526	-0.2233	-0.47105	0.26415	-0.3344	-2.6356	0.18793	0.271115	0.368639	0.435587
CHI3L1	-0.84159	-0.65191	-0.79325	-0.62111	-0.67175	-0.64669	-0.45564	1.4147	1.4147	-0.94896	-0.63545	-0.48459	1.11624	-0.5422	-0.73842	-1.02907	1.4147	-0.96614	-0.71707	1.11624	-1.39668	1.11624	-1.23504	-1.0073	-0.67043	-0.86899	-0.77174	-0.52433	1.11624	1.11624	-0.61382	-1.4475	1.11624	-0.46318	1.11624	-0.49436	-0.85041	-0.99668	1.11624	1.11624	1.11624	1.11624	-0.7486	1.11624	1.11624	1.11624	1.11624	1.11624	1.11624
NUDT6	-0.47615	-0.40697	-0.49031	-0.61287	-0.57593	-0.31915	2.19057	-0.40659	-0.14841	-0.62845	-0.58413	-0.59306	1.57058	-0.5998	-0.6411	-0.77259	-0.50302	-0.64308	-0.30762	-0.41598	-0.30897	1.57058	-0.62072	-0.02388	-0.44283	-0.68906	0.661338	-0.49671	-0.66532	-0.7785	-0.06084	-0.56716	-0.73014	-0.6061	-0.6202	-0.79602	-0.87833	-0.7065	1.57058	-0.65645	-0.59499	1.57058	1.57058	-0.56697	1.57058	-0.56981	1.57058	-0.74021	-0.62831
NUDT4	-1.53509	0.205167	-1.15397	-0.18859	0.822787	0.0657	0.823752	-0.42314	0.808084	0.752379	0.580483	0.177159	0.564978	-2.13676	-0.42792	0.714816	0.612467	0.122131	0.622075	-1.02278	-0.46328	-1.74952	-0.16779	-0.20364	0.614042	1.04908	-0.46427	0.602572	1.06476	0.693733	0.219537	0.293871	-1.08019	0.374495	0.915369	-2.12943	0.633949	0.795316	-0.68729	0.272934	0.379303	0.399535	0.65133	0.278143	-0.25496	0.530819	0.534073	-0.61575	-0.11239
NUDT3	0.744078	0.122811	0.390484	0.070634	0.823932	0.365154	0.745681	0.535112	0.847076	0.206022	-0.09968	0.19402	0.578377	0.168999	-0.17032	-1.8438	0.855718	0.179411	-0.91432	0.549827	0.437441	0.584484	-1.79458	-1.67714	-0.84264	-1.24635	-0.02506	-2.25298	0.477631	-0.70026	0.466155	0.526399	0.09916	0.793137	-0.69244	0.19401	-0.07296	0.472829	-0.83782	0.453191	-0.62878	-0.24714	-0.20822	-1.68819	0.423855	-0.22186	0.55491	-2.10629	-0.53916
FSTL1	0.032084	1.11807	0.000536	-1.62749	-0.00026	-0.15143	0.118598	-0.08501	-0.39962	0.144134	-0.5834	-0.91108	-0.46677	-0.78211	-0.06277	-0.68833	-0.41673	4.14114	0.120967	-0.43721	0.082258	-0.16326	0.019724	-0.00648	-0.2312	-0.63304	0.1167	0.023217	-0.04265	-0.47161	-0.28694	-0.6127	-0.00452	-0.28201	-0.0952	-0.58076	-0.04339	-0.10054	-0.48723	-0.48529	-0.73928	-0.37126	-0.28624	-0.44601	-0.1325	-0.02172	-0.8744	-0.81531	-0.10889
PSIP1	1.81325	0.638262	0.560733	-0.35515	0.571176	4.09459	-0.14736	-0.29731	-0.03068	-0.02345	-0.41651	0.594279	-0.45023	2.47621	0.61013	-0.38856	-0.59537	4.57062	4.57062	-0.40689	-0.29243	-0.0225	-0.25592	0.123323	-0.0161	-0.07685	-0.05106	0.632126	-0.12122	-1.66044	-0.33713	-0.14817	-0.17652	-1.00888	-0.22533	-0.34756	0.597018	-0.27664	-0.24556	0.591258	-0.27801	-0.17808	0.058691	-0.16661	-0.0563	0.576262	-0.28084	-0.33297	2.72809
STRAP	-0.03687	2.08613	-0.30071	-0.81707	0.153525	2.08539	0.1389	-0.09862	-0.18305	-0.24534	-1.16391	-0.67861	-0.04397	-0.42191	-0.07242	-0.29057	-0.40531	-0.24316	0.015081	2.39655	2.0604	-0.20757	-0.34517	0.243917	-0.45084	-0.235	-0.41972	-0.21282	-0.41387	-0.69611	0.05769	-0.08426	-0.25787	-0.50255	-0.08161	-0.2048	-0.56107	-0.29754	-0.3813	-0.62673	-0.44962	-0.18147	-0.44657	2.23571	-0.29493	-0.18659	-0.57662	-0.46609	-0.06198
LZTS1	0.27482	0.212766	-0.12492	-2.05456	0.34059	-0.42976	0.336826	0.410361	-1.10491	0.414249	-0.17997	0.342559	-0.46896	-0.40249	-0.17883	0.452083	0.39705	0.159328	0.41804	0.405535	0.33744	0.071744	-0.5412	5.18274	-0.21648	0.574403	-0.3432	0.219628	-0.72317	-0.00827	-1.23901	0.126348	0.543075	-0.49775	0.241305	0.007074	-2.99989	-0.37646	-0.3098	0.329334	-0.00603	0.479593	-0.12545	0.090726	0.598912	-0.26723	0.285661	-0.53587	0.442936
ZNF277	0.130577	0.144093	-0.54107	-0.4813	-0.69768	0.243607	0.211657	-0.03591	-1.29337	0.152406	-0.39416	0.084108	0.370087	0.161685	-0.26284	0.27952	0.063804	-0.81068	0.375552	0.300813	0.211497	4.70663	-0.88829	0.123111	0.12607	0.180965	0.354535	-0.02275	-0.19104	0.016989	-0.34679	0.286027	-0.10726	-0.6953	-0.28654	-0.06096	-0.35314	-0.01496	-0.32776	0.200289	-0.10335	-0.12274	0.369198	0.174333	-0.43928	0.13947	-1.96973	0.296075	-0.13905
CHIT1	-0.49847	2.05868	-0.59703	-0.23194	-0.25399	-0.33087	-0.34571	-0.37997	-0.31428	-0.96076	-0.34857	-0.74469	-0.1375	-0.21861	-0.56049	-0.47115	-0.22393	-0.62891	-0.41193	-0.43819	-0.37147	2.24316	-0.24853	-0.56743	-0.53527	-0.23118	-0.36925	2.05868	-0.77499	-0.13636	-0.51189	-0.1403	-0.84018	-0.23356	-0.30519	-0.90292	-0.29855	-0.10799	-0.40139	-0.7868	-0.49524	-0.69431	-0.17654	-0.13615	-0.55539	2.24316	-1.29541	-1.13656	2.24316
TREH	0.000804	-0.03442	-0.0299	-0.77851	-0.89819	-0.01982	-0.71356	-0.43181	-0.37292	0.03162	3.10162	-0.08573	2.96379	-0.62993	0.480711	0.093373	-0.53588	0.053428	-0.54128	0.148565	3.10162	-0.89002	-0.61083	-0.06238	-0.29711	2.96892	0.102934	3.10163	0.369637	-0.99804	0.035138	0.130721	0.431172	-0.54049	-0.72725	-0.0051	-0.57892	0.034728	0.104959	-0.59692	0.087899	0.402482	0.399936	0.120461	0.104584	0.111662	0.089411	0.010206	0.10139
MAP4K5	-0.97923	-0.2001	-0.2247	-1.79019	2.25095	0.419412	-0.22897	-0.93306	2.25097	0.534103	-1.14646	-0.97251	2.23431	0.395612	0.949088	-0.79303	0.302636	0.419086	-0.41763	2.23431	0.30259	-0.70744	-1.17754	2.25097	-0.22112	-0.76279	-0.66231	0.387625	-0.57331	-1.08656	0.274915	0.447122	-0.70853	-1.07202	-0.73575	-1.10776	-0.83936	-0.70362	2.23442	-0.70004	0.534222	2.23431	-0.80834	-0.41415	-0.7514	-0.6949	-0.00761	-0.8195	-0.0017
MAP4K1	-0.06668	-0.60249	-0.5865	-1.65412	0.547738	-0.87131	-0.05511	-0.77292	0.59317	-0.49342	-0.91541	-0.95566	-0.48716	0.747907	1.0769	-0.70932	0.591674	0.82547	1.14078	-0.81408	0.594712	-0.69165	-1.08473	0.595793	-0.68442	-0.71458	-0.36947	-0.94168	-0.43705	-0.92811	0.593445	0.539642	0.805617	-0.7397	-0.58328	-0.96757	0.714506	-0.61988	0.998936	-0.78715	0.944421	-0.32462	-0.77274	-0.44548	-0.61364	-0.53073	0.544507	-0.62662	0.806905
RASSF1	0.839306	-0.45089	1.35621	-1.34912	-0.74393	-1.01533	1.44615	-0.78055	1.44601	-0.51211	-0.14514	-0.73647	-0.09274	-0.32694	-0.25559	0.35953	-0.51238	-0.45481	-0.43909	0.274314	-0.4421	2.54043	1.44653	0.100323	-0.90246	-0.94389	0.02018	0.054986	1.35446	-1.48064	-0.56436	-0.12974	-0.50105	-1.47728	0.196176	-1.01156	0.118766	-1.50143	-0.05529	0.419704	-0.08522	0.377581	-0.08867	-0.29466	0.380464	-0.50763	-0.29745	-1.27261	0.540742
PKP3	-0.19509	0.131032	-0.61605	0.272571	0.508796	-0.30209	-0.21892	0.44778	-0.52411	-0.59794	0.5406	0.484105	0.673977	-1.52929	-0.73976	-2.3541	0.281927	0.587229	0.342044	-1.25292	0.552434	0.631254	-2.10072	0.549998	-1.24716	-0.95431	0.173437	0.301046	6.84125	-1.26016	0.277352	-1.63166	-0.08619	0.260978	0.556912	0.411355	0.708692	-0.44494	-0.89179	0.237338	-2.69049	0.609274	0.663954	0.581516	0.098395	-0.08857	0.680053	-0.17079	-1.38167
NISCH	0.122543	-0.17969	-0.17913	-1.20993	-1.21247	-0.01865	-0.9079	-0.01859	0.068548	0.635854	-0.01857	-1.12292	-0.3461	1.21564	2.48777	0.565724	-0.01875	0.653004	-0.50038	-0.86142	0.068548	-0.61558	1.73937	1.2157	1.74341	0.693601	0.760516	1.73937	3.26897	-0.62744	-0.01842	-0.77214	-0.92899	-0.07328	-0.68819	-1.04201	2.48781	-1.23271	-0.53744	0.625618	-0.51389	0.566112	0.634949	-0.95437	-0.40779	-0.84785	-0.76091	0.565143	0.759392
CHKA	-0.17433	-0.20998	1.96946	-0.37422	-0.24637	-0.17608	-0.02724	1.96952	-0.10857	-0.49224	-0.38592	-0.37309	-0.51788	-0.55996	-0.27934	-0.32542	-0.29132	-0.31844	-0.47175	-0.15603	0.589346	-0.49578	-0.40133	0.066752	-0.35804	-0.31866	-0.40873	-1.01481	-0.19431	-0.26556	-0.04517	2.70133	-0.22313	-0.46199	-0.22643	-0.17646	-0.12795	-0.51291	-0.25639	-0.53587	-0.49774	-0.29902	-0.50258	-0.25559	-0.26801	-0.27423	-0.39846	-0.48994	-0.32861
CEP250	1.15376	-0.75839	-0.23007	-0.75557	-0.76482	1.15377	-0.748	1.15144	-0.54666	0.650969	-1.00693	-0.07532	-1.11444	-0.36671	0.648224	-0.99052	-0.28339	0.650971	0.650971	0.648224	1.24671	0.650972	-0.37894	1.15146	-0.52448	0.648228	2.05145	1.14928	0.650971	0.650971	2.33587	0.648224	-1.14967	1.15143	0.761092	-0.41535	0.761091	0.761107	-0.77406	-1.06089	0.762354	0.650976	0.645667	0.762355	0.761105	0.650971	0.761092	-1.15281	0.650996
WIF1	1.04981	-0.29647	-0.39795	-1.56704	-0.47695	0.1768	1.0783	-0.41885	2.5471	1.09698	-0.4658	0.827654	1.09711	1.078	0.17188	0.853678	-0.68913	-0.52955	0.192082	-0.32938	-0.34713	-0.78527	1.23589	0.140789	1.07792	0.854707	-0.5631	-0.7245	0.204315	-0.36196	-0.45858	-0.206	-0.58691	-1.44511	1.09703	0.84018	-0.2989	-0.77383	1.16143	-1.33145	-0.59663	1.09736	-1.39198	-0.37874	-1.70073	-1.05125	-0.33807	1.09697	0.852876
ADCY6	-0.08092	-0.47991	-0.35553	-0.12663	-0.26738	-0.23841	-0.53563	0.09738	-0.22783	0.023337	-0.04017	-0.67959	-0.5102	-0.48036	-0.14353	-0.49728	-0.49288	-0.36683	-0.46577	-0.48609	1.06785	-0.45814	-0.15239	0.055189	-0.37997	-0.55711	-0.15371	-0.09495	-0.17842	-0.09725	-0.00185	-0.27366	3.90039	-1.40019	-0.24673	-0.5878	1.48048	-0.44897	-0.43364	-0.40395	-0.04314	0.055798	3.90039	-0.71358	0.011766	-0.07101	-0.21503	-0.10468	-0.07499
CHEK2	0.723854	0.347836	0.699873	-2.19241	3.20707	0.704777	1.00483	0.385597	0.929461	0.136114	0.389754	-1.51333	3.56764	0.732397	0.822857	-0.3398	0.412496	0.02739	-0.1592	-0.37827	0.411094	0.377092	0.400182	0.776665	0.386381	0.126663	0.710121	0.388076	0.200519	-0.05643	-0.43442	0.510332	-0.33287	-0.66868	0.331016	-1.53694	0.214325	-0.01178	-0.37434	-0.33769	-0.36977	-0.03358	-0.3376	-1.04574	0.046191	-0.37774	-0.30858	-0.0705	-1.39803
FZD10	1.81988	1.49938	-0.13276	-1.22149	-0.6265	1.81985	-0.24092	-0.01805	0.193551	-0.65769	-0.56121	1.487	-0.61619	-0.62303	0.007782	1.31564	-0.71367	-0.05053	1.65048	-0.44849	-0.27644	-0.4256	0.0217	0.046447	-0.22763	1.51765	-0.47413	-0.34308	-0.1958	1.32599	-0.62165	-0.44322	-0.53142	-0.80836	-0.36177	3.86541	-0.37842	-0.48727	1.31618	-0.56482	-0.69994	1.32878	-0.61746	-0.57045	-0.30466	-0.54556	-0.55565	-0.74105	1.31569
IRAK3	0.02137	-0.03173	-1.21576	-1.55514	-1.03309	-1.37181	-1.01657	-0.15992	1.17317	-0.68156	1.17297	-1.04043	-0.7432	1.17297	0.480173	0.312147	1.17307	-0.60664	-1.00885	0.682061	1.17307	0.598694	-1.44518	1.17321	-0.80582	2.40014	2.39921	-1.19026	-0.74666	0.597662	-0.15931	-0.66246	-0.90546	-0.16047	0.31271	0.007342	0.316666	-0.69688	0.408558	-1.07221	-0.63303	-0.9419	0.597644	-0.68942	0.318032	-0.93723	-0.73292	0.600083	0.57693
AKAP13	0.008553	1.13989	-0.8725	-0.99518	-0.82789	1.13989	-0.88612	-0.77714	-0.80587	0.360047	-0.86577	-0.78612	0.360047	-0.9351	-2.72579	0.360047	-0.86474	0.360047	0.360047	0.360047	-0.78486	0.360047	1.13989	1.13989	1.13989	0.360047	0.360047	-0.93376	0.360047	-2.88031	1.13989	0.360047	0.360047	1.13989	0.360047	1.13989	0.360047	0.360047	0.360047	-2.92941	0.360047	0.360047	0.360047	0.360047	0.360047	0.360047	0.360047	0.360047	0.360047
AKAP10	0.048663	0.506754	0.523636	0.472862	-0.68958	-0.73355	0.254812	0.52123	0.433198	0.544609	0.077616	0.596383	-0.71693	0.33806	-0.42347	-0.85577	0.148561	0.278457	-2.45262	0.648351	0.486619	0.294797	0.010062	0.623603	0.287388	0.527936	0.040693	-0.69729	0.482677	0.46253	-0.93254	0.39794	0.608452	-0.36049	0.381224	-0.35623	-1.45496	0.172421	-0.54814	-1.3343	0.548591	0.268399	0.52537	-0.09116	0.239537	0.427859	0.42691	-0.12307	0.614962
DDX20	-0.62022	0.675149	-0.89172	-0.85177	-0.65985	0.16686	-0.66763	-0.56089	1.70693	-0.31486	-1.03079	-0.88147	-0.62989	-0.93662	1.71856	-0.79355	0.166321	0.605493	-0.38336	-0.91251	-0.59976	-0.28466	-0.58429	1.70704	-1.03371	-0.42689	-0.39026	-0.81543	-0.45246	-0.97813	1.70693	2.78959	-0.38798	-1.0843	2.78847	-1.30102	-0.57333	-0.73839	0.603309	-0.88345	0.604343	-0.42799	-0.42685	-0.53545	-0.69006	-0.40249	-0.81353	-0.47096	-0.413
DUSP10	-0.03604	-0.1314	0.184729	-0.49415	-0.6188	-0.38726	-0.18686	-0.43889	-0.12819	0.075465	-0.41474	-0.55788	-0.25362	-0.55971	2.18931	-0.20393	-0.61331	-0.53119	0.083801	-0.46762	0.026456	-0.61534	1.96708	1.97086	-0.25671	-0.17842	2.25573	-0.732	0.162207	-0.39743	-0.45939	-0.35769	-0.32922	-0.76585	-0.31166	-0.95925	-0.56917	-0.34622	0.007194	-0.57579	-0.31488	-0.31348	-0.21306	-0.38218	5.32136	-0.19654	-0.29841	-0.66542	-0.38152
RPL35	0.615558	0.691049	0.732038	0.589793	0.589653	0.769972	0.794155	0.589653	0.711211	0.387432	-1.08525	0.760818	0.37684	-1.86027	0.593448	-2.57387	0.615385	0.569523	0.332376	0.493762	0.589653	0.120801	0.589652	0.713113	0.589653	0.509244	-2.00213	0.722954	0.387272	0.133014	0.714238	0.493712	0.509117	-1.3151	0.377047	0.794161	0.13301	0.37684	0.133019	0.36993	0.37724	0.491215	0.49406	0.202137	0.13301	0.15735	0.509267	0.352698	0.58991
CHN1	-0.13635	0.050226	0.07087	-0.30339	-0.26032	-0.08723	-0.16026	-0.33895	5.56105	-0.07811	-0.25383	-0.35908	-0.13019	-0.13754	-0.25494	-0.5912	0.226617	0.145232	0.362845	-0.23355	-0.31056	0.095987	-0.115	0.259756	-0.38311	-0.11942	0.051352	-0.34025	0.014503	-0.35562	0.402211	0.037919	6.61759	-0.48869	-0.29448	0.124136	-0.4527	0.272701	0.024934	-0.10714	0.120927	0.417755	-0.12985	-0.57532	-0.25803	-0.21703	-0.31825	0.265998	-0.36081
SEC63	-0.66707	-0.44895	-0.28079	-0.76614	-0.57461	-0.13105	-0.66769	2.41381	-0.28997	-0.19725	-0.51181	-0.12805	-0.28217	-0.77227	-0.09548	-0.62101	-0.59607	-0.16836	1.60605	-0.49212	-0.36835	0.195999	-0.58749	-0.00545	-0.44288	-0.12979	-0.31405	-0.44573	0.503657	-0.40991	0.91884	-0.37594	-0.36935	-0.59475	-0.45142	1.13343	-0.12133	-0.30973	0.197464	-0.43382	-0.36392	-0.17641	-0.86689	-0.31986	-0.45789	-0.1712	-0.48546	-0.86884	-0.37756
PDCD10	0.318455	-0.79491	0.398135	0.012239	-1.10032	6.17824	0.333795	0.551601	0.358813	0.158878	-0.07932	0.494077	0.205227	0.258054	-0.9402	0.150291	0.024824	0.163864	-1.23904	0.035704	0.089156	0.297029	0.345469	0.208929	0.46893	0.217831	-0.10409	0.355478	0.384631	0.286647	-0.40565	0.464371	-1.14112	-1.08935	-0.00098	0.006934	0.153	0.179135	-0.65903	-0.05307	0.286388	-1.44133	0.200399	0.457351	0.491349	-0.50401	0.179764	-0.33399	0.272547
CA5B	0.017504	0.217399	0.455576	0.575324	-0.44869	-0.7641	0.636478	0.595884	-0.96346	-1.26382	-0.13265	0.309423	0.091246	-2.53159	-1.00707	-0.54145	-0.08842	0.386011	1.07148	0.505593	0.389183	0.224696	-2.45369	-1.3577	-1.51229	0.663012	0.972092	0.005708	-1.48202	-0.45381	-0.4617	0.151593	0.888839	-0.20641	1.02496	0.75465	-2.85233	0.304489	0.674851	0.710801	0.362261	1.006	-2.1484	0.775336	0.208434	-2.6751	-0.29848	0.936322	-0.39626
EGLN2	-0.01162	1.589	1.58743	-1.63569	-1.57568	0.348395	1.58976	0.54692	0.020013	0.420537	-0.47925	0.548828	-0.34179	-0.37726	-0.3559	-0.24069	-0.56224	1.69189	-0.13562	-0.46225	-0.22309	-0.29624	-0.09577	0.060689	1.58846	-0.08965	-0.43002	-1.37636	-0.17723	-0.95903	0.277958	-0.45641	-0.47546	-0.5519	-0.85203	0.330911	-0.49581	-0.44994	-0.33796	-0.42604	0.342386	2.1879	-0.36423	-0.50878	-0.22695	-0.13481	-0.34169	-0.36829	0.010985
EGLN3	0.007635	1.64071	1.63911	-1.64934	-1.58812	0.374958	1.64149	0.577508	0.039919	0.236891	-0.46946	0.579454	-0.37347	-0.3654	-0.38477	-0.29253	-0.55414	1.25481	-0.2084	-0.46993	-0.20811	-0.337	-0.07821	0.08142	1.64016	3.39847	-0.44412	-1.38476	-0.24171	-0.86768	0.303093	-0.46525	-0.4805	-0.54359	-0.782	0.35712	-0.49679	-0.46006	-0.37041	-0.44093	0.174319	1.65195	-0.39144	-0.50717	-0.28153	-0.20776	-0.37339	-0.39469	-0.09102
CHN2	0.123024	0.178162	-0.11927	-0.62112	-0.17609	-0.2076	-0.17663	-0.41525	0.130922	-0.41994	-0.42456	-0.06463	-0.4034	0.042439	-0.41344	-0.61711	-0.27339	-0.27021	-0.43681	-0.60207	-0.36405	-0.17151	0.129253	0.402813	0.002576	-0.26452	2.39367	-0.08946	2.39366	-0.51557	-0.35993	2.39366	-0.39443	-0.24114	-0.39081	-0.08144	2.39366	-0.41019	-0.18331	-0.33937	-0.23604	-0.31193	-0.44377	-0.50998	-0.43156	-0.45345	-0.35902	2.39366	-0.39304
PMF1	0.291531	0.313034	-0.09025	0.397262	-0.32581	0.095789	0.519526	-0.64136	0.063002	0.253268	-0.19142	-0.26234	-0.04883	-0.19987	-0.36234	-0.03436	0.145179	-0.45739	-0.30601	-0.64632	0.289176	0.203546	0.579479	0.656137	0.668548	4.4485	-0.62178	0.387683	-1.17384	-0.52085	-0.3993	-0.29426	0.041465	0.6028	-0.5346	0.586828	0.232571	0.16826	4.4485	-0.3236	-0.37999	-0.16666	0.242385	4.4485	-0.02668	-0.33376	-0.48852	-0.00599	0.125026
ZHX1	0.377479	0.041388	0.063067	-0.10466	-0.44916	-1.29465	0.382709	-0.31842	-0.35842	0.452036	-0.22891	-0.24296	0.234679	0.138029	0.553509	-0.73825	0.291164	-0.07641	0.16638	0.483944	0.485275	-1.20854	-1.70557	0.045552	-0.19011	0.409795	-0.12387	-0.15164	-0.14222	0.059417	0.135827	0.284911	-0.03631	0.224028	-2.19267	0.316774	-0.88698	0.491633	0.30298	-0.44377	5.80065	0.498259	0.555615	0.462218	0.208859	0.405271	-1.95118	0.594894	5.80065
NXPH3	-0.32321	2.00201	-0.38934	0.921901	-0.98247	0.284537	-0.8346	0.921901	-0.98438	-0.6301	-0.99646	-1.07653	1.69393	-0.39288	-0.54928	-0.54709	-0.92156	-0.5446	1.70619	1.32191	-0.38028	-0.54263	-0.32921	1.72833	-0.88231	-0.55308	0.852697	-0.34616	-0.50898	-0.55689	-0.73964	-0.55123	-0.55307	-0.63048	1.69393	-0.92593	-0.78611	1.69393	0.852697	-1.08623	1.69393	-0.54734	1.32191	-0.95731	-1.21662	1.69393	-0.55679	1.32191	-0.4869
GPR44	0.824358	0.770809	0.666693	-0.04049	-0.46632	-0.08982	0.70378	0.496482	0.516229	0.581121	-0.52726	-0.70344	0.435142	-0.67284	-0.50712	0.948341	-0.73635	-0.27497	1.02602	0.563306	0.7882	0.589882	0.794194	0.848426	0.931672	-1.48636	0.724714	0.054538	0.46532	0.519916	0.753683	0.516749	0.954825	-1.09578	-1.53052	0.905444	0.624117	1.00556	0.648207	-1.09818	0.661921	0.339656	-0.04979	0.614244	0.921065	0.668312	0.764104	-2.0215	-1.88333
HRH3	-0.50666	-0.07823	0.450467	0.296458	-0.24287	0.227842	0.446935	0.28409	0.000849	-0.24493	-0.21815	0.399079	0.404551	0.281916	0.280008	0.301265	0.426883	5.46372	0.482855	-0.97421	0.393624	0.208711	0.207089	0.366858	-0.34491	0.21169	0.236747	0.095639	0.042361	0.034514	-0.62849	-1.92749	0.098455	-0.40864	-0.08623	0.140341	0.44163	-1.24638	0.25471	0.4265	0.141334	0.414252	0.229105	-0.0916	0.47255	0.491658	0.216013	0.512794	-0.79409
DCTN3	0.358254	-1.77739	0.453112	0.176867	0.177156	0.6571	-0.02909	0.45807	0.586658	0.466456	0.450578	-1.52257	-0.15581	0.331071	0.511364	0.16216	0.351346	0.348561	0.558777	0.461355	0.67745	0.348406	0.176908	0.773076	0.722106	0.323051	0.648691	0.536757	0.128806	-0.154	0.454022	0.159558	0.127918	0.35551	0.34427	0.439759	0.554755	0.476761	0.46301	0.115911	0.594272	0.313346	-0.16901	0.461543	0.459782	0.46337	0.56619	0.325422	0.719199
CHP	-0.77269	0.957102	0.872026	-1.10998	-1.53854	0.982502	1.08128	-0.55295	-0.65537	1.69415	0.791492	0.791064	-1.39634	-1.39475	1.09953	-1.09507	-0.98938	0.873231	-0.5323	-0.96071	-0.55877	0.288581	-1.15503	1.28059	1.63037	-1.0011	0.866026	-1.01387	0.730064	-1.05357	-0.80012	1.34869	1.68456	0.609628	1.62773	-1.41272	-0.90396	0.80557	-0.99092	-0.98353	0.620929	-1.11995	-1.05222	-1.37414	-0.8807	0.772307	-1.11929	-1.2446	1.14531
SNF8	-0.87376	0.588911	-1.55994	-1.5692	1.05133	0.44285	-1.56343	-1.01943	0.830247	0.60901	0.684185	1.05291	-1.11137	-1.49036	-1.63675	-1.79011	0.684185	0.60901	-1.7373	0.60901	0.684185	0.60901	-1.01948	0.810144	-1.54161	0.60901	0.609013	0.684185	-1.66087	-1.89456	0.684185	0.60901	-1.6545	-0.92745	0.60901	0.684185	0.741729	0.60901	0.60901	0.60901	-1.61732	0.763139	0.60901	0.60901	-1.6007	-0.39374	0.60901	-1.79102	0.60901
DDX19B	0.62023	-0.32753	-0.05204	0.558458	0.61859	0.561345	-0.12987	0.713673	-2.76068	-0.18308	-1.73986	-0.74806	0.525813	0.70265	-0.09197	-0.21122	-1.9766	0.317495	0.185743	0.385816	-1.17259	0.375554	0.713847	-1.95692	0.449405	-0.62145	-5.26757	-0.01498	-0.76862	0.106893	-1.1545	0.326589	0.393257	0.476194	-1.79676	-1.14841	0.110242	0.223664	0.269877	-0.0472	0.342163	0.279699	0.107756	-0.19274	-0.32892	0.209059	-0.92	-0.4515	0.089984
TUBA3E	-0.87186	-0.72708	-0.89787	-1.16126	1.03451	1.19451	-0.43104	-0.88337	-0.78792	-0.90617	-0.89252	1.01961	1.27337	0.561059	-0.97805	-0.84297	-1.10237	0.819701	-1.07483	0.376253	0.562522	1.27336	-0.97583	-0.49131	-0.6038	-1.10421	1.47077	0.657522	-0.98652	-1.04623	-0.71057	0.381145	0.476269	-1.07838	1.10059	1.59623	-1.10043	0.376477	-1.06117	-1.23141	0.943812	1.03284	-0.87476	0.559185	0.377264	0.219893	-0.88711	-1.02122	0.216643
USP18	0.645447	0.853633	-6.26579	0.168704	-0.1592	-1.57565	0.712584	0.558284	0.329409	0.625078	-0.58031	0.838652	0.330889	0.867865	0.503808	0.699621	0.037277	-0.06323	0.162833	-0.85441	0.698093	0.122702	0.725693	0.609359	-0.28725	0.765692	0.914826	0.475866	0.879994	0.798515	0.654708	-1.61428	0.793316	0.270141	-0.72001	0.445634	-0.11737	0.624758	0.306479	-0.73878	0.621902	0.483594	0.930338	0.59211	0.883036	-1.91995	-1.20348	-0.58635	0.113434
IL17F	-0.33659	-0.03475	-0.26607	-0.34549	-0.14589	-0.55652	0.022164	-0.27475	-0.1081	2.06155	-1.64268	-0.26616	-0.45236	-0.20406	1.2247	-0.45086	-0.2124	-0.33302	-0.39675	-0.3628	-0.00397	-0.42257	-1.04802	2.57691	-0.37986	-0.24805	-0.46631	-0.52489	-0.68446	-0.52545	-0.58873	-0.54906	2.06155	-0.2616	-0.39358	-0.03364	2.06155	-0.36589	-0.39484	-0.45244	2.06155	-0.30763	-0.45508	-0.44029	-0.39483	-0.3379	-0.35521	-0.45078	-0.45318
TREX1	0.412343	1.24807	-1.02976	-2.77513	0.847554	-1.23563	-1.04433	-0.82788	0.797321	-0.20884	0.664351	-1.86404	0.213034	0.574134	0.448132	0.145698	-1.08485	0.417315	0.567439	0.434808	0.319988	-0.20843	-1.05955	-0.55987	-1.12311	-1.72561	-0.28752	0.52513	0.500168	0.264243	-1.02835	-0.2133	0.546974	0.661862	1.0814	-2.72752	0.882625	0.897768	-0.21819	0.773843	0.440284	0.265854	0.833829	-0.31927	-2.25842	0.310773	0.459572	-0.21745	-2.03107
KLF8	0.300929	3.83222	-1.38645	-2.10066	0.290485	0.68677	0.808895	0.434906	0.440751	-0.09183	0.438098	-0.49477	-0.02285	0.111532	0.667439	-2.48967	0.496885	0.184066	-0.09323	0.483704	0.68434	0.423834	0.433697	0.557903	0.435321	1.01277	0.711879	0.434312	0.454527	-3.25214	-0.73333	0.178853	-0.01107	-1.71303	0.792916	-0.40088	-0.30182	0.184506	-0.09758	-0.09977	0.085834	-0.09543	0.794259	-1.99413	0.200148	0.381833	0.454196	0.326312	0.181052
CHRM1	1.1327	3.6876	0.995022	-1.47905	1.07127	-0.80234	0.702372	0.737328	0.740112	0.186868	-0.88453	-0.89417	0.420602	-0.91808	0.818723	0.067304	0.73249	0.292456	0.396245	0.640079	0.739308	0.181569	-1.23953	1.32026	-1.00072	0.078044	0.092608	-0.53446	0.361331	0.067266	0.732901	0.072538	0.068968	-1.06218	0.181777	0.489713	0.418652	0.07427	-1.96723	0.070155	0.067306	0.072569	0.064812	0.288949	0.065309	-0.70078	0.495775	0.069888	4.29849
CHRM2	2.53076	-0.3175	2.38015	-1.17494	-0.84442	-0.23718	0.021218	0.071921	0.216967	2.44027	-0.17124	-0.26116	2.75934	-0.4695	2.44147	-0.46622	-0.326	-0.10891	0.119468	-0.61677	-0.2077	-0.15733	-0.46464	2.53185	-0.3345	0.496958	0.241493	0.683181	-0.05804	-1.3905	-0.48142	0.298927	-0.13703	-0.04084	-0.0487	-0.16249	2.76026	-0.09931	-0.278	0.139725	-0.6906	-0.42581	-0.49486	-0.02093	-0.42218	-0.43973	-0.0084	-0.39487	-0.14931
NACC1	0.046506	3.51914	0.077472	-0.75073	-0.27323	0.096662	0.172271	-0.15563	-0.15796	0.028228	-0.25191	-0.2979	-0.3074	-0.70166	-0.17437	-0.47381	-0.32474	-0.07577	0.193378	-0.70297	-0.31534	2.95137	-0.03896	0.311461	0.207283	-0.49088	-0.39531	-0.31201	0.036029	-1.51733	-0.02123	-0.78039	-0.06479	0.114586	-0.46744	6.23082	-0.23631	-0.00281	-0.28982	-0.75183	-0.51058	-0.07369	-0.59746	0.047129	-0.63615	0.264367	0.055439	-1.04577	-0.23355
ADCY7	0.90061	0.901387	-1.15535	0.900582	-1.07732	0.900576	0.90051	0.902956	0.902104	-0.33115	-0.86781	0.900497	-1.11564	0.900518	-0.91617	-1.09632	0.900472	0.9895	-0.78782	0.989459	0.912445	2.58455	-0.96947	0.904535	-1.17556	0.993495	-0.19588	-0.91697	0.991937	-0.89621	0.902895	-0.28639	0.989454	-0.27856	0.989508	0.900505	0.46982	0.989476	0.991195	0.989435	-0.26438	0.989783	-1.27135	-1.41671	0.989724	0.992069	0.989732	0.989601	0.989633
PLCD3	1.09287	1.2364	1.42787	-2.19442	-1.06488	-0.11712	1.52076	-0.11321	-0.94952	0.14429	-1.235	-0.12134	-0.67179	-1.10419	0.699433	0.787744	-1.2297	-0.49481	1.06959	-0.65477	-0.75774	0.698832	-1.10211	1.22551	-1.53629	0.749046	0.93559	-1.01437	0.140252	-0.52734	-1.20897	1.10391	0.144524	-1.25589	0.346357	0.085232	0.140438	0.140068	-1.95035	0.186247	0.209056	0.162016	0.284199	-0.96586	0.793061	-0.53235	0.894723	0.95137	-1.6513
CHRM3	2.54041	2.3727	2.38475	-2.51249	-1.19209	-0.4088	2.05973	0.31185	0.314037	-0.09645	-0.13303	-0.24802	2.09301	-0.42035	0.205883	-0.47443	-0.19991	-0.01872	0.110767	2.39924	0.071173	0.013236	-0.65628	2.64868	-0.54738	0.270996	0.172898	0.62955	-0.00259	-1.42245	-0.58084	0.111016	-0.02712	-0.1143	-0.1361	-0.22467	2.0942	0.006945	-0.32626	0.006248	-0.72646	-0.58008	-0.11696	-0.19193	-0.72702	-0.65852	-0.16928	-0.34881	-0.31766
CDCA5	0.215869	0.026986	-0.82131	-0.89081	-0.80387	-0.75667	0.96412	0.028435	1.0947	1.32749	-0.74985	-0.74128	-0.48911	1.09469	-0.63056	-0.92048	-0.7616	1.20491	2.05187	1.33169	-0.73468	-0.53548	1.09469	1.0947	-0.80544	-0.65684	-0.48085	-0.74294	-0.59236	-0.72655	-0.81397	1.33169	-0.60365	1.09469	-0.56973	0.975778	-0.71476	-0.84228	2.14064	-0.66902	-0.60043	1.33169	-0.69226	1.33169	-0.59481	-0.55232	-0.60713	-0.57243	2.95051
PARK7	0.133133	0.223455	-0.18613	-1.52408	4.01846	-0.84339	0.661056	-0.80746	0.297033	0.192642	-0.60218	-0.73472	-0.41998	0.23658	1.19097	3.35213	-0.76607	3.35213	1.1894	-0.41238	0.18107	-0.41677	0.27619	0.73517	-0.69536	-0.42234	0.012816	0.273117	-0.21753	1.79948	0.4099	-0.14913	-0.42646	-0.90405	-0.40787	-0.55399	-1.17536	0.108188	-0.41204	-0.11823	-0.31501	0.080575	-0.42022	0.215032	-0.03017	3.35213	-0.43132	-0.42844	-0.40315
RBPJL	-1.03647	-0.3412	0.286702	0.286691	-0.80936	-0.3413	1.18324	0.990562	0.992031	-0.55213	-0.92986	1.18331	0.612861	-0.93206	-0.56172	-0.83082	0.990912	0.819282	0.613268	0.612871	1.25379	0.819124	-0.18556	0.298485	0.990576	0.819129	0.819431	0.317857	-0.61508	0.614752	-0.18501	-0.56446	0.82023	-2.15584	0.612876	1.18324	1.89906	0.820054	-0.48858	-0.64869	-0.64399	0.819119	0.894712	-1.54359	-0.64851	0.818803	0.894946	-0.65216	0.819129
GPR182	-0.95992	-1.11757	0.114303	-0.34931	-0.22565	-1.27554	-0.15012	0.368654	0.377136	-0.90513	0.337319	-1.40245	1.29157	0.243088	0.871607	-0.73961	0.36854	0.511925	1.28235	0.962363	2.93736	-0.8729	0.220676	2.93735	0.380051	1.28218	1.30523	0.368534	0.836574	-1.30745	-0.02124	-0.96153	0.962474	-1.29412	0.126119	-0.35586	-1.06331	0.148651	0.883449	0.757333	1.30335	0.342111	-1.10459	0.110936	1.35019	-1.00089	-1.39237	0.863634	0.132134
CHRM4	2.7774	-0.1134	2.77706	-0.80519	-0.49813	0.124376	0.17323	0.394283	0.588841	2.29451	-0.20655	1.00222	-0.88404	-2.2678	2.79876	-0.26367	-0.30784	0.176654	0.297918	-0.84942	0.009698	-0.32337	-0.67145	2.77815	-0.34198	0.710387	0.410021	1.17823	-0.06337	-1.38036	-0.29379	0.521411	0.161895	-0.18834	0.248448	-0.39207	0.339772	-0.5672	-0.3914	-0.3247	-1.36383	-0.32971	2.69133	-0.21909	-0.23622	1.00972	-1.20934	-0.45127	0.139586
KIF12	0.156601	-0.34137	0.581631	0.506269	0.61887	0.00179	-1.54696	0.37043	0.464253	0.367333	-0.72264	-1.19085	-0.92959	0.520154	0.465375	0.45128	0.355006	-0.18771	-0.55889	0.145455	-0.47527	0.443195	-0.90908	6.71529	-1.84189	0.140762	0.154444	-0.14072	-2.77649	-0.07484	0.289257	0.555158	0.277645	-1.92965	0.577113	0.199809	-0.1808	-0.77392	-0.527	-0.31557	-1.0381	0.373581	-1.57462	0.14618	0.548097	0.02487	0.591435	0.163155	0.353427
STK38	-0.71121	0.95702	-1.27228	-1.92567	-0.88395	-0.00411	-0.90067	-1.09277	0.815327	-0.37821	-1.23151	-0.9623	-0.3066	-0.61313	1.49709	-0.26931	0.814149	-0.33776	0.743652	-0.49814	0.817908	-0.69303	-0.62361	0.820359	-1.35331	-0.18093	-0.03893	-0.85343	1.26171	-0.64276	0.818929	0.323066	-0.73454	-0.72786	-0.8567	0.060649	2.02099	-0.53297	0.914463	-1.05989	-0.27716	1.31523	-0.30796	1.71982	1.66287	-0.30538	-0.52598	-0.46802	2.56102
CHRM5	2.33236	2.32211	2.33149	-1.57687	-2.21552	-0.11594	2.07198	0.619903	0.601232	0.239148	0.061988	-0.00246	0.113566	-0.29439	3.77677	3.77677	0.06546	0.347205	3.77677	2.19973	0.413797	0.338966	-1.40658	2.4518	-1.26478	0.489738	0.435906	0.912871	0.289633	-1.29149	-0.41355	0.34833	0.361109	-0.30461	0.175039	-0.14423	0.408648	0.268334	-0.1795	-0.06992	-1.27511	-0.49596	0.297966	-0.42991	-1.27669	-1.37275	-1.43341	-0.09916	-0.04481
CTRC	-0.86188	-0.74934	-0.51685	-1.98276	1.94543	-0.64625	-0.60546	0.745871	0.746151	-0.07395	-0.57036	-0.70944	1.49995	-0.50787	1.44197	-1.47674	0.745687	0.08065	1.44121	-0.43825	0.746487	-0.25075	-0.81976	0.74636	0.745702	-1.43376	3.55374	0.74567	1.50048	-0.50747	0.746481	0.101927	-0.23495	0.736893	-1.38711	-0.38908	1.4998	-0.43216	-0.26087	-0.19664	-0.2411	-0.07272	-0.07469	-0.24005	-0.43278	-0.07393	-0.4356	-0.43435	-0.58132
PHB2	-0.0057	0.505819	-0.71546	-0.41813	-0.91893	0.411653	-1.00845	0.504908	-1.12066	0.022477	-0.85493	0.501498	0.02649	0.499376	-0.78748	1.18342	0.52899	0.041702	0.766103	1.17481	0.528625	1.55288	1.67118	0.439618	1.67774	0.252828	0.356618	0.5211	-1.33468	-1.47314	0.502978	-0.83592	-1.12394	0.227298	-0.72538	0.499512	0.029026	-1.23435	1.4624	-1.04786	0.040271	-0.4538	-0.59807	0.95867	0.472039	1.44414	0.840724	-1.48249	-0.56284
ACOT7	0.196829	0.293324	-0.22674	-0.03451	0.310852	0.504785	-0.40323	0.517022	0.330632	-0.09761	-0.58247	0.492578	0.268999	0.47389	5.82092	0.504661	0.223366	0.018724	-1.59765	-0.21269	0.463034	0.490971	-0.98109	-0.69797	0.223847	0.53673	0.020455	0.316251	-0.00672	-3.00964	-0.321	-0.98728	-0.61259	-0.46885	-0.44947	0.430755	0.582292	-2.44193	0.22163	0.364444	-1.31602	0.318981	-0.25904	-1.0725	-0.08372	0.002327	0.257775	0.293953	-0.20911
GABARAP	0.206518	0.24283	3.51722	0.110952	0.208832	0.135568	0.250275	0.117061	0.073325	2.72783	-0.01231	0.254237	2.72783	-0.3437	-0.17278	0.106177	0.314163	1.88347	-0.86668	-0.69015	-1.23166	0.001225	0.149108	-0.08795	0.209531	0.053422	1.88347	-0.408	-0.88089	-0.33773	-0.12011	-0.32531	-0.68744	0.173117	0.080654	-0.09184	-0.48202	-0.44664	0.095792	0.065361	-0.00976	-1.09124	-0.01258	0.094186	2.72783	-1.43598	-0.59069	-0.13076	2.72783
U2AF2	2.11738	1.12925	-0.4268	-0.73562	0.846295	1.63257	0.746365	-0.29324	-0.29757	0.971388	-0.46882	3.10139	-0.59739	-0.48398	-0.5879	-0.5366	-0.36482	-0.40446	-0.4302	-0.48982	-0.35238	1.84483	-0.56747	0.746437	-0.23845	-0.52546	2.60781	-0.38539	0.457997	-0.60414	-0.40738	-0.5364	-0.5966	-0.4089	1.84458	-0.33549	-0.74744	1.26708	1.26747	-0.51909	2.60782	-0.5305	-0.61039	-0.57655	-0.46695	-0.57244	1.26708	-0.60172	-0.48087
CHRNA1	0.077804	-0.77485	-0.82555	-0.78928	0.059478	0.096794	0.49609	0.533926	0.272326	1.83678	0.2393	0.453814	-0.3892	-0.06275	0.480871	-0.80391	-0.2353	-0.16843	3.7064	-0.95301	0.366669	1.83695	-0.67067	0.688052	0.243347	-0.56478	0.396843	-0.35673	-0.36426	-0.74295	0.531868	0.310104	-0.23885	-1.29196	1.83659	-0.68913	-0.13116	-0.42921	-1.43947	0.033028	-0.29874	-0.40272	0.035121	-0.4105	-0.31777	1.83655	0.065918	0.088214	0.004659
GABARAPL2	0.298229	-0.08807	3.50627	-0.22916	0.109514	-0.01683	0.185552	0.322906	0.088886	2.69087	-0.53555	-0.12723	2.69087	0.188173	-0.07214	-0.3381	0.122765	1.84444	-0.29668	-1.51823	0.020938	-0.29378	0.239537	-0.44703	-2.74142	-0.59342	1.84444	0.194176	0.063773	-0.84348	0.163803	-0.06244	-0.02291	0.110053	-0.91641	-2.20066	-0.01517	-0.20759	0.027545	-1.25584	-0.29691	-0.66268	0.050119	0.021992	2.69087	-0.57275	-1.03875	-0.07289	2.69087
TUBA3D	-0.87632	-0.73466	-0.90176	-1.15945	0.988827	1.14536	-0.44503	-0.88757	-0.79419	-0.91667	-0.89653	0.974253	1.39989	0.525616	-0.99308	-0.8495	-1.10183	0.917699	-1.09594	0.446373	0.527047	1.39987	-0.97804	-0.50399	-0.61405	-1.12717	1.6097	0.619993	-1.00208	-1.06554	-0.71851	0.451571	0.552676	-1.07836	1.21625	1.5384	-1.12315	0.446611	-1.08141	-1.26236	1.04961	1.14424	-0.88329	0.640805	0.447446	0.280182	-0.89641	-1.03896	0.276728
PIK3IP1	-0.48913	-0.29677	-0.35321	-0.3656	-0.3482	-0.56308	-0.78022	-0.3483	-0.42733	-0.07807	-0.29894	-1.41629	0.329775	-0.29511	0.353374	-0.72777	-0.65941	-1.17034	0.202952	-0.12238	1.82222	0.199053	1.82222	1.82222	1.82222	-0.9132	-1.36612	1.82222	0.239965	0.152946	-0.65647	-0.05334	-0.5103	-0.72051	-0.02581	-0.36377	0.155054	-0.09002	4.76068	0.131679	-0.55011	4.76068	0.265077	0.158666	-0.02306	-0.28526	0.002245	0.30213	-0.0026
DTX2	0.464991	0.62109	0.467089	0.162024	6.51773	0.407655	0.592005	-0.08515	-0.08923	-0.0897	0.110188	0.448001	0.891491	-1.16039	0.281461	0.084188	0.377022	-3.05855	0.041464	0.500798	0.640213	-0.31939	0.180843	0.509129	-0.01083	0.39257	0.745326	0.438164	-1.07216	-1.36327	0.588706	0.764824	-0.76352	0.422795	-1.71515	-1.26618	0.988781	-0.13456	0.928146	-4.47184	-0.69146	0.899439	0.123455	-0.54816	-0.08003	-0.70677	-1.02597	-3.3096	-1.05712
CHRNA7	0.514472	-0.57864	-0.18151	-0.19229	0.529136	0.534021	-0.16799	-0.51159	0.539889	0.273213	0.54383	0.649476	-0.08218	0.50367	2.76871	-0.05547	0.539889	0.301039	-0.06773	0.265802	0.544186	-0.08211	0.539556	0.737879	0.667356	0.294589	-0.08217	0.538951	-0.0686	-0.08043	0.539594	0.307625	-0.08113	0.508792	0.294496	-0.19229	-0.0686	0.272685	-0.06623	0.272685	0.300651	0.273655	-0.08308	-0.083	0.294589	0.295002	-0.0686	-0.08219	0.505874
ADCY8	-0.0702	-0.46625	-0.34278	-0.11558	-0.25529	-0.22653	-0.52155	0.106783	-0.21602	-0.07603	-0.02975	-0.66445	-0.5301	-0.46669	-0.21805	-0.5191	-0.47912	-0.40809	-0.49229	-0.50958	1.0701	-0.48579	-0.14114	0.064904	-0.36705	-0.57002	3.31927	-0.08412	3.31927	-0.17866	0.008276	-0.32879	-0.39914	-1.37974	-0.30587	-0.57334	1.16406	3.31927	-0.46495	-0.43967	-0.13261	-0.0484	-0.91564	-0.70318	-0.08588	-0.15633	-0.27889	-0.18498	-0.15972
UCN3	-0.53195	0.986763	0.986763	-0.43195	-0.48661	-0.48718	0.987179	-1.11491	1.29527	-0.82317	-1.02615	-1.0677	-0.77198	-1.02599	1.64094	-0.48729	0.986763	-0.3149	-0.92782	-0.82756	0.986763	-0.75828	-1.0171	1.29527	0.986763	-0.24362	-0.17247	0.986763	-0.31361	-1.20429	-1.09415	1.64094	-0.72961	-0.6871	-0.24093	-1.03819	-1.06012	-0.8282	1.64094	-0.82384	-0.82784	-0.10195	-0.24306	-0.79635	-0.81917	-0.83009	1.64094	-0.22128	1.64094
CHRNE	0.070586	0.212375	-0.60074	-2.34205	-0.59584	0.083838	0.164831	0.541095	-0.17929	0.493313	-0.70679	-0.6151	-0.08944	-2.42783	0.486991	-0.00345	-0.18143	0.278771	0.694231	-0.08523	0.232927	0.436676	-0.36377	-0.13496	0.266919	0.033252	0.557961	-0.35867	0.533944	-0.19605	0.035935	0.07353	0.595055	0.265392	0.455305	-0.12796	-0.01338	0.397638	-0.4052	-0.40657	-0.01239	0.214405	0.247046	-0.487	0.328169	0.562229	-0.41095	-1.923	0.456386
NLRP3	0.475639	-0.93926	-1.14116	-1.35335	-0.86538	-0.33616	1.21199	0.680273	0.68617	0.852985	0.692671	0.680235	-1.28066	1.34317	0.852998	-1.63702	-0.85463	-0.77906	-0.0167	0.874821	0.697981	0.852988	-1.11548	0.063965	-0.84671	-1.27138	-1.06093	0.680889	-0.62274	-0.82108	0.697818	-1.21223	-1.02649	-0.9661	-0.83437	-1.27977	-0.16868	0.85297	-0.01241	-1.62646	-1.4343	0.853193	-0.80315	-0.01301	0.856096	-0.01594	0.853163	-1.13318	0.852977
SLC22A9	0.348897	-0.40541	0.09064	0.141913	-0.4441	-0.04159	0.121382	0.171955	0.328035	-0.18593	-0.40548	-0.19809	0.24496	0.351867	-0.16765	-0.31454	0.297482	-1.93052	0.213672	-0.07196	-0.1512	-0.55195	-0.3555	-0.82881	0.178355	-0.9814	4.50068	4.5968	0.277468	0.219885	-1.13811	0.017421	-0.36492	-0.08453	0.233398	0.197476	-0.29925	4.50068	-0.52292	0.277917	0.201572	0.211311	-0.37124	0.009162	-0.60417	-0.1792	-0.1983	-0.79204	0.270938
TIRAP	-0.98611	-0.64948	-0.33512	-1.69963	-0.41996	-0.45716	-0.26975	-0.30865	0.71579	-0.58361	0.93528	0.430884	-0.614	-0.12508	1.14145	-1.07099	-0.29265	1.08655	0.740056	-0.94189	0.971814	-0.64267	-0.43551	0.937289	0.936454	-0.77448	1.08452	0.627709	-0.88301	-0.65221	0.936164	1.08718	0.889225	0.719636	-0.87404	0.848552	1.08597	-0.64054	0.626226	-0.94555	1.08507	0.777627	-0.65294	0.744518	1.08694	0.779618	1.08443	1.08407	1.28714
CHUK	0.144574	-0.61958	-0.08646	-0.58869	-0.64699	-1.24097	-0.07488	0.137717	-0.23191	0.201574	-0.47269	1.39067	0.862061	-0.26473	0.317925	-0.41926	-0.47688	0.859648	-0.07525	0.301873	1.39028	0.853629	0.350566	0.37004	-0.2972	-0.4957	0.853335	1.39029	-1.34603	-1.85083	0.424365	0.900167	0.934335	-1.32021	1.19794	-1.30276	0.920827	0.862264	0.875352	-1.14624	0.858018	0.858071	-0.4918	0.298223	0.653484	0.86021	-1.39154	-1.40874	-1.31417
CARD16	0.298172	0.158294	0.068528	-0.52216	-1.70695	0.159093	-0.60954	-0.15539	0.013281	-0.21994	-0.30624	-0.07635	-0.14802	-0.31517	0.180755	0.054951	0.013865	-0.24569	-0.04885	0.101936	0.069036	-0.71872	-0.32719	0.246183	-0.27783	0.019652	0.072279	0.261649	-0.09205	-0.86462	0.428172	-0.09491	-0.09841	-0.5215	-0.24593	0.237026	-0.39956	-0.33431	-0.05177	-0.48575	-0.24578	0.118139	0.161928	-0.2303	-0.16699	-0.02083	-0.14907	-0.27043	-0.04557
STK11IP	-0.31948	-0.49086	-0.43848	-1.3065	-0.25142	-0.34868	-0.20427	-0.35314	1.89859	1.28021	-0.52194	-0.35023	1.28021	-0.59273	1.28021	-0.96827	-0.63026	1.28022	1.28021	-0.74719	-0.15374	-0.81906	-0.1989	1.89859	1.89859	-0.67233	-0.63057	-0.33753	1.28021	-0.76027	-0.21487	1.28021	1.28021	-0.60799	-0.65728	-0.28747	-0.68434	-0.73631	1.28021	-0.76836	-0.74119	1.28021	-0.72378	-0.70088	-0.79977	1.28021	-0.76892	-0.62932	1.28021
GNRHR2	0.884331	-0.09755	0.252173	0.921793	-1.59637	0.009999	0.401627	0.683443	0.877049	0.45395	0.097695	-0.69304	0.758481	0.691575	0.089322	0.819136	0.054715	0.094337	-0.00042	-0.43104	-2.06635	-0.11447	-0.9307	0.873501	-0.14398	-1.31159	0.190823	-0.22078	-0.26029	0.39247	0.66482	0.846153	-0.86971	0.819811	-1.19565	-0.534	-1.01684	0.824843	-0.00866	0.48665	-3.23343	-0.11444	-0.03567	-0.86272	0.739099	0.674671	0.148296	-1.5053	0.872274
OSBPL8	0.501989	1.78665	2.2363	-0.65687	0.501872	2.2363	-0.43965	-0.6325	-0.52267	2.23157	-0.49395	-0.62744	-0.02449	-0.70582	-0.50373	2.23157	2.24363	1.17765	0.650684	-0.53917	2.2363	-0.5255	-0.61034	1.78711	1.78665	-0.51341	-0.56708	0.123111	-0.58405	-0.62729	-0.49293	-0.63487	-0.35248	-0.72638	-0.5367	-0.56543	-0.53667	2.2316	-0.55431	-0.62379	-0.55049	-0.52482	1.16669	0.650783	-0.59209	-0.50502	-0.58105	-0.58743	2.2316
C1QTNF1	0.397349	0.212205	0.112197	-1.39238	0.273966	0.112418	0.212637	0.109777	0.115369	-0.12252	-0.80414	0.37989	-0.12271	-0.73462	3.02178	-0.12474	0.109392	-0.12251	0.208065	-0.12105	-0.00034	-0.1201	-1.39909	0.227602	0.395101	-0.12279	0.029814	-0.84474	-0.04146	-0.93865	-0.73219	-0.11514	-0.84161	0.107575	-0.11454	0.11167	-0.88638	-0.12254	0.12629	-0.12234	1.63702	0.011232	-0.12228	-0.84766	0.10762	-0.12183	-0.12407	-1.15984	0.041103
CIDEA	-0.66609	0.284584	-0.57739	-1.07754	-0.24715	-0.05524	0.177408	0.325528	0.422033	0.422298	-0.23913	0.152537	-2.27914	0.254712	0.31814	-2.25951	-0.06427	0.119567	0.644173	0.357684	0.243847	0.152642	0.433976	0.206737	5.32812	0.120502	0.749101	0.431548	7.60014	-0.80762	0.076133	-0.92803	-1.65487	0.465655	0.80345	0.073985	0.357112	-0.11591	0.298076	-1.03508	0.549037	-0.15505	0.331093	-0.48787	0.710323	0.414796	0.004562	0.06006	0.773242
FBXO32	0.373172	-0.2693	0.320127	-1.39702	0.26089	0.385867	0.324209	0.390827	0.516992	0.353177	-0.68312	-0.35167	0.102984	0.119521	-0.23355	0.291989	-1.19886	0.484621	-0.1835	-1.3427	0.30003	-0.28782	-0.06234	-0.1955	0.292581	0.291557	-0.03391	0.15002	0.117109	0.387174	0.289232	0.482178	0.268041	0.453862	0.255886	-1.19658	0.071259	-0.23569	0.034576	0.145364	0.313624	-1.90059	-0.35191	0.274767	0.476918	0.276608	0.445481	-0.72726	-1.00451
ADCY9	-0.10661	3.24622	-0.36763	-0.15006	-0.28385	-0.25631	-0.53881	3.24622	-0.24625	0.018378	-0.06788	-0.67565	-0.51336	-0.48628	-0.14793	-0.50047	-0.49818	-0.37047	-0.46908	-0.48932	3.24626	-0.46147	-0.17454	3.24622	-0.39086	-0.56011	-0.15807	-0.11994	-0.18269	-0.1018	-0.03146	-0.27761	-0.35999	-1.36057	-0.25077	-0.5884	1.47059	-0.45233	-0.43706	-0.40746	-0.04788	0.050729	-0.96484	-0.71605	0.006846	-0.07565	-0.21918	-0.1092	-0.07962
CKB	0.736485	7.68759	-0.52997	-0.16308	0.335751	-0.21942	0.762489	0.622521	-0.81598	-1.83029	-0.68486	0.438736	-1.79652	-0.1826	0.35251	0.634994	0.17371	-0.41663	0.637175	-0.26763	0.24148	-0.06531	0.158591	0.453079	-0.53412	0.317671	-0.95321	-0.5736	-0.35268	0.635788	0.612845	0.686612	-0.46503	-0.16856	-0.37319	0.723408	0.532982	0.615915	0.019708	0.58783	0.513634	-0.16674	0.683297	-0.12483	0.653286	-0.92742	0.674059	-2.58369	-0.05105
CIRBP	0.019389	-0.46288	0.222511	-1.24244	-0.10522	0.417746	-0.384	-0.1307	0.592236	0.873896	-0.18953	-0.68131	0.873896	-1.61089	0.873896	0.873895	-0.63813	0.873895	0.873896	0.873896	0.680607	0.873896	-0.82017	0.893761	0.70792	-1.03426	-1.01422	0.29887	0.873896	-1.25511	-0.03412	0.873896	0.873896	-1.02989	0.873896	-0.71823	-1.25665	0.873896	-1.19535	0.873896	0.873896	0.873896	0.873896	-1.05159	0.873895	0.873896	0.873896	-1.14773	0.873896
CISH	1.10959	0.69405	-0.83571	-0.77549	0.546153	-1.20337	1.33963	0.838975	-0.19727	0.693069	-0.88524	0.611601	-1.75715	-0.96069	0.523806	-1.62323	1.04001	0.003067	0.568033	0.408023	0.997704	0.407582	-1.03754	1.58895	0.741553	0.491399	0.415819	-0.24276	-1.36615	0.406327	-0.77339	-1.54787	-1.81879	0.714031	0.394631	1.33258	-0.09577	0.466207	0.25595	0.627651	0.580897	-1.75311	0.514678	0.661864	0.626374	0.409781	-1.57869	-1.99914	-0.39179
UHRF2	0.032046	0.040218	3.55602	-0.07603	-2.4554	0.108265	-1.02967	0.11667	-0.26521	4.04415	-0.49987	0.152992	-0.62429	0.025375	3.55082	-0.38328	0.201551	-0.65266	-0.52806	-1.09999	-0.28117	-0.11056	-0.6442	0.242258	-0.16633	-1.33189	-0.10419	0.200133	-0.16543	0.207277	-0.53245	-0.30583	0.024505	0.135409	0.043163	-0.79433	0.014372	-0.07136	0.225147	-0.51179	-0.24885	3.55082	0.218834	0.100011	0.215327	0.263262	-0.03679	-0.13176	-0.21777
GEFT	0.634695	0.348013	0.339483	-1.06049	-0.33623	0.196471	0.340727	-0.45881	0.098378	0.075096	-0.39634	-0.02914	0.096933	0.022583	0.046431	-0.08754	-0.37664	0.43084	-0.15107	-0.55485	-0.47844	0.614126	0.132945	0.628928	-0.03965	-0.07832	0.192149	-0.06734	-0.31927	-0.37089	0.3324	0.566938	0.100104	-0.19831	0.326693	0.291674	-0.3124	0.407099	-0.00619	0.422057	0.243637	0.383239	-0.63317	-1.05725	-0.12735	-0.22353	0.589097	-0.71519	-0.31405
TNFRSF13C	0.710728	0.566507	0.597654	0.335513	-0.36067	-0.60139	-0.81024	0.606302	0.00502	0.956831	-1.14918	-0.34565	0.962649	-1.85627	-0.71243	-0.59263	0.412471	-0.04729	-1.31802	-0.33041	0.669911	-0.3216	0.664458	0.317013	0.258722	-2.06217	0.427784	0.538229	0.148222	-0.38366	-0.18236	0.41205	0.794629	-0.34878	0.906451	-0.87781	0.729703	0.858868	-3.23272	0.961619	0.73444	0.91635	-0.21257	0.942077	-0.34636	0.325732	-0.07933	0.738711	-1.18032
KIR3DL3	-0.26485	-0.28667	2.09918	2.09918	-0.37393	-0.35725	2.09918	-0.32084	-0.30623	0.108046	-0.4067	2.09918	-0.8862	-0.3071	0.684603	0.90562	-0.2011	-0.83977	0.685414	-0.03764	-0.33364	0.89443	-0.15909	-0.26413	-0.42763	0.679417	-0.26843	-0.53236	0.448141	0.933742	2.09918	0.70577	0.903656	-0.209	-2.63272	2.09918	0.189022	0.956856	0.063547	0.527984	-2.79503	0.964583	-0.38939	0.13451	-0.89146	0.221101	0.096832	-0.69795	0.236459
NOSTRIN	-0.43349	-0.34087	-0.39478	-0.44468	-0.47916	-0.73719	1.66553	1.66553	1.66553	-0.19427	1.66553	-0.67335	0.217997	-0.43025	-0.39404	-0.04492	1.66553	-0.62307	-3.61616	0.197665	1.66553	-0.86586	-0.34656	1.66553	-0.43462	-0.33623	-1.28497	1.66553	0.206888	0.281093	1.66553	-0.59779	-0.80729	-0.52585	0.319016	-0.40992	0.313664	-0.41311	-0.47235	0.241875	-0.1677	0.201912	0.148965	-1.79939	0.382813	0.03545	-0.04452	-0.12545	0.194593
RASGRP4	-0.24043	0.101048	-0.25241	1.39989	-0.0812	-0.22228	0.302015	0.278557	1.40098	-0.15563	-0.24068	-1.72968	-0.17375	-0.20825	1.75568	0.367069	1.40021	0.361979	1.75572	1.75544	0.30478	0.019355	1.40087	0.012089	1.40011	0.398406	0.56168	-1.78802	-0.15574	0.097211	-0.07421	0.335131	0.019498	-1.75269	0.420277	0.210539	0.221589	-0.82015	0.464537	-1.82085	0.043792	-0.00163	0.037155	-2.78321	0.022024	0.103509	0.371266	-0.17795	0.135861
CKM	-0.71651	-1.64918	0.148025	-0.05223	-0.71304	0.506935	-0.44972	-2.43269	-0.4355	0.132319	0.189631	-0.42711	0.12307	0.173659	-0.85336	0.150395	0.400094	0.307652	0.228428	-0.33627	0.34355	0.166443	0.409187	0.535075	-1.2138	-0.91545	-0.00187	-1.71463	0.251017	-0.18289	-0.2353	0.004756	-0.39591	0.485534	0.147819	-0.13754	-0.73312	-0.07947	-1.35274	0.212807	0.015365	-0.2371	-0.46521	0.257117	-0.10568	-1.0726	-0.0679	-1.68282	0.098014
ZNF653	0.974951	0.93644	0.934932	-0.83388	0.935102	2.97328	0.972198	-0.72707	-0.66274	-0.21902	-1.10266	0.872993	1.44458	-0.39022	4.39652	-0.31767	-0.79225	1.20241	1.03214	-0.35182	0.5576	4.39652	0.974848	2.26031	1.23074	1.03295	-0.38066	1.52735	-0.27417	-0.38872	-0.46	1.031	0.962555	1.02068	-0.30173	-0.34673	0.965745	-0.26777	-0.25396	-0.71582	-0.47821	-0.18335	-0.63021	-0.43091	-0.73653	1.03654	0.001572	-0.59935	-0.30517
ADCYAP1	0.968359	-1.02167	-1.1778	0.968231	-1.02865	0.139369	-0.1232	1.08971	0.96872	-0.58949	-1.15349	-1.13701	1.01875	-0.75004	-0.56134	-1.09164	-1.30202	1.09345	-0.55835	1.1163	0.968275	1.05009	0.789831	0.968321	-0.67817	1.01875	-1.8356	-0.68038	-0.62061	-1.95691	0.789614	0.291874	1.09383	-0.65416	-0.54433	0.993034	-0.56972	-1.53528	-0.5561	-1.37096	1.01911	1.01923	1.02041	-1.34463	1.0189	0.314087	1.01888	-1.34114	1.02068
DNTTIP1	0.072391	-0.24809	0.569365	-1.0425	-0.85613	2.65649	-0.09876	0.569344	0.636526	0.758154	-0.83953	-1.04605	-0.08104	0.569303	-0.07872	-0.92443	-1.00711	-0.80528	0.622236	-0.08118	0.569328	2.7207	-1.36006	0.640865	-0.97359	0.616067	0.323299	-1.38272	-0.08169	-1.25751	0.569303	0.621717	0.838435	-1.06118	0.050974	-1.09239	0.616074	-0.96649	-0.08145	-0.08157	1.60038	0.622122	0.049314	-1.11383	-0.07953	0.765983	0.627161	-1.12352	0.755145
ERCC8	0.694059	0.434255	-0.91221	-2.63458	0.434157	0.434389	-0.59669	0.434157	0.671015	-0.74671	0.671015	0.434156	1.56847	0.630159	-0.39025	-0.74483	0.434157	-0.74478	0.765355	-0.74544	0.437101	-1.43374	-0.59657	0.775793	-0.63322	0.573038	0.828128	-1.56741	0.572794	-0.74517	0.434157	1.56847	-0.44004	0.434525	-0.66983	0.434193	-0.65323	-1.40686	0.572829	-1.57179	-0.74436	0.765361	-0.41979	-1.49597	-0.74692	0.828128	-1.40154	-0.44022	-0.81956
NUS1	0.221333	-0.27584	0.201288	0.177511	-0.01877	-0.05041	-0.27684	-0.07622	-0.25139	4.33174	0.136796	-0.77633	-0.72966	-2.1172	0.085337	0.216433	0.207723	-1.04616	-1.16636	-0.25284	-1.6398	0.023058	0.362416	-1.78031	0.323841	4.33174	-2.06424	-1.30759	-0.32991	0.027834	-1.583	0.111752	-0.27247	-0.03772	-1.68424	-0.49488	0.095875	-0.71062	-0.26807	-0.32776	-0.55663	-0.03442	-0.5676	0.230288	0.056243	-0.33029	0.331713	4.33174	0.272181
CKS1B	2.36334	-0.38916	0.165908	-1.2282	-1.34306	-0.71899	1.06811	0.422864	0.37742	0.464903	1.05674	-0.41808	0.910335	0.375151	0.093721	-1.11048	0.42449	0.06191	0.241655	0.087761	0.37669	0.087307	0.355068	0.431816	0.358082	-1.13901	1.68048	0.374802	0.329036	-1.73866	-0.41772	-1.22229	0.092368	-1.19139	1.67319	-1.31721	0.169668	0.291912	0.236429	0.082303	0.536863	0.088416	0.133984	0.0937	0.523103	-0.16182	0.415404	-1.16107	-1.07338
IL22RA2	2.10128	-0.74311	-0.28359	-0.38215	1.65147	-0.47711	-0.16915	-0.50214	-0.04937	-0.17972	-0.43064	4.24998	-0.43657	-0.62169	-0.25407	-0.86412	1.79129	1.58938	1.30989	-0.26676	-0.05309	-0.45383	-0.26098	1.83969	1.79147	-0.38274	-0.32853	-0.3498	-0.5163	1.49224	-0.21925	1.49269	-0.54012	1.79119	-0.31825	-0.32237	-0.73028	1.30953	-0.60446	1.44598	-0.29712	-0.25533	-0.66482	1.58918	-0.60832	1.49273	-0.6163	-0.51411	1.30954
CKS2	-2.41049	0.778275	0.797767	0.723462	0.905059	0.804613	-1.80113	0.060398	0.641337	-1.66007	0.967004	0.582447	-0.34727	1.07327	-1.11964	1.11826	1.00752	0.758421	1.16689	0.626015	0.595575	-0.0783	0.627737	-0.07735	0.997161	0.201376	0.445319	-0.41127	0.972416	0.454924	0.757139	0.645405	-0.8541	0.60961	0.896601	-1.5457	0.412853	-2.88459	-2.13613	0.852868	0.166419	0.754468	-0.37841	-1.13072	0.751306	-0.68666	0.354549	1.20167	-0.43164
APOA5	0.070008	2.4252	-0.29921	-0.29464	-0.21753	1.23154	0.200389	-0.04398	-0.29964	3.74623	0.169659	-0.3011	1.26319	-0.30083	-0.16276	-0.3019	0.025263	-0.21494	-0.81772	-0.20672	0.074673	-0.18354	-0.3011	0.259924	-0.42623	3.74615	-0.40459	1.13433	-0.2394	-0.45657	-0.13267	-0.49299	0.221806	-0.3011	-0.18342	0.069794	-0.13443	-0.39593	-0.18368	3.74613	-0.49314	-0.36894	3.74617	-0.23943	-0.2394	-0.45892	-0.23944	-0.30193	-0.45847
RPL39L	0.616017	0.691526	0.732525	0.590246	0.590106	0.770468	0.794657	0.590106	0.711693	0.430645	-1.0852	0.761312	0.419826	-1.86041	0.641105	-2.59453	0.615845	0.616664	0.374402	0.539269	0.590106	0.158264	0.590105	0.713596	0.590106	0.555086	-2.01046	0.723439	0.430482	0.17074	0.714721	0.539218	0.554955	-1.31511	0.420036	0.794663	0.170736	0.419826	0.170745	0.412766	0.420234	0.536667	0.539573	0.241354	0.170736	0.195602	0.555109	0.395163	0.637491
ARAP2	-1.01773	-0.83939	-0.83248	-1.06935	-1.0612	-0.84135	-0.77965	-0.88925	1.01375	-0.45489	1.01375	-0.98943	-0.18621	-0.86792	-0.06837	-0.69801	-0.8917	-0.34221	-0.19619	-0.52902	1.01375	-0.37068	1.01375	1.01375	-0.79595	-0.4745	-0.38402	-1.08815	-0.04666	-0.5885	1.01375	0.048503	0.116085	-0.9855	2.83479	-0.92805	-0.63259	2.83479	-0.24317	-0.46905	2.83479	-0.11316	-0.47922	2.83479	-0.29919	-0.51613	-0.39347	-0.21655	-0.28158
ARAP1	-0.16603	-0.01094	0.006219	-0.30488	-0.26908	-0.1252	-0.18591	-0.33444	-0.1636	-0.19002	-0.26369	-0.35118	-0.22206	-0.16702	-0.29883	-0.50573	0.135683	-0.05259	0.081306	-0.28567	-0.31084	-0.08289	-0.14829	0.16323	-0.37115	-0.21544	-0.11036	-0.33553	-0.13303	-0.36078	0.281646	-0.11862	0.084952	-0.45891	-0.32316	0.050496	-0.42051	0.025838	-0.12661	-0.20788	-0.06755	0.115093	-0.22186	-0.49597	-0.30073	-0.2755	-0.33778	0.021713	-0.36397
AGAP2	3.03568	1.45081	1.11773	-1.79191	0.866198	-0.32566	2.09701	-0.46976	0.866501	0.621917	0.866117	-0.8206	0.621722	-0.64897	-0.56282	-1.43431	-0.4499	0.865328	0.621417	0.622007	-0.31622	1.81167	-0.48547	-0.33166	-0.445	0.86539	1.05297	-0.44892	-0.5619	-1.33284	-0.46575	-0.62175	-0.85503	-0.8319	-0.49096	-0.52984	1.81167	-0.71541	0.621581	-0.80149	-0.61738	-0.67106	0.622356	-0.99675	-0.69606	-0.59802	-0.63498	1.81167	-0.72473
ADCYAP1R1	0.785847	-0.96576	-1.10318	0.785734	-0.9719	0.056178	-0.17493	0.892658	0.786164	-0.57348	-1.08178	-1.06728	0.776632	-0.72667	-0.54985	-0.99503	-1.21252	2.97408	-0.54734	2.97408	0.785773	0.802945	0.628708	0.785813	-0.66341	0.77664	-1.61959	-0.66536	-0.59961	-1.72143	0.628517	0.166423	2.97408	-0.64228	-0.53557	0.807566	-0.55688	-1.36747	-0.54545	-1.22946	0.776936	0.777037	0.778031	-1.20742	0.776764	0.185071	0.776743	-1.20449	0.778257
THEM4	0.033181	0.371036	0.770645	-0.80873	-0.52165	-0.56866	0.174713	0.157233	0.236023	0.340873	0.148338	-1.17958	0.343243	0.105557	0.01988	-0.71817	0.12589	0.556342	0.454158	-0.56949	0.19183	0.304751	0.080355	0.606779	0.162047	-0.34498	-0.03075	0.155003	-0.49228	0.143282	0.25321	-0.0945	-1.52706	-0.38288	0.627492	0.441866	0.192201	-0.73378	-0.58803	0.121566	0.291635	0.608582	0.328538	0.271107	-0.25488	0.475229	-0.7565	-0.81138	0.277711
SCGB3A2	0.435962	0.810556	-0.40805	0.725868	0.416423	0.694807	-0.27824	0.723908	-1.82891	0.417843	-3.24031	0.376301	-0.93814	0.775547	0.324375	-0.81108	0.879618	0.361769	0.374437	0.04406	1.0307	0.972181	0.036971	0.450994	0.940936	-0.06202	1.02964	-0.26821	0.177461	0.975589	0.995208	0.561856	0.30489	-0.35765	0.492987	0.768945	-0.45061	-0.34767	0.896226	-1.87708	0.233314	0.677995	0.994243	0.002261	0.160054	0.734564	0.71402	0.849215	0.555569
SH2D1B	-0.13813	-0.04953	0.109915	0.73872	-1.35576	0.50681	0.396924	0.140877	0.674876	3.11694	0.480029	-0.6679	-0.0141	0.429128	-0.08314	-1.10364	0.144921	-0.01394	-0.12659	-0.39926	0.536214	3.11694	0.279038	-1.56736	0.805275	0.042963	-0.32069	-0.88994	0.058862	-0.04453	-0.26595	-1.18917	-0.16193	0.695277	-0.32928	-0.55391	0.096244	0.062371	-0.32688	-0.08273	3.11694	-0.52578	-0.49681	-0.25516	-0.01042	-1.10584	0.06087	-0.18013	-0.14803
RAB3IP	3.16246	-0.91876	-0.70401	-1.04185	-0.68824	-0.80339	-0.72944	2.87749	0.490793	0.457282	-0.77143	-0.9145	2.67711	-0.60052	0.424479	-0.69488	0.490651	-0.64851	-0.6507	0.424329	0.490411	2.43688	-0.5894	1.97862	1.97862	0.356626	1.67917	-0.57005	-0.57531	-0.55669	0.490646	0.42459	2.67711	-0.88527	0.424624	-0.801	-0.67	0.457015	0.42444	-0.84041	0.467538	-0.51342	0.424416	-0.64026	-0.55999	0.424388	0.356859	-0.70101	-0.41135
SSX2IP	-0.32345	-0.37003	1.40742	-0.32478	-0.44476	1.1969	1.19726	0.002527	0.119535	1.41521	0.005713	-0.14336	-0.55003	-0.67395	-0.03157	1.60643	0.002539	1.39107	-0.36885	-0.38454	0.129739	-0.04881	-0.00383	1.40726	0.105984	1.60605	0.361757	0.040368	-0.55221	-0.63811	0.099383	-0.14073	1.70999	-1.28055	0.034562	1.40537	1.60723	-0.25212	1.41654	-2.06872	-0.97055	-0.36087	1.38942	-0.36246	0.118666	-0.77985	-0.32401	-1.77852	1.38946
MRGPRX2	-0.95177	-0.15089	-0.12645	-0.22989	-0.10949	-0.05854	-0.23057	-0.19944	-0.10574	1.72329	-0.63444	-0.62152	-0.33113	-1.14145	-0.38685	1.72329	-0.05	-0.76597	-0.44692	1.72329	-2.0492	-0.3585	2.83264	-0.29061	-0.03078	-0.42361	-0.56866	-0.36561	-0.54804	-0.53813	2.83264	-0.42667	1.72329	-0.46108	1.72329	-0.27027	1.72329	-0.39811	-0.31672	-0.56385	-0.65533	-0.3509	1.72329	1.72329	-0.5615	-0.3988	-0.37542	-0.53504	-0.89043
MRGPRX3	-0.10881	-1.08805	-1.06914	-1.2589	-1.18731	-1.09387	-0.66004	0.984746	0.984711	-0.43714	0.984709	-1.10726	-0.42815	0.984709	-0.64145	0.677293	0.984709	0.67734	-0.61545	2.28726	0.984747	-0.46315	0.984747	0.984709	0.984709	-0.20206	-0.38509	0.984747	0.676746	-0.47511	-1.00034	-0.69641	2.28726	-0.10896	-0.7968	-1.14485	-0.86496	-0.82605	-0.46444	-0.7775	-0.43029	0.677544	-0.83954	-0.88747	-0.46222	-0.77745	-0.19861	0.676561	0.677391
AP2M1	0.63156	-0.82644	-0.86276	-1.28022	0.631386	-1.03634	0.903609	0.40202	0.927524	-0.42324	0.314846	-1.07693	1.35662	-1.37169	-0.54202	-0.84358	-0.2149	-0.09602	-0.13648	1.16873	0.88818	1.08344	0.37777	1.06818	0.855816	-0.65252	1.27612	0.098866	2.85859	-1.02599	0.315583	0.600056	-0.62145	0.631269	-0.92027	0.282419	2.85859	-0.64781	1.35659	-0.72589	-0.56428	4.11899	0.739363	-0.37107	-0.59851	-0.46687	-0.60449	-0.80921	-0.71729
AP2S1	-0.60818	0.760006	0.756057	-0.63521	-1.07788	-0.64641	1.06333	0.85211	1.27285	-0.75447	0.339637	-0.63092	1.79163	-1.24262	-0.81016	-1.48269	-0.29534	1.43927	1.81968	0.972495	1.0539	-0.10866	0.417944	1.27135	1.00734	-0.47438	2.00277	0.097466	1.63985	-1.20806	0.40531	-0.93284	-0.95215	-1.09305	-1.15609	0.306414	1.63756	-0.54473	1.79559	-1.01238	-0.64916	-0.08926	0.923665	1.43781	-0.59547	-0.66635	-0.57915	-1.10931	-0.78467
RLN3	-0.17666	-0.20973	0.09769	-2.29476	0.406935	0.184648	0.442012	0.455208	-0.09182	0.073393	0.260798	0.39452	-0.66692	0.28738	2.60977	-0.18864	-1.06219	-0.22286	2.60977	-0.12778	0.460117	-0.09924	0.374416	0.299055	-0.21731	3.16114	-0.11508	-0.4834	0.064519	-0.21976	0.439825	3.2406	-0.08192	-0.34108	-0.89108	0.398196	-0.3294	-0.18778	0.109512	0.06606	-0.13258	0.00489	3.16114	0.108815	-0.44527	-0.28119	0.107655	-0.18492	-0.36022
RFFL	-0.16994	0.171549	-0.38437	-0.66414	-0.15572	0.209824	-0.34682	-0.17357	0.148852	0.014724	-0.82199	-0.32044	0.198424	-0.13813	0.007396	-0.4148	-0.12585	-0.32858	-0.03835	-0.26272	-0.18416	-0.27301	-0.17089	0.195496	-0.13073	0.046348	0.386665	-0.22823	2.98477	-0.37783	-0.3654	0.310631	-0.46652	-0.47265	-0.20525	0.017319	-0.31343	-0.21819	-0.03742	-0.30478	-0.34769	-0.13786	-0.70319	-0.30126	-0.26359	-0.10923	-0.40891	-0.38282	-0.14812
CLCA1	-1.13392	-0.7939	0.219351	-1.33592	-0.12879	-0.12686	-1.18775	0.886264	0.886261	0.474273	0.886264	-1.23694	0.474184	0.886264	0.474248	-1.08378	0.886261	0.479356	-0.92744	-1.25578	0.886265	-0.93659	0.897756	0.886475	-0.75639	-1.05968	-0.92761	0.494369	0.474301	1.32799	0.886261	0.474314	-1.14023	-1.33459	-0.58416	-1.05444	1.32797	-0.82724	0.474305	-1.13665	-1.25278	0.475867	-0.29747	1.32798	-0.8968	0.47448	-0.95408	-1.03392	0.474377
ADD1	-0.24671	-0.25107	1.3801	-1.85787	-0.29077	-0.62743	-0.25093	0.587676	-0.09895	1.22919	0.587108	-1.69837	1.22919	0.58668	1.22919	-1.90179	-0.23937	1.22919	-0.63186	1.22919	0.586728	-0.62301	-1.19785	1.38088	0.586113	-0.6099	1.22919	0.58668	-0.50575	1.22918	-0.16679	-0.50869	1.22919	-1.73995	1.22919	-0.19457	1.22918	-0.50868	1.22919	1.22919	-0.62261	-0.50863	-0.61027	1.22918	1.22919	-0.50737	-0.50844	-0.50201	-0.50866
CLCN4	-0.08997	-0.59068	-0.02868	-0.2967	0.212791	0.116534	0.125055	0.061073	3.29746	-1.10913	0.092469	-0.60647	-0.48319	0.037939	-0.12843	-1.13714	0.200333	-0.10102	-0.36352	-0.04824	-0.04713	-0.00176	-0.21586	3.29746	0.24128	-0.37671	-0.46154	-0.42618	-0.22406	-0.49113	0.148208	-0.18216	0.057243	-0.17618	0.017942	-0.07558	2.90548	-0.24935	-0.0798	-0.32362	0.138505	2.90548	-0.21755	-0.57235	-0.18171	0.128964	-0.2319	-0.15809	2.90548
GDEP	-1.84065	0.90847	0.442551	0.979547	0.69857	-3.00488	-0.12938	0.088228	0.858046	-1.31012	0.265588	-2.93449	0.513202	0.083349	0.136109	0.98686	0.542993	-0.2633	-0.81806	0.743923	0.442351	0.012781	0.880204	1.01377	0.575193	-0.90148	0.844404	0.868567	-0.57186	0.661434	0.051809	0.481948	1.03055	-0.7109	-2.78291	-2.21129	-0.1265	0.57935	0.915792	-0.00443	-0.18345	-2.81625	-0.34445	0.727736	0.549139	0.86069	-0.7553	0.625511	0.188201
ANTXR2	-0.23942	0.182974	-0.3366	0.083402	0.387657	-0.04715	0.336687	0.399529	-0.32134	-0.07417	0.38179	0.414409	-0.67007	-0.01019	-1.44099	0.365509	-0.45986	0.339631	0.283306	0.031391	-0.14169	0.315057	0.361467	5.37331	-0.17636	-0.62403	0.327666	-1.05846	0.268761	0.276204	0.192243	0.254677	0.360192	0.236284	0.166102	5.37331	-0.08599	-0.8737	0.309763	0.220434	-0.26637	5.00899	0.37914	0.153699	-0.79125	0.34485	-0.1561	0.063471	0.216408
PIK3AP1	0.70587	0.230207	0.231559	-1.44178	-1.14332	0.512894	-0.96977	0.513466	0.666696	1.23146	0.51539	-1.2005	-0.46067	-0.96782	-0.5265	0.708654	0.512735	0.824107	3.14034	1.23105	0.666475	-0.70622	-0.9047	0.669129	0.887189	0.876826	0.964583	0.459299	0.708412	-0.75877	0.513404	-0.77013	-1.12637	0.4168	-0.93082	-0.63157	0.815291	-1.09586	-0.67516	0.78708	1.23133	0.70941	-0.94931	-0.77615	-0.54168	-0.83889	1.23109	0.707809	0.963423
CLU	0.101043	5.45714	0.053499	-1.17392	0.073723	-0.14695	0.060854	-0.37402	0.206957	0.170856	-0.347	-0.94484	-0.07571	-0.57856	0.119895	-0.42502	0.111909	0.263307	6.91929	0.19694	0.369541	0.036572	-0.43106	5.45714	-0.28886	-0.16011	0.297119	-0.1144	-0.36558	-0.56997	-0.20393	0.468988	-0.36465	-0.49162	0.452897	-0.21976	-0.75478	-0.27047	0.333417	-0.63509	-0.77434	0.359129	-0.32158	-0.59572	-0.14269	-0.74161	-0.3957	-0.39479	0.081906
CLIC1	0.083044	-0.2096	-0.34008	0.347281	-0.36079	0.798588	-1.20905	0.361707	-0.66671	0.570578	0.439351	0.167901	-2.06466	0.53223	0.642907	0.705378	0.242059	0.489774	0.392456	-0.12752	-0.07717	-0.92046	-0.41861	0.401181	0.471866	-0.58102	0.218695	-2.22421	0.018073	-0.04576	0.283941	-0.05069	0.327717	0.688346	0.183122	-0.60766	0.255129	-0.00585	0.668342	0.252143	0.00701	-1.1819	0.459031	-0.26202	0.678664	0.753698	0.501719	0.549125	0.561774
CLK1	0.854466	0.872731	-1.47477	-1.77467	-1.33287	-1.21114	-0.10471	1.85111	1.8475	1.13529	1.84659	0.124804	-0.78515	0.464178	1.73441	-0.94361	0.43904	0.3433	-0.82015	-0.85374	0.439211	2.73838	-0.10474	0.461702	0.439207	1.60756	-0.71884	0.439113	-0.77555	-1.00906	0.409984	-0.73209	-0.85624	-1.40634	-0.4831	-1.24312	1.10028	-0.79269	1.59327	1.58712	-0.72474	-0.79154	0.739447	1.63157	0.481076	0.772528	-0.81641	-0.90142	-0.74226
CLK2	0.234103	0.784577	0.582253	0.147188	2.24902	0.259414	0.623017	0.495191	0.331879	0.958383	-1.94093	-1.3853	0.349204	-0.38427	0.714021	0.656642	-1.91836	1.07004	0.626404	-1.89887	0.692625	-1.8568	0.178048	0.895444	0.69233	1.16955	0.392722	0.662901	-0.48034	0.521118	0.50662	0.736278	0.1274	0.335582	-0.4495	0.364949	0.820673	0.623401	0.467397	-1.82586	0.777381	-0.04992	-1.78958	0.191161	-0.19019	0.589688	0.855566	-0.32532	0.357343
CLK3	2.8939	1.58272	0.248043	0.427083	0.23765	0.379378	0.200596	-0.56931	1.61966	0.359881	1.6174	0.239598	0.297546	-0.68872	1.05608	1.60684	0.420932	0.433616	1.60842	-0.07427	1.61751	-0.0425	-0.56306	0.259583	-0.672	-1.17564	0.265587	-0.62447	0.279374	-1.28218	-0.5679	-0.09288	-1.0508	0.428168	1.60948	-0.56172	-0.62129	1.60949	0.581892	0.172386	1.61006	0.280526	-0.93372	-1.27344	1.19161	1.5028	-1.05187	0.242201	0.285357
SERPINA3	-0.20477	-0.22376	-0.39163	-0.67738	-0.56902	-0.18601	2.93161	-0.23684	4.11915	1.02651	-0.21781	-0.31099	1.0318	-0.57233	-1.01093	1.02651	2.9316	-1.03606	-1.13922	1.02651	-0.23741	-0.94062	-0.37487	4.11915	-0.4429	0.061977	-0.91085	-0.30689	1.02651	1.02651	-0.26672	1.02651	-1.01087	-0.306	1.02651	-0.19761	1.02651	-1.14267	1.02651	-1.02323	1.02651	-0.60996	1.02651	-0.97056	-0.90791	1.02651	1.02692	1.02651	-0.87618
AMICA1	-0.65965	-0.79018	-0.61896	-0.64451	-0.5759	-1.02049	-0.63422	1.24912	1.24912	-0.91331	-0.82732	-0.61345	0.926558	-0.70126	-0.93568	-1.04775	1.24912	-1.38359	-0.84006	-1.11824	1.24912	0.926558	-0.55885	1.24912	-0.76142	0.926558	0.926558	-0.55699	-0.95905	0.926558	1.24912	0.926558	-1.3738	-0.55894	0.926558	-0.83471	0.926558	0.926558	0.926558	0.926558	-1.01345	-1.10306	0.926558	-1.16052	0.926558	0.926558	0.926558	0.926558	0.926558
CLNS1A	-0.73116	1.26754	-0.96241	-0.92839	-0.76491	-0.06076	-0.77155	-0.68063	1.25099	-0.57006	1.26734	-0.95368	-0.77222	-1.00065	0.734847	-0.87724	-0.06122	1.43891	-0.61402	-0.95359	1.26734	1.43891	-0.70055	1.34505	-1.08335	-0.64194	-0.61844	-0.89743	-0.65835	-0.99569	1.25099	1.42215	-0.61698	-1.12644	1.42143	-1.31103	-0.73592	-0.84185	0.019157	-0.93486	0.019821	-0.64265	-0.64192	1.43891	-0.81083	-0.62629	1.43891	-0.67023	-0.63303
CLTA	-0.48635	-0.8066	-0.47731	1.66903	-0.39732	-0.25466	1.68581	0.131818	-0.18167	-0.33951	-0.19291	-0.76064	-0.26092	0.096521	-0.27409	-0.42219	-0.12857	-0.28458	-0.19375	-0.33342	0.177514	-0.38723	-0.42636	0.178397	-0.21941	-0.26685	-0.47821	0.075245	2.09288	-1.38706	-0.57197	-0.3698	-0.27473	-0.72638	-0.33912	1.86912	2.09173	-0.38857	-0.33472	-0.36119	-0.26276	-0.39707	-0.41087	2.09158	-0.20816	-0.3511	2.09152	-0.35288	-0.33718
CLTB	-0.9033	-0.44128	-0.43074	1.80888	0.291005	-0.83688	3.00181	0.5923	0.062187	-0.28306	-0.7769	-0.04367	-0.2829	0.632302	-0.26918	-0.28323	0.069711	-0.25765	-0.26871	-0.2831	0.592408	-0.28297	-0.89819	0.592477	-0.79507	-0.27395	-1.12849	0.592209	1.77909	-3.10926	-0.04142	-0.24215	-0.2829	-1.09767	-0.28307	3.00233	1.77828	-0.28311	-0.26924	-0.28311	-0.26413	-0.28308	-0.28316	1.77822	-0.28266	-0.28314	1.77824	-0.25933	-0.28304
TMEM132D	-0.57954	-0.63337	0.13332	0.17877	-0.45868	-1.07425	-0.14796	3.52205	-0.01795	-0.24156	-0.81	-0.29253	-0.06564	-0.74988	0.082655	-0.25745	0.009009	-0.7263	0.124379	0.05017	3.52205	-0.54655	0.022139	3.52205	0.219647	-0.06819	-0.04451	-0.05957	3.51613	0.002483	0.217626	0.083651	0.131127	0.069195	0.112716	-0.1941	-0.63547	0.080602	-0.46083	-1.51058	-0.02958	-0.31296	0.109574	-0.19087	-0.56973	-0.03635	-0.1331	0.14305	-0.5223
CLTC	0.778228	-0.54874	-0.47485	-0.67656	-0.57491	1.26247	2.66652	-0.54532	1.43391	-0.07703	-0.88561	0.46937	-0.07697	-1.16167	-3.82949	-0.07667	1.26233	-0.07689	-0.07685	-0.07688	-0.70612	-0.07706	-0.63746	0.665375	-0.60661	-0.0767	0.443605	-0.79586	2.63743	-0.07691	1.43247	0.251091	-0.07695	-0.71236	-0.07703	-0.53195	-0.07671	-0.07691	-0.07687	-0.07704	-0.01599	-0.07691	-0.07714	0.443648	-0.07713	0.443591	-0.077	0.443509	-0.07703
SP7	-0.76058	0.493869	-0.77206	0.309387	0.320702	0.272961	0.39647	-0.6069	2.03523	0.716159	-0.549	-0.68313	0.612723	-0.60235	0.717516	0.47684	-0.53015	-0.69908	1.55641	0.4785	0.697931	0.475318	-0.68115	2.03557	-0.66456	0.614518	-0.72534	0.669057	-0.84669	0.471539	-0.58912	-0.81504	-0.72605	0.310177	0.479033	0.334059	0.476728	0.471768	4.4412	-1.29607	-0.98683	0.473204	-1.11992	0.48061	3.11018	0.482598	-0.74435	-0.89235	0.74099
NEDD1	0.79345	-1.23384	-0.70025	0.697249	1.88222	0.697421	-1.22334	0.792268	0.697222	0.671736	0.697222	-0.54395	-1.17925	-0.83825	0.668857	-1.04932	0.697226	0.671738	0.671738	0.668857	0.848202	0.671738	0.697251	0.792293	0.793357	0.668862	0.782999	0.84815	0.671738	0.671737	0.789075	0.668857	-1.21618	0.695061	0.787196	-0.88737	0.787195	0.787211	-0.82237	-1.1231	0.788519	0.671742	0.666176	0.78852	0.78721	0.671737	0.857197	-1.21948	0.858976
CMA1	-0.10763	-0.40977	0.01961	-0.89813	-0.1857	0.141919	-0.36035	-0.20166	0.251231	0.082518	-0.23852	-0.5466	0.051745	-1.12896	0.059086	-0.81082	-0.51955	-0.55628	0.367639	-0.03112	0.306593	-0.08087	-0.6336	0.440127	0.323704	-0.02815	0.021166	0.067447	0.131021	-0.57176	-0.14116	0.214936	0.082242	-0.76497	0.000261	-0.56973	-0.57555	-0.09289	-0.42467	-0.26317	0.095729	-0.17171	0.036588	-0.0708	-0.5499	-0.02154	-0.2086	-0.30745	-0.15586
HIST4H4	0.268095	-1.39351	-0.21761	0.044075	0.2323	-0.5218	0.462885	0.339772	-0.12266	0.107883	0.179311	0.112186	0.186074	-0.09346	-0.751	0.250272	-0.45705	0.059924	0.135691	-0.12851	0.517319	-0.17836	-0.86967	0.387312	0.504257	-0.25435	0.016981	-1.70827	0.196808	0.214082	0.136273	0.113655	2.96206	0.104137	-0.12191	-0.2846	-1.13985	-0.09803	-1.36443	0.007634	2.96206	2.96206	-0.02269	0.074215	0.161026	0.202475	-1.00477	-0.12891	-0.24366
CSNK1A1L	-0.97463	-1.06119	0.148924	-1.41659	1.15727	0.02275	-0.95599	0.148695	0.202753	-0.62409	1.15727	-1.31782	1.16144	0.022715	1.15976	-0.63185	-1.19051	-0.48384	-0.85042	-0.62007	0.202748	-0.87736	1.15753	0.20281	1.15799	-0.60639	-1.1712	1.15778	-0.67839	-0.71601	1.15753	1.16007	1.16037	-1.02905	-0.39952	1.15727	-0.30057	-1.04808	1.16053	1.17329	-1.22147	1.3592	-0.94922	-0.7023	-0.19648	1.36516	-0.83211	1.17295	1.14727
RXFP2	-0.71697	-0.54118	0.164262	-0.67866	-0.38722	0.26247	-0.8751	-2.88387	-0.51053	-0.09096	0.068143	0.035019	0.295746	0.357356	0.169302	0.137835	-0.57754	0.338886	0.096185	0.167663	0.429855	-0.07192	0.314618	5.31648	-2.86415	0.36981	0.373298	0.415567	0.210116	-0.14979	0.187904	0.030878	-0.45244	-0.88403	0.355053	0.137387	0.364787	0.157197	0.453666	-0.45462	0.064109	-0.51206	-0.06773	0.033005	-0.07066	-0.27062	-1.43857	0.228703	-2.13717
PSMB11	0.32248	0.379802	0.15391	-3.28545	0.322765	0.138963	0.475407	-0.05931	0.277706	0.544466	0.122727	0.168602	0.296668	-0.33131	0.286695	-0.0201	-0.28816	0.176366	0.084815	0.201708	0.402269	0.423187	0.138472	0.031798	0.153927	-0.00517	0.627879	-0.33371	-0.08238	0.150063	0.12984	0.492611	0.133158	0.159782	0.651811	-0.28921	0.148225	0.266586	0.487489	-0.37602	0.507569	0.559028	0.284791	0.044397	0.311648	0.301479	-0.32549	-0.07929	0.522415
SOCS4	0.106201	0.032614	-0.37071	-2.21868	-0.85364	-2.4374	0.001093	0.672442	0.42683	0.658419	0.52673	0.463184	0.522567	0.212777	0.493017	0.02872	0.355763	-1.6035	0.383306	0.485001	0.601616	0.489094	0.02012	0.7441	0.338711	0.273805	0.783818	0.425259	0.193873	-0.49075	0.616014	-1.83199	-1.30578	0.139956	-1.49318	0.220618	0.689467	0.632559	-0.32521	0.055861	0.680758	0.376767	-0.09028	0.13448	0.37204	0.715708	-5.25951	-0.58404	-0.23598
GPHB5	-1.02609	-0.8365	-0.92257	-1.03508	0.943599	-0.95004	-0.84433	0.943599	0.943599	1.80767	0.943599	-1.10278	-0.33798	0.943599	-0.2799	2.32768	0.943599	-0.47376	-0.40797	-0.48177	0.943599	-0.51813	0.943599	0.943599	0.943599	2.32768	-0.3375	0.943599	-0.2488	2.32768	0.943599	-0.23518	-0.21832	-1.00804	-0.34357	-1.02275	-0.43719	-0.66588	-0.42367	-0.54071	2.32768	2.32768	-0.66381	2.32768	-0.36245	2.34558	-0.39826	-0.45955	-0.33129
JDP2	0.257489	0.192688	0.200438	-1.18769	-1.40702	0.21988	0.479189	-0.37784	0.54317	0.023811	-0.86473	0.096928	3.98241	-0.90234	1.17026	0.106933	-0.51116	0.053287	8.71787	0.18152	-0.06586	-1.21836	0.492498	0.451697	-0.29174	3.98962	0.192987	0.373636	0.516294	-1.36488	0.321783	0.21399	0.603922	-0.746	-0.77397	0.825726	-0.79969	0.028994	0.122803	-0.82469	0.15866	0.526343	0.520806	0.923691	0.12238	0.192041	0.147421	-0.00537	0.11804
PLIN2	0.452692	0.341794	0.317061	0.1872	0.38591	0.119707	-0.16621	0.313117	0.405458	-0.54434	-1.03225	0.424436	-0.53277	0.198575	-0.64686	0.296742	-0.53336	-0.31973	0.401606	-1.7441	0.34767	0.595629	-0.7425	-0.9414	0.321595	0.487232	-0.65743	-0.5715	0.596164	-0.24885	0.171602	0.500198	0.559759	-0.00576	0.091875	0.053947	-0.32633	-0.05485	-0.27553	0.468856	0.417411	-1.0718	0.495595	0.308122	0.254366	0.313172	-0.5108	-0.89278	0.525356
CCR1	1.92726	1.71904	-0.347	-1.01887	1.42196	-0.44481	1.82674	-0.14883	-0.11658	1.20828	-0.29269	-0.5305	-0.25984	-0.50461	1.20929	-0.54669	2.30491	4.12738	0.966835	-0.35039	0.047773	-0.49832	-0.39919	0.210288	1.6119	-0.30399	-0.12959	-0.22329	-0.18435	-1.61074	-0.69576	-0.41126	-0.31431	1.60823	-0.68309	-0.56963	-0.35616	4.12736	-0.41922	1.1054	1.50235	-0.53034	-0.65143	1.25624	-0.18393	-0.45956	-0.61115	-0.3914	0.958895
CCR3	0.786177	-0.01942	0.749388	-1.67035	0.299379	-1.22189	0.788001	0.811286	0.81175	-0.11192	0.749255	0.749155	0.503001	-1.28414	0.214899	0.502234	0.830473	3.71233	0.57908	-0.29172	0.238583	0.502572	-1.44687	0.812386	-0.10346	0.503093	0.503591	-1.2447	0.556335	-0.29393	0.23283	0.502417	-0.29364	-0.10849	0.502665	0.782591	-0.29417	3.71259	0.417725	0.528985	0.074028	-0.28956	-0.2982	0.038301	-0.29404	-2.35003	0.068648	0.502541	-0.20316
SENP8	-0.23649	-0.31463	-0.5208	-0.80831	-0.26089	-0.59922	-0.70123	-0.44228	1.62474	-1.30223	-0.70538	-0.27366	0.708436	-0.45773	-0.23998	-0.23434	-0.46323	0.20426	0.036149	-0.40727	1.62474	-0.37403	-0.23119	-0.26354	-0.6624	0.689732	0.536971	-0.18937	4.77379	-0.34959	1.62474	-0.47968	-0.35309	-1.32128	-0.47992	-0.59721	0.467076	-0.35832	1.00233	-0.96686	0.724617	-0.19666	0.768871	0.73177	0.679163	-0.39211	0.14341	0.087184	0.595663
CCR4	1.80778	1.72475	-0.2388	-0.9208	1.44378	-0.33788	1.82651	-0.06643	-0.03964	1.77876	-0.20878	-0.48616	-0.08031	-0.39796	1.78025	-0.4076	1.62331	1.83922	1.47774	-0.16796	0.128083	-0.45465	-0.34255	0.270354	1.6234	-0.13311	0.075889	-0.11375	0.033028	-1.84566	-0.6012	-0.27477	-0.14408	1.62018	-0.62902	-0.46559	-0.18179	1.4706	-0.27016	1.65113	2.1448	-0.44279	-0.6985	1.83858	0.026363	-0.35523	-0.51545	-0.21106	1.46802
CCR5	0.443266	0.370711	-0.79634	-1.2914	0.69218	-0.83702	0.460508	0.626326	0.628579	0.061174	-0.83814	-0.87858	-0.13505	-0.91117	0.274195	-0.14073	0.724796	0.13129	0.127443	-0.13701	0.630946	-0.06374	-1.06923	0.633015	0.285941	-0.13648	-0.13541	-0.87144	0.062033	-0.14056	0.625325	-0.13936	-0.1381	0.279966	-0.06338	0.40758	-0.14057	-0.06559	-1.60241	-0.02949	0.159942	3.19018	-0.14392	0.129609	-0.1408	-0.67195	0.154553	-0.13939	-0.06672
CCR6	1.80823	1.72523	-0.23754	-0.91927	1.44437	-0.33658	1.82695	-0.06525	-0.03846	1.45608	-0.20753	-0.4848	-0.13185	-0.39664	1.45736	-0.4114	1.62383	1.50772	1.19896	-0.20671	0.129194	-0.45159	-0.34126	0.271409	1.62392	-0.17695	0.001569	-0.11254	-0.03503	-1.63973	-0.5998	-0.29794	-0.18631	1.6207	-0.60053	-0.46424	-0.21853	1.19287	-0.294	1.34707	1.76874	-0.44146	-0.65988	1.50717	-0.04073	-0.36667	-0.50353	-0.24353	1.19066
CCR7	1.77335	1.69188	-0.23467	-0.90382	5.21143	-0.33188	1.79172	-0.06555	-0.03926	1.65771	-0.20521	-0.47737	-0.09972	-0.39083	1.65913	-0.40912	1.59235	1.71487	1.37315	-0.18258	0.1253	-0.4536	-0.33647	0.26489	1.59244	-0.14964	0.047935	-0.11197	0.007417	-1.76857	-0.59024	-0.28355	-0.16	1.58928	-0.61844	-0.45719	-0.19566	1.36641	-0.27919	1.53706	2.00374	-0.44238	-0.68412	5.07839	0.001117	-0.35961	-0.51108	-0.22333	1.36396
CCR8	0.500484	0.461348	-0.46409	-0.78553	0.328924	-0.51079	0.50931	2.14332	-0.37023	1.76345	-0.44994	-0.58068	-0.08718	2.14332	1.76494	-0.41298	0.413538	1.82364	1.46379	-0.17443	2.14332	-0.45982	-0.51299	-0.22412	2.14333	-0.13974	0.068313	-0.40515	0.025646	-1.84451	-0.6349	-0.28075	-0.15065	0.412063	-0.6334	-0.57098	-0.1882	1.4567	-0.27616	1.6364	2.12783	-0.44801	-0.70256	1.823	0.019012	-0.36084	-0.52035	-0.21733	1.45412
PLA2G4E	-0.26831	-0.27287	-0.25014	-0.208	2.43401	2.43401	-0.42123	-0.26786	2.43401	-0.99538	-0.52471	-0.28375	-0.26874	-0.68196	-0.32882	-0.09166	-0.47508	-0.88362	0.033935	-0.12742	-0.5968	0.068343	-0.06589	2.43401	-0.06549	0.105654	0.054465	-0.20926	-0.73666	0.171019	-2.07943	0.037828	0.140377	-0.984	0.178787	-0.45287	-0.25524	0.09388	-1.58416	-0.78053	-0.74125	-0.01431	3.67382	0.079856	-0.28186	-0.79034	3.67382	3.67382	-1.67703
CCBP2	-0.2201	-0.48352	-0.14532	-0.25597	-0.31962	-0.75898	-0.14081	-1.02612	-0.24376	0.284138	-0.66482	2.15597	-0.21051	-0.48564	0.29626	0.275051	-0.92907	-0.61703	0.345773	-0.72668	2.15597	0.067712	-0.19819	-0.75542	-0.22032	0.01038	0.430075	2.15597	0.313105	0.21633	-0.22573	-0.21091	-0.21859	-1.12382	-0.99844	-0.65147	0.218075	-1.02869	-0.3551	0.214287	0.186978	0.405932	-0.4523	0.399132	0.445776	-0.12467	-0.30367	0.156459	-0.45704
CMTM3	-0.84421	2.74954	-0.77568	-1.36985	-0.59103	-0.65739	0.158002	0.343614	-0.39948	0.034655	0.45366	-0.59158	-0.59798	-1.21158	1.90852	-0.17123	-0.83664	-0.64767	0.024777	-1.07225	0.083612	-0.62402	-0.57894	0.555947	-0.23933	-0.06776	-0.39191	-0.59366	-0.33316	-0.9242	-0.73224	-0.1341	-0.80085	0.148959	-0.1115	0.180418	1.91054	-0.00459	2.30487	-0.93782	-0.1237	-0.59198	-0.82957	-0.631	1.90847	1.9069	-0.70016	-0.98216	-0.52134
ADH1A	3.17539	0.799286	0.236401	-1.26494	3.1754	0.594225	0.925903	-0.84007	-0.56441	-0.81597	-0.91497	-0.89089	-0.94882	-0.99129	0.683579	-1.07987	-0.87542	0.607931	0.593804	0.451259	1.3934	2.33515	-0.69954	-0.52007	-0.79104	0.5609	0.064623	-0.78509	-0.95899	0.663079	-0.70411	-0.82273	0.673603	-1.21088	-0.91647	-0.73693	0.59405	0.346973	-0.97838	0.70808	0.181771	-0.83608	2.33501	0.450333	-0.90604	-0.83389	0.868006	-0.93105	2.33501
CMKLR1	0.527991	0.441612	0.142071	0.319067	-0.35193	-1.28769	0.403941	0.163152	0.296129	-0.18754	0.527284	-0.30901	-0.31433	0.330295	-0.00522	-1.27152	-0.72541	-0.63675	-0.55275	-0.53599	0.313567	0.141114	0.163103	-0.80263	0.29927	-0.46301	0.14438	0.390659	0.04747	0.047981	0.254287	-1.37348	-0.35463	5.71501	-0.08848	-0.58499	-0.37705	-0.56636	3.95012	-0.40386	-0.62886	-0.19433	0.169194	0.172463	0.125603	0.060782	0.201189	0.098639	0.05667
LTB4R	0.462959	0.379186	0.528417	0.441627	-0.73802	0.153227	0.011704	-0.40246	0.572008	0.803567	-0.32078	0.214768	-2.50462	-0.10433	0.706506	0.800284	0.255688	-0.73663	-0.74832	0.216649	0.466473	0.290772	-0.51114	0.609517	-0.72129	-1.24035	0.60175	0.444907	0.846534	-0.94517	0.607801	-1.81091	-0.00385	-1.21115	-0.92884	0.480486	0.347767	0.795163	-0.91106	-0.00207	0.794461	0.160986	0.15626	0.493804	0.68836	0.63024	-0.25422	0.910501	-1.28123
ZG16B	0.708241	0.037562	-0.25046	-0.1102	-0.4203	-0.07169	0.648853	0.680298	0.182403	0.00914	-0.15964	0.245938	0.456699	0.145074	0.035288	-0.24391	-0.01733	0.542502	-0.28856	-0.21212	0.716895	4.06585	-0.96696	0.707991	4.75117	0.041477	-0.14233	-0.24368	-0.09458	-0.48108	0.265841	0.479212	-1.24517	-0.08368	-0.11946	0.079274	0.043065	-0.1219	0.478629	0.015819	0.476157	-0.03218	-0.05766	0.112009	0.116607	0.496159	0.478016	-0.24573	0.515779
SGK494	-0.00249	-0.03252	0.405312	-2.01246	-0.12579	0.625293	-0.02828	0.04436	-0.07543	-0.70739	-0.45859	0.616833	0.05727	-0.80209	-0.06938	-1.36647	-0.76434	-0.16944	0.402882	-0.51766	0.096804	0.607102	-0.37339	0.700191	0.036844	-0.02283	0.062198	-0.35411	0.682009	-1.09325	0.054153	0.080245	-1.1757	-0.10541	-0.01405	2.23264	-0.12367	-0.11933	0.61195	-1.37578	-0.33654	-0.1266	-0.08473	-0.76023	-0.04096	-0.0756	-0.31144	-0.36799	-0.24743
RN7SK	-1.28854	-0.41896	-1.75038	0.526227	-0.04418	0.865957	0.840884	-1.46051	-1.52851	0.287491	0.031028	0.675843	0.913902	0.382958	0.725481	0.614112	0.803014	0.35656	0.481211	0.545892	0.217589	-0.55079	0.619614	0.141629	0.53128	-0.0849	-1.76099	-2.4616	0.324147	0.512526	-0.43073	0.056278	0.385091	0.282237	0.593208	0.971041	0.344595	0.544853	0.473887	-1.89769	-0.21112	-2.32863	0.72136	0.865737	0.950565	0.097422	0.578897	0.334505	0.692029
LOXHD1	0.394747	1.54515	-0.82439	-1.05312	-1.01559	1.54517	0.39855	-0.3066	1.54515	-0.02077	-0.85848	-0.72789	-0.53176	-0.49754	-0.7227	-0.01378	-0.15634	-0.77843	-0.40446	-0.73557	-0.36343	1.83371	1.54515	1.54529	1.54515	1.83371	1.83371	-0.31274	-0.69932	-1.00118	-1.00697	-0.84917	-0.38197	-0.48749	-0.36142	1.54515	-0.55946	-0.02718	-0.59519	1.83371	1.83371	-0.35866	1.83371	-0.9357	1.83371	-0.33004	-0.9278	-0.6967	-0.01754
CNGB1	0.952541	0.958719	-1.11238	-1.06521	-0.83977	0.952541	0.952541	0.952541	-0.85357	0.948608	0.952541	-0.94776	0.948608	-1.42435	0.948608	-0.87133	-0.87061	-1.5917	0.948608	0.948608	0.952541	0.948608	-1.83556	0.952541	-1.23248	0.948608	-0.98492	-1.08112	0.948608	-0.8181	-1.01071	-0.89295	0.948608	-1.12467	-1.13717	0.958719	0.948608	-1.23641	0.948608	0.948608	0.948608	0.948608	0.948608	-0.92747	0.948608	0.948608	0.948608	0.948608	0.948608
CNGA1	-0.38265	2.57026	-0.19311	-0.14461	-0.6913	-0.14427	-0.20757	-0.71135	-1.35594	-0.3319	-0.23652	-0.0885	-0.82481	-0.15651	-0.5831	-0.1772	-0.15307	0.042106	0.156851	-0.39052	-0.36257	-1.1305	-0.30247	-0.1103	-0.50416	-0.34219	0.032966	-0.26065	-0.05006	-0.79762	-0.14661	0.220271	0.126299	-1.04953	0.159758	2.57026	-0.14417	0.026209	0.034306	0.147118	-0.07341	0.027147	-0.15465	-1.78161	0.188513	0.250892	0.276236	0.25968	0.002685
RAVER1	0.418925	0.469698	0.512992	0.545855	-1.41131	0.14885	0.32097	-1.11957	0.21236	0.157241	-1.13842	-0.15239	0.005876	-1.28119	0.237175	0.425945	-1.18947	0.573094	0.230091	-0.23356	1.81862	0.149788	-0.16752	0.383399	-1.18522	-0.77712	3.56972	-0.09784	-0.16038	-2.25873	-0.15224	0.217724	0.490325	-1.70596	-0.23352	-1.31661	0.29268	-0.16394	0.404551	-0.23387	-0.10279	-0.1642	-0.13416	-1.94306	2.06346	-0.11007	2.06325	-1.02191	-0.4382
CNGA2	-0.27669	-0.53507	-0.22164	0.012781	0.140705	0.205851	-0.32946	-0.06551	0.011356	-0.02714	0.187799	-0.50031	-0.2419	-0.3192	-0.6352	-0.53754	-0.13314	-0.69411	3.72763	0.187165	-0.06016	-0.11984	-0.1066	3.64402	-0.01832	0.124073	3.72763	0.083104	-1.03527	0.102343	-0.38901	0.003588	-1.01625	-0.044	-0.51964	0.099124	0.033213	-0.30242	-0.09813	0.008577	-0.60251	0.05346	-0.41057	-1.15075	0.088449	-0.21748	-0.00824	-0.80471	-0.429
OSCAR	0.33787	0.113881	0.579455	0.473644	-0.81956	0.243262	0.123919	0.518647	-1.22112	0.477111	-0.65618	0.363913	0.604628	0.364191	0.316772	0.216711	0.439718	0.18281	-0.31265	0.253042	6.22722	0.432868	0.20876	0.278108	0.48587	-1.22841	-0.19489	0.48252	0.443451	-0.34783	-0.32204	-0.63632	0.528534	-0.60612	0.571711	-1.5353	0.612668	0.058132	-0.18165	-1.30043	0.452922	0.186855	0.555907	0.146911	0.405303	0.231942	-1.94473	-1.86328	-0.05344
CNGA3	-0.45373	-0.61024	-1.5526	-0.56004	-0.0828	-0.40669	-0.52928	0.043087	-0.12579	-0.11493	-0.02164	-0.53299	-0.17524	-0.30609	-0.54441	-0.01539	-0.22771	-0.43628	-0.39229	-0.12901	-0.29494	0.309143	-0.08306	3.2232	-0.26141	4.74545	-0.09387	-0.28664	-0.26002	0.265562	-0.69356	-0.61992	0.166038	3.2232	-0.07003	-0.86497	-0.15983	-1.19782	3.01696	0.209008	0.273683	-0.26442	-0.19866	-0.22863	-0.60158	-0.06825	0.105912	-0.14214	-0.33522
CPT1C	-1.29027	1.11	1.11	-0.17326	-0.17059	1.11	-0.15017	-1.60344	1.21092	0.767137	-0.24439	-0.62481	0.767137	-0.13726	1.21757	-0.818	-0.20985	-0.69606	-0.54325	-0.8393	1.11	0.767137	-0.47527	-0.90716	1.21092	0.767137	1.02428	-0.50687	-0.9818	1.07037	-0.51423	0.669518	-0.55141	1.11	0.669518	1.21092	-0.74896	0.767137	-0.62373	0.669518	-0.58441	1.02428	0.669518	0.669518	0.767137	0.767137	-1.61393	-0.61096	0.767137
PLK3	1.13228	-0.58874	-0.78796	-0.59642	1.25016	-0.36365	-0.63418	-0.15777	-0.65995	0.497891	-0.67986	-1.15135	0.389626	0.801966	0.330396	0.033039	-0.76762	-0.04	0.033	0.033785	1.22842	0.707603	-0.85123	1.22833	-0.62297	0.615143	0.784906	1.2274	0.493781	0.324357	-0.38866	0.494213	0.032427	-1.65484	0.328463	-0.92324	-1.79694	0.049616	0.035644	0.038105	0.708821	0.329108	0.039472	-0.73138	0.08367	0.036177	0.091471	-2.24934	0.614521
MISP	-1.83484	-0.24633	-0.50901	0.438913	-0.35158	-1.62472	-1.23799	0.696679	0.287661	0.892921	0.5907	0.268615	-0.17222	0.220999	-0.53565	0.951381	0.641811	0.030326	0.580802	-0.19179	-0.33904	0.105408	0.396766	0.509295	0.679153	-1.71917	0.930021	0.740862	-0.32808	-1.42289	0.175096	0.900168	0.054642	0.277468	1.0218	0.622659	0.069583	0.218618	0.170977	0.797172	1.04418	-1.28274	1.04879	0.013372	-0.27937	-0.38339	0.560067	0.594482	1.0096
NR2C2AP	-0.35367	2.09397	-0.44709	-0.89592	-0.43572	-0.15221	0.147531	0.162446	-0.24976	-0.03959	0.358455	-0.57947	-0.2976	-0.37557	4.09066	-0.11595	-0.44872	-0.75157	-0.02109	-0.7575	6.0262	-0.59893	-0.42545	0.303924	-0.26432	-0.0817	-0.43464	-0.59884	-0.65678	-0.93616	5.00958	-0.05906	-0.71227	0.161003	-0.1082	0.16072	1.58787	-0.03698	-0.6225	-0.61431	-0.12959	1.70511	-0.81797	-0.32361	1.58771	1.58603	-0.61664	-0.84672	-0.68904
HSPB6	-0.04899	0.676705	-0.01097	-2.96103	0.210543	0.261186	0.573375	0.43998	0.151574	0.618461	0.521121	0.005826	0.233635	-0.66021	0.219377	-0.25665	-0.59982	0.047788	-0.08656	0.083609	0.316841	0.430436	-0.03641	0.479607	0.000275	-0.23199	0.847587	-0.66161	-0.34612	0.004147	0.525682	0.539057	-0.01744	-0.00791	0.783994	-0.6019	0.003474	0.386392	0.621869	-0.81054	0.559627	0.387542	1.01256	-0.07562	0.2571	0.810015	-0.56356	-0.3541	1.11115
CNN1	0.870236	0.330262	3.25977	-1.44641	3.25978	0.185511	0.291869	-1.269	0.882754	0.834832	0.035603	0.109425	0.807834	-0.059	-0.13277	-0.49253	-1.1082	0.874735	0.097267	-0.21164	0.91045	-0.46527	-1.01081	0.348182	3.25977	-0.2651	2.47406	0.451585	-0.46756	4.15792	0.133667	-0.07368	-0.26468	-1.62679	0.804215	3.25977	-0.08165	-0.07996	0.127859	-0.08226	-0.11525	0.845271	0.850572	0.814057	-0.16754	0.191657	0.805567	-2.33073	-0.66124
CNR1	0.461319	0.696635	0.182431	-1.81932	0.434788	0.228223	0.675969	0.56815	0.577596	0.379265	0.200933	-1.82658	0.257953	0.248601	0.651983	0.494019	0.57763	0.200455	0.646046	0.281089	0.68699	0.505468	0.441394	0.570727	0.467892	0.501878	0.650226	-1.9431	0.280536	0.605037	0.444648	-2.05569	0.505072	-2.22907	0.613319	-1.6878	0.639545	-1.69635	0.779056	-1.72843	0.536362	0.478436	0.527103	-2.07103	0.501975	0.613211	0.280874	0.25208	0.654343
CNR2	-0.1525	0.002929	-0.076	-0.37238	-0.36135	-0.20736	-0.01457	-0.0616	-0.10753	4.40641	-0.27514	-0.38294	-0.22029	-1.31576	2.43369	0.100516	-0.74565	0.172811	0.527478	-0.19635	2.29485	0.303816	-0.31411	2.29485	-0.2098	-0.33095	0.253854	-0.25014	4.4054	-0.50977	-0.69819	-0.08198	0.381963	-0.87819	-0.2828	-0.13117	4.4054	0.107986	0.022076	-0.87728	-1.82125	4.4054	0.14494	-0.14688	0.272123	0.133751	-0.78652	-1.02801	-0.07816
HIST2H3C	0.588059	-0.66822	0.421014	0.560252	0.64903	3.23256	-0.09906	0.124782	0.184628	2.68868	0.208645	0.148491	-0.04417	0.389507	0.258605	0.799099	0.549042	0.250636	0.607969	0.143024	0.626064	0.363126	-0.34305	1.07647	0.647014	0.852796	-0.11463	0.646994	0.456793	-2.00563	0.416135	0.799128	0.320342	-1.9183	2.68408	-0.28361	0.447586	-2.10941	0.834968	-0.8094	0.115613	0.221775	-0.81119	-1.18143	-0.15576	0.902758	0.866332	-0.22983	-1.93148
CNTF	0.08979	2.79171	0.160985	-1.81592	-1.26576	-1.51515	0.840001	1.00257	0.692917	-0.06222	-1.27272	-2.17785	-1.99195	-0.89646	0.298311	-1.04391	-1.02477	0.576943	0.413478	0.706911	0.109804	0.75526	-1.34327	2.79903	-1.11811	-0.07105	-1.26643	-0.79056	0.32621	-0.00142	-0.89246	0.708839	0.00274	0.154625	-1.59582	1.02914	0.29169	0.579691	0.577291	0.003356	-1.73056	0.71228	0.577557	0.655539	0.001534	0.917123	-1.5787	-2.17051	0.64425
LYPLAL1	-0.67087	-0.28001	-0.00118	0.566427	0.202517	-0.08896	0.741774	0.629241	-0.30864	-0.42682	0.087474	0.558562	-0.60126	0.719924	0.459781	-0.33711	0.5297	0.623666	0.452382	0.631245	0.574811	-1.25334	0.538292	0.704909	0.476555	-1.33734	-0.51217	0.105669	0.554638	0.59661	-1.80061	-0.13048	-0.20259	0.258297	-0.76878	0.009589	-1.71052	0.591058	0.579105	0.180592	0.011181	0.3114	-0.26239	-0.05523	0.313005	0.475944	0.19776	0.572072	0.443368
CNTFR	1.24394	-0.98794	1.22523	-0.83214	0.867845	-0.91008	1.49015	-0.55672	-0.41026	-0.37487	-0.54173	-0.54508	-0.61711	-1.02774	-0.40441	-0.7562	0.985181	1.18258	1.64787	-0.41114	-0.38944	-0.47239	-0.73058	1.02589	0.985034	-0.4528	-0.54827	-0.52157	-0.81822	1.42617	-0.47191	1.08647	1.31792	1.30709	-0.70451	-0.49859	1.31807	0.906904	-0.72153	1.41267	-0.42137	1.31818	-1.04661	1.45949	1.31814	1.08728	-0.99962	-0.53879	0.905179
ATP6V1G3	2.00573	0.44736	0.45961	-1.47789	0.320697	0.412052	0.377725	0.1874	0.379491	-1.13119	-0.94035	1.92377	-0.1029	-0.94334	3.11962	1.7411	-0.7191	-0.30006	0.507087	0.24071	-0.05058	-0.0204	0.356134	3.26074	0.265664	1.74223	-1.20978	0.077908	0.298176	0.217563	3.26074	0.146582	-0.16706	-1.46447	0.006206	1.92404	0.324392	-0.02007	1.74108	-1.04273	-0.52174	0.122555	-1.39242	0.14743	-1.13238	-1.17515	-0.0208	-1.19069	1.74081
CNTN1	-0.91286	1.58886	-1.46606	1.04534	0.929944	1.04295	0.929915	0.88592	-0.65201	0.57151	-1.31409	-0.98367	-0.87925	-1.31207	1.3424	-0.42996	-1.15753	-0.57539	-0.13607	2.06665	-0.65929	1.33763	-0.84007	1.04733	-1.20543	2.06679	0.574355	-1.19903	0.709342	-1.39768	-1.24765	-0.54504	-0.16429	0.929852	-0.43565	1.59089	1.38881	-0.50194	1.33757	-0.49291	-0.4147	2.06679	1.33761	1.38879	0.573496	-0.255	-0.39153	1.33755	-0.5408
DMBX1	-0.26124	0.422059	-3.18094	0.454996	0.181789	0.444929	0.331125	-0.54124	0.513406	-0.04368	-1.89118	-1.0672	0.567387	0.307471	-0.70217	0.4245	0.362794	-0.44586	-0.51743	-0.25006	-1.06484	0.281031	0.423086	-1.03541	0.582026	0.150023	-0.44174	0.149261	-0.38722	0.172327	0.290101	0.426575	0.205229	0.432729	0.814311	-2.52677	-0.45628	0.737153	-2.26829	0.847115	0.77195	0.650994	0.841609	0.633303	0.524537	0.76092	-0.34789	0.763062	-0.78981
COL1A1	-0.36946	-0.41277	-0.60129	-2.71713	-0.50675	3.32263	0.240751	0.114391	3.32268	0.051861	-0.65317	-0.34971	-0.13135	-2.41023	-0.31582	-0.40984	0.030996	0.586786	0.027999	4.38783	0.316221	-0.18532	0.08254	0.610804	0.173224	-0.05569	-0.01402	0.171967	-0.19484	-0.43016	3.32336	0.200858	0.404038	-2.56393	0.019106	-0.6467	-0.04822	0.596234	-0.20484	-0.41001	-0.25451	-0.08614	-0.30366	-0.26492	0.001058	-0.30467	-0.0597	-0.31613	-0.14548
COL1A2	2.64261	-0.19874	-0.36446	-2.5155	-0.59314	0.39544	0.213409	0.2796	0.330023	-0.02136	2.64261	-0.08998	-0.15447	-1.96955	-0.32049	-0.27583	0.213889	-0.17752	3.31734	-0.14455	0.395207	-0.21357	0.255207	0.508835	0.327292	-0.19029	-0.05451	0.279571	-0.22589	-0.2942	0.418156	0.011752	-0.54653	-2.52892	0.102303	-0.32637	-0.28103	0.082598	-0.25906	-0.2759	-0.1363	-0.10389	-0.26589	-0.08316	-0.07844	-0.17591	-0.18995	-0.19035	-0.10446
SYT2	-0.00696	-0.23155	0.103847	0.473375	-0.0866	-1.23564	-0.20843	-0.31837	0.174417	-0.20958	-0.21916	0.152982	-1.42572	0.474234	0.141568	-0.61046	-2.90669	-0.21188	0.558241	0.159861	0.325444	0.612298	-2.70066	0.440431	-0.93603	-0.74519	-0.12617	0.561081	-0.29857	0.476083	-0.39284	-0.39093	-0.5867	-0.71361	-0.4693	0.580746	-1.11059	-0.30122	-0.23336	-0.24176	0.434088	0.567473	0.204993	0.034842	0.504886	-0.87384	0.412117	0.602226	0.502946
UHMK1	-0.52523	0.785864	-0.93041	-1.28124	0.225264	-0.26169	0.854364	0.85436	0.854372	0.483524	0.854348	-1.1923	0.847621	0.957635	0.375985	-1.57648	0.854348	-0.52051	0.851551	0.847608	0.854348	0.847609	0.854348	1.29854	0.854348	0.856491	0.84761	0.854348	-0.83983	-1.76069	-1.15732	-0.72054	0.84761	-1.42114	1.6022	1.2799	-0.85835	0.847609	0.855984	-1.61695	0.847609	0.847609	-1.05185	-0.96163	0.856686	0.847608	0.84761	0.847608	0.847626
COL2A1	-0.5384	-0.40937	-0.53947	-2.22821	-0.719	0.057107	-0.0858	-0.03383	1.6826	-0.32473	-0.5143	-0.32398	-0.41855	-1.7996	-0.53557	-0.50409	1.68243	1.83918	-0.38027	-0.41156	0.056924	-0.46021	-0.05298	0.146131	1.68259	-0.4438	-0.3481	-0.03385	-0.4689	-0.51704	0.07494	1.83953	-0.6949	-2.23875	-0.23757	-0.50957	-0.50776	1.83969	-0.49227	-0.50414	1.83924	-0.3829	-0.49708	-0.36829	-0.36497	-0.43367	-0.44356	1.83916	-0.3833
COL3A1	-0.36543	-0.2067	-0.36675	-2.44422	-0.58761	0.367159	0.191353	0.25528	0.303978	0.145248	-0.33579	-0.10166	-0.03443	-1.91694	-0.25855	-0.19827	0.191817	-0.06555	0.038885	-0.02104	0.366933	-0.11421	0.231722	0.476675	0.301341	4.31545	0.100505	0.255252	-0.13085	-0.22307	0.389097	0.189959	-0.5637	-2.45718	0.312198	-0.32996	-0.20528	0.285597	-0.17563	-0.19836	-0.0099	0.033838	-0.18484	0.061828	0.068195	-0.06338	-0.08233	4.31545	0.033074
COL4A1	-0.35995	2.41108	-0.36129	-2.47848	-0.58637	0.386652	0.207485	0.272634	0.322263	0.165769	-0.32973	-0.09113	-0.02446	-1.94112	-0.26174	-0.19791	0.207958	-0.0574	0.053162	-0.01028	0.386422	-0.10892	0.248625	2.41218	0.319576	-0.07566	0.118399	0.272605	-0.12654	-0.22417	0.40901	0.213105	-0.58479	-2.49169	0.342519	-0.3238	-0.20534	0.314356	-0.17394	-0.19801	0.001508	0.047819	-0.1837	0.077452	0.084192	-0.0551	-0.07517	-0.07573	0.047009
IQGAP3	1.95747	-0.24163	-0.26512	-0.72927	-0.34948	-0.92958	-0.51833	-0.25879	-0.54788	-0.168	-0.22187	-0.43751	-0.09432	-0.64155	-0.87223	-0.12959	-0.22431	-0.17375	-0.1978	-0.10158	-0.21725	-0.27914	1.95747	-0.53159	1.95747	-0.21172	-0.12636	-0.34247	-0.11208	-0.09957	-0.26683	-0.61421	2.57506	-0.6456	-0.10234	-0.45346	-0.24754	-1.03904	-0.17286	2.57506	-0.19247	-0.08291	-0.5378	-0.11194	-0.12598	-0.40218	2.57506	-0.06803	-0.14171
COL4A2	-0.47887	-0.35018	1.72559	-2.16428	-0.659	0.115088	-0.02744	0.02438	0.063863	0.239004	-0.45483	-0.26501	0.030694	-1.73678	-0.22913	-0.15924	-0.02707	-0.00538	5.01297	0.046223	0.114905	-0.06179	0.00528	1.72651	0.061725	-0.02537	0.187133	0.024357	-0.08108	-0.18799	0.132875	0.290839	-0.58289	-2.17479	0.432551	-0.45011	-0.16737	0.401712	-0.13299	-0.15934	0.059134	0.109846	-0.14367	0.142295	0.149675	-0.00286	-0.02483	-0.02545	0.108959
COL4A3	0.658654	0.658654	0.658654	0.658654	-1.64011	-1.43496	-1.43175	-1.4804	0.658654	0.649544	-1.4598	0.658654	-1.44314	-1.34725	0.649545	0.649544	-1.36369	-1.5603	0.649544	0.649544	0.658654	-1.55544	0.658654	-0.31856	0.658654	0.649544	0.649544	0.658654	-1.55587	0.649544	0.658654	0.649544	0.649544	0.658654	0.649544	0.658654	-1.66972	-1.47732	0.649545	-1.68631	0.649544	0.649544	-1.32339	0.649772	0.649544	-1.20956	0.649544	0.649544	-1.27453
COL4A4	-0.69059	-0.58028	-0.6915	-2.13507	-0.84497	-0.18152	1.19905	1.19913	1.1992	-0.22005	1.19876	-0.50729	-0.32534	-1.76868	-0.45666	-0.42134	1.19905	2.19278	-0.28237	-0.31749	1.1993	-0.37208	-0.27564	1.19955	-0.22726	-0.35367	-0.24626	1.19913	-0.38183	-0.43587	1.19935	-0.19385	-0.63547	-2.14408	2.19345	-0.66594	2.19262	2.19339	-0.40807	-0.42139	-0.31096	2.19293	-0.41347	-0.26893	-0.2652	-0.3423	-0.3534	-0.35371	-0.28578
TBC1D20	-0.42014	3.00169	-0.14127	-0.6947	-0.7022	-0.18967	-0.50355	-0.06141	-0.03486	-0.46796	-0.53865	-0.35657	-0.15504	-0.27962	-0.1116	-0.29673	-0.06878	-0.26632	3.41836	-0.15758	-0.04002	-0.61705	-0.27502	0.085619	-0.35466	-0.48982	-0.07178	-0.12935	-0.34377	-0.19075	-0.14367	-0.37265	-0.34679	-0.76436	-0.22043	-0.08007	3.41836	-0.48838	-0.26321	-0.40766	2.29698	-0.43734	-0.60936	-0.30372	-0.59219	-0.20879	-0.48072	-0.5826	3.02051
PROKR2	5.28554	0.202144	-2.46747	0.364074	0.338495	0.171621	0.041724	-0.84097	0.339397	0.637475	-0.73042	-0.02337	-0.08235	-0.16098	0.590501	0.060042	-0.16258	-0.33009	0.427738	0.302735	-1.31684	-0.03428	-0.43768	-0.33523	0.384597	-0.27737	-0.20434	-0.00835	-0.4506	-1.31808	-1.49106	-0.03471	0.265916	-0.81268	0.362216	0.185623	0.40288	6.04893	0.557235	0.607426	-0.36178	-0.82911	0.19953	0.233521	0.232114	-0.80035	-0.60802	6.04893	0.222868
COL4A6	-0.74451	-0.63925	-0.74538	-2.12289	-0.89182	-0.25874	-0.37531	1.05873	1.05879	0.030931	-0.72485	-0.5696	-0.11848	-1.77327	-0.30485	-0.25471	1.05865	-0.14436	-0.05751	-0.10734	1.05889	-0.18482	1.0587	-0.18613	1.05879	-0.15869	-0.00627	1.05873	-0.19866	-0.27533	1.05893	0.06811	-0.55858	-2.13148	0.169756	-0.72099	-0.26055	0.147636	3.45474	-0.25479	-0.09808	-0.0617	-0.24355	-0.03843	-0.03314	-0.14255	-0.15831	-0.15875	-0.06234
CHMP4B	0.072172	3.52099	-0.976	-0.01149	0.336087	3.52099	-1.47474	0.344813	-0.60334	-0.20449	0.278373	0.097175	-0.41142	0.414956	-0.41552	0.484255	0.329009	-0.05613	-0.89401	-0.27463	-1.332	0.27209	-0.11239	0.14696	-0.51256	-0.51595	-0.22528	-0.50569	0.468222	-0.30186	0.183647	-2.43856	-0.44925	-0.09661	0.237928	0.366108	-0.28108	0.438435	0.12636	0.138159	-0.89534	1.48328	0.292305	0.276572	0.253968	0.061958	-1.32949	0.477919	-2.19996
COL5A1	2.12886	-0.27576	2.12886	-2.36694	-0.63176	0.260563	2.12924	0.156002	0.201515	0.083248	-0.3964	-0.17759	-0.07902	-1.87414	-0.28142	-0.22698	2.12924	-0.10712	-0.0128	-0.06692	0.260352	-0.15107	2.1293	2.12988	2.12943	-0.12269	0.04284	0.155975	-0.1661	-0.24937	0.281066	3.82667	-0.557	-2.37905	0.234019	-0.39096	-0.23331	0.209995	-0.20653	-0.22706	-0.05686	-0.01736	-0.21485	0.007912	0.013661	3.82606	-0.12228	-0.12276	-0.01805
COL5A2	-0.45942	-0.31682	1.98319	1.9831	-0.65901	0.19871	0.040775	0.098204	0.141952	-0.13921	-0.43278	-0.22245	-0.25679	-1.85322	-0.40345	-0.364	0.041192	-0.27716	-0.20881	-0.24803	0.198508	-0.309	0.07704	0.297095	0.139583	-0.28844	-0.16849	0.098179	-0.31989	-0.38023	0.218419	-0.10995	-0.60313	-2.33854	-0.02996	1.9832	-0.36859	-0.04737	-0.34919	-0.36406	-0.24074	-0.21211	-0.35521	-0.1938	2.55549	-0.27573	-0.28814	-0.28848	2.55543
COL6A1	-0.33989	-0.17332	-0.34128	-2.52139	-0.57305	0.428895	0.244403	0.311489	0.362593	0.239909	-0.30878	-0.06308	0.031504	-1.96806	-0.22844	-0.15851	0.24489	5.01576	0.116545	0.04704	0.428658	-0.06102	0.286766	0.543822	0.359825	-0.02458	0.188015	0.311459	-0.08032	-0.18728	0.451917	0.291767	-0.58236	-2.53499	0.433545	-0.30267	-0.16665	0.402692	-0.13225	-0.15862	0.059957	0.110692	-0.14294	0.143156	0.15054	-0.00206	-0.02404	-0.02466	0.109805
COL6A2	1.22801	1.22805	-0.70548	1.22794	1.22797	-0.18384	1.22831	-0.26336	-0.22875	3.02027	-0.68347	-0.51706	-0.17252	-1.8073	-0.33902	-0.29423	-0.30847	-0.19564	-0.11805	-0.16257	-0.184	-0.23179	1.22836	1.22882	1.22846	-0.20845	-0.07228	1.22839	-0.24415	-0.31265	-0.16825	-0.00583	-0.5657	-2.19129	0.084977	1.22802	-0.29944	0.065215	-0.27741	-0.2943	-0.1543	-0.1218	-0.28426	-0.10101	-0.09628	3.01986	-0.20811	-0.2085	-0.12237
COL6A3	-0.75655	-0.65051	-0.75743	-2.14534	-0.90498	-0.26712	-0.38458	-0.34187	-0.30933	1.40951	-0.73675	-0.58033	-0.62556	1.05986	1.40906	-0.70313	1.06021	1.40924	-0.59084	-0.61921	1.06045	-0.66333	-0.35761	1.06069	-0.3111	1.40922	1.40944	1.06028	-0.67121	1.40909	-0.25247	-0.5193	-0.87616	-2.15399	-0.46142	-0.73286	1.40911	1.40973	-0.69241	-0.70318	-0.61394	1.40936	-0.69677	-0.57997	1.4094	-0.63926	-0.64824	1.40922	-0.59359
NUP35	0.238297	0.40429	0.11258	0.093364	0.361022	0.095066	0.171352	0.357974	0.345853	-2.35768	0.199782	-0.08842	0.386559	-0.04932	0.243701	-0.02905	0.196227	0.489573	0.233801	0.480076	0.362104	0.380224	0.25682	0.500068	0.196411	-0.02688	0.587827	0.113207	-0.02931	0.304493	0.377936	0.463072	0.541161	-1.32233	0.344237	0.093497	-2.74201	0.233161	0.36521	-3.5009	0.23229	0.435278	0.365352	0.691299	-0.02965	0.697906	0.213418	-0.09313	0.229242
NMS	-0.95231	-1.19078	-0.91211	-1.22323	-1.08927	-1.03125	-1.1027	0.857539	0.857539	-1.14179	0.857539	-0.90696	-1.73972	0.857539	1.03955	1.00123	0.857539	-0.91766	1.00123	1.00123	0.857539	-1.50828	0.857539	0.857539	0.857539	-0.913	1.00123	0.857539	1.00123	-1.02551	0.857539	-1.1505	0.587048	-1.4746	1.00123	-1.44864	-1.41677	1.00123	1.03955	0.587048	1.03955	-1.22461	-0.91006	0.587048	1.03955	0.587048	0.587048	1.00123	1.03955
COL10A1	2.44739	-0.62906	2.44739	-0.07997	-0.0902	2.44739	2.44739	-1.17784	-0.07221	-0.07128	-0.25381	-0.52945	-0.64839	-0.34677	-0.41399	-0.5876	-0.60939	0.288454	0.296142	-0.12021	-0.07306	0.223378	-0.11765	-0.10492	-0.11521	0.168515	0.452004	-0.28165	-0.20796	-0.0541	-1.40207	-1.69581	-0.02187	-0.62337	0.355428	2.44739	-0.1037	0.588369	0.632649	0.609097	-0.30641	0.444954	-0.32203	-0.96795	0.500328	0.059489	0.237978	0.382227	0.162054
COL11A1	-0.92424	-0.81198	0.998679	0.998608	0.998645	-0.40613	0.998984	-0.48525	-0.45081	0.729992	-0.90327	-0.73769	-1.26247	-2.0215	-1.36638	0.729607	-0.53014	0.729734	-1.22848	0.729782	0.999242	0.729685	-0.50192	0.999487	-0.45268	0.729716	-1.19992	0.999063	-1.30717	-1.34992	-0.39062	-1.15845	0.729357	0.998608	0.730257	0.998688	-1.34168	0.730211	-1.32793	-1.33847	-1.2511	0.729846	0.729619	0.72988	-1.2149	-1.27589	0.729717	-1.28493	0.729845
COL11A2	-0.37814	-0.22389	-0.37942	-2.3981	-0.59402	0.333725	0.162894	0.225012	0.272332	-0.25473	-0.34933	-0.12182	-0.35676	-1.88574	-0.48403	-0.4498	0.163345	-0.37444	-0.31513	-0.34916	2.27694	-0.40207	0.202121	0.440142	0.26977	-0.38423	-0.28014	0.224985	-0.41152	-0.46388	0.355042	-0.22934	2.09818	-2.41069	-0.15993	-0.34367	-0.45378	-0.17504	2.0985	-0.44985	-0.34283	-0.318	-0.44217	-0.3021	-0.29849	-0.3732	-0.38396	2.0986	-0.31843
ACVR1C	0.219845	0.58706	0.394061	-0.77491	0.508067	0.482908	0.300307	-0.05647	-0.02375	-0.43388	-1.00472	0.013982	0.842685	-0.9345	1.84494	-0.57616	-0.48302	1.84494	1.84494	1.84381	0.438488	0.842652	-0.16996	4.73255	-0.89363	0.842668	1.84381	0.447886	-0.81279	-0.5712	-0.09286	-0.21524	-0.85836	-0.43765	1.84381	0.082918	-0.57068	0.842656	-0.9108	1.84494	0.842542	0.842709	-0.81552	-0.55207	-0.87699	-0.50996	1.84381	-0.79733	-0.75163
COL15A1	-0.19468	-0.15676	-0.17109	-0.37208	-0.66177	-0.17013	-0.11554	-0.1338	-0.2225	1.35121	-1.10063	-0.15412	-0.53915	-0.24169	-0.52471	-0.58349	-0.382	1.35121	-0.78655	1.35121	2.26068	-1.07922	-0.17158	-0.21365	-0.58601	-0.69607	1.35121	-0.35724	-0.54231	-0.73597	-0.13426	1.35121	-0.53274	-0.18075	1.35121	-0.29614	-0.62158	-1.04781	1.35121	-0.79291	-0.54841	1.35121	-0.5613	-0.78011	-0.64166	-0.53456	-0.64098	-0.75689	-0.62685
COL17A1	-0.0738	0.747968	0.746107	-2.07637	-0.73586	0.746194	-0.14447	0.747967	0.277834	0.227472	-1.94235	0.746108	0.740629	-0.1445	-0.81593	0.740539	-0.14449	-0.18599	0.74261	0.740657	0.747968	0.755774	-0.3003	0.746194	-1.83442	0.740539	0.740657	-0.14449	-0.1848	0.740539	0.746108	0.757561	0.740539	-1.84004	0.742609	0.762232	-1.93728	0.742493	0.741617	0.74054	0.740539	0.757562	-0.35879	-1.93202	-1.96512	0.742699	0.742493	-0.1951	0.742582
COMP	-0.25467	-0.09661	-0.25446	-2.28599	-0.47177	0.450916	-2.06505	-0.2194	-0.01088	0.68919	-0.2257	0.003034	-0.25324	0.271143	0.201916	-0.78964	2.4384	-0.32984	3.78182	-0.22225	0.167329	-0.46697	-0.38242	0.396065	-0.02004	-0.37578	0.018034	-0.2209	-0.51866	-0.80168	0.218043	0.166297	-0.05513	-2.29868	0.617175	-0.22009	0.597871	0.139811	-0.68696	-0.79008	-0.16155	0.701358	-0.72686	0.416518	-0.04011	-0.32425	-0.37452	0.298804	-0.10754
COMT	-0.40144	-0.29111	2.00288	-0.55934	-0.58906	2.00288	-0.30329	-0.33614	-0.35809	1.63217	-0.45992	-0.59737	-0.31541	-0.57219	1.6327	-0.18792	-0.76146	-0.09346	0.158178	-0.35559	-0.40515	-0.02277	-0.48995	2.00288	2.00288	-0.41325	3.43112	-0.43446	0.037427	-0.57834	-0.52261	-0.26848	0.030185	-0.73865	-0.40273	-0.39623	-0.16328	-0.18842	-0.18758	-0.47256	-0.41245	3.95628	-0.13664	-0.32908	-0.02626	3.95628	-0.52426	-0.78988	-0.29404
COPA	-0.88566	-0.44067	-0.43052	2.88722	0.264644	-0.8217	1.73828	0.554839	0.044255	-0.30605	-0.76392	-0.0577	-0.30592	0.593368	-0.29484	-0.30619	0.051502	-0.28554	-0.29447	-0.30609	0.554944	-0.30597	-0.88075	0.555011	-0.78142	-0.2987	-0.98864	0.554752	1.35891	-2.58789	-0.05554	-0.27302	-0.30592	-1.07288	-0.30606	1.86644	3.00521	-0.30609	-0.29489	-0.30609	-0.29077	-0.30607	-0.30613	3.00521	-0.30573	-0.30611	3.00521	-0.28689	-0.30603
CD200R1	-0.84293	-0.66121	-0.8831	-0.61302	-0.73063	-1.45857	-0.8925	1.2497	1.2497	0.203031	-0.74083	-1.13815	-0.4352	-0.83581	-0.82886	-0.10589	1.2497	0.332016	-0.68067	0.367442	-0.69653	-3.28394	-0.68186	1.2497	1.2497	0.370317	-0.29023	1.2497	0.254574	-0.43737	1.2497	-0.13621	-0.39577	-0.7713	-0.35737	-0.71712	0.375728	-0.65597	4.85023	0.135941	0.194272	-0.02165	0.107114	0.225091	-0.23828	0.026497	0.068276	-0.06516	0.098833
KLF6	1.3441	0.389144	0.385972	0.385316	0.384121	0.384589	0.285519	-0.85236	0.393894	1.36448	-0.79066	-1.78497	0.271962	-0.48648	0.273251	-1.51482	-1.072	-0.70098	1.85122	0.384652	0.386448	0.269921	0.387943	0.393997	0.386788	3.2083	3.2083	0.384847	0.269913	-2.36322	0.3847	0.273356	-1.21046	-0.57614	0.27372	0.386044	-0.6548	0.268915	0.271358	0.269109	0.269349	-0.85394	1.36437	-0.64586	0.268758	-1.19099	-0.76647	0.268966	0.273407
COL6A6	-1.14341	-1.03477	0.71753	-2.56619	-1.29547	0.718075	-0.76233	-0.71857	0.717969	0.2987	-1.12312	-0.96287	0.2983	-2.2053	0.297924	0.298014	-0.76201	0.298241	0.298451	0.298327	-0.64216	0.298152	-0.7347	0.718311	-0.68705	0.298209	-3.14491	-0.71859	0.298124	-3.41257	0.718116	0.298817	0.297569	-2.57506	0.299174	0.717538	0.298003	0.299091	0.298049	0.298013	0.298349	0.29844	0.298035	-3.1769	0.298516	0.298245	0.298209	0.298208	0.298439
GRK7	-0.57656	-0.10063	-0.87452	-1.73327	1.00149	-0.76766	-0.2204	1.69379	1.09888	-0.78695	-0.37483	-0.79171	-0.82423	0.838164	-0.67966	-1.01985	-0.49265	0.999782	0.714465	0.719272	1.00815	0.891335	-1.10279	-0.13758	0.836987	-1.00316	0.891371	0.836668	-0.78347	-1.11301	-0.7308	0.714227	-1.18873	-0.81644	0.714163	-0.83157	-0.89902	0.845322	0.714089	-0.73207	0.79607	0.837249	-1.14027	0.702234	0.714143	0.891226	0.71426	0.693761	-0.91082
PPM1M	0.661153	-1.03811	2.13329	-1.88855	0.41249	0.228495	0.488226	-0.5742	0.476763	0.055606	-0.16256	-0.1327	0.014223	-0.95702	1.83615	-1.28038	-0.12286	-0.17672	1.83631	-0.2212	-0.34747	-0.19845	0.424385	2.05537	-0.48281	-0.47363	1.76747	-0.57694	-0.86575	-0.829	-0.08948	0.201549	0.061589	1.62709	1.76576	-0.96313	-0.65113	0.307779	-0.2254	-0.19269	-0.17703	-0.15061	-0.23173	1.38092	3.32607	-1.07655	3.32461	-1.14745	0.033135
CORT	-0.64834	-0.68244	-0.85788	-0.91477	-0.88717	1.60485	0.580914	-0.89539	-0.41604	1.04702	-1.04366	-1.09566	0.83167	-0.26798	0.831886	0.83159	-1.18578	-1.25906	0.547454	1.06692	-0.41281	-1.25909	1.60485	1.50049	1.50044	0.831591	-0.69099	-0.4113	0.831595	-1.2578	1.58022	0.207683	0.831589	-1.19557	0.831595	0.58084	0.831589	-1.25377	-1.23716	0.83167	0.87046	-1.25937	1.04687	0.83159	0.207679	0.221738	-1.25904	-1.19772	0.83159
MAP3K8	-0.22651	0.33703	-1.07158	-1.40045	0.254957	0.323682	0.862854	0.375063	0.463126	0.978392	0.376772	0.066543	0.627625	0.377171	0.068259	0.626283	0.3733	0.627389	-0.95261	-0.93311	0.866638	-0.89345	1.02089	0.864063	0.545351	0.730286	2.8269	0.592331	0.727343	-1.07799	0.719455	2.82592	0.874956	-1.10358	0.914406	-1.08913	-1.02302	0.281276	0.274093	0.896432	1.01124	0.84924	-1.01529	-1.06999	-0.91471	0.897505	0.62732	0.627142	-0.87092
SPATA18	0.019372	0.417379	-1.62192	0.328925	0.074774	0.377959	-1.42822	0.084044	0.417966	0.594405	0.165757	0.137487	0.594405	-3.18038	-1.77756	0.594405	0.270892	0.594405	-1.75428	0.594405	0.316982	-1.56911	-0.32622	-0.64707	0.084451	-1.9252	-1.53671	-1.34688	0.594405	0.594405	0.220321	-1.48509	0.594405	0.271013	-1.96973	-0.21344	-1.42753	-1.43764	0.594405	0.594405	0.594405	-1.70039	0.594405	0.594405	-1.60227	0.594405	0.594405	0.594405	0.594405
COX5B	1.6403	-0.17762	1.77577	-1.3235	-0.83913	-0.00172	1.6404	0.028344	-0.53011	-0.67808	-0.15276	-0.19717	-1.1023	-0.16935	1.39062	1.39115	-0.55518	-0.06107	1.39134	0.016307	-0.07579	1.39061	-0.82894	0.382278	-0.08736	1.39051	1.19784	-0.09452	-0.99657	-0.26077	-0.72388	1.66216	-0.6657	-0.73466	1.19819	0.021459	1.19527	-0.86142	-1.06747	-1.32708	1.19664	-0.23523	-0.13313	-0.2603	1.3905	-0.02173	-0.83219	-0.36502	-0.81508
ADM	2.71079	-0.49865	-1.11515	-1.43105	-0.53301	-0.89128	0.690801	-0.08628	0.011804	1.5606	-0.15911	-1.01009	-0.8911	0.005707	-0.51836	1.56054	-0.42544	-0.99672	-0.92407	1.56053	1.55753	-0.39565	2.71628	1.55776	-0.39779	-0.8436	-0.90576	-0.11565	0.877335	-1.07044	1.6664	-0.51405	1.5606	-1.41953	1.56063	-0.84746	1.56055	-0.57341	-0.20886	-0.69512	-0.85864	-0.51397	1.56064	1.56056	-0.54233	-0.37583	-0.52471	-1.09279	2.5824
IL31RA	0.131667	0.364827	0.038743	-0.87429	0.301675	0.281707	0.168747	0.04917	-0.7604	0.262754	0.367049	0.025854	-1.09471	-0.07345	-0.19498	-0.60292	-0.20724	0.255629	0.413862	-0.63031	0.312095	0.533028	0.268084	0.207464	-0.2968	-1.5097	0.362365	0.078076	0.301005	-1.71068	0.355032	-1.80537	0.478524	-0.74178	0.54223	-0.5602	0.082796	-1.01228	-1.89004	-0.619	0.533446	0.544461	-1.05141	0.390846	-0.34873	-0.20321	0.283888	-0.529	0.48702
SLCO6A1	-0.95317	0.238758	0.239361	-0.75336	0.233375	0.236959	0.237059	0.237312	2.61984	-0.09718	-0.81374	0.233033	-0.10022	-0.53472	-0.91404	1.36078	0.237249	0.104044	1.96355	-0.09754	-0.80418	-0.10038	-1.1151	0.895029	0.377682	-0.09634	0.484359	-1.39512	-0.09797	-1.42407	-0.72078	-0.09642	-1.12133	0.233133	-0.09512	0.233484	-1.74008	-0.10004	-0.10006	-0.10036	-0.10053	-0.09705	-0.09536	-0.93991	1.96355	-0.10036	-0.09515	-0.91868	1.96358
JMY	-0.51318	3.23166	-0.21793	-0.91271	-0.46244	-0.46674	-0.34533	1.25206	-0.38851	-0.38122	-1.42085	-0.31469	-0.41329	-0.88573	-0.36927	1.17854	-0.57176	-0.40391	-0.41025	-0.43125	-0.34992	-0.53718	-0.39795	-0.18804	-0.91693	-0.44743	3.36713	-0.47441	-0.66332	-0.84442	-0.52685	-0.45304	-0.37193	-0.46499	1.17869	-0.58784	3.36713	-0.53467	3.36683	-0.58493	1.40279	1.17952	-0.38616	-0.68224	-0.43157	-0.44165	-0.52819	-0.54163	3.36683
ADORA1	0.282942	0.561727	0.409851	-0.12966	0.212749	0.378564	0.633509	0.464031	0.383007	3.43284	0.062231	-0.22834	-0.24263	-2.14319	3.43308	0.16952	-0.68031	0.263565	0.796673	-0.15658	0.26813	0.420687	-0.02868	0.917584	0.359654	-0.32617	0.33017	0.086148	0.578918	-2.48705	-0.49702	-0.07656	0.619705	-0.88598	-0.32457	0.307135	0.180777	0.159326	0.3653	-0.7273	-2.16513	-0.10906	0.225657	0.249429	0.523284	0.393275	-0.59802	-0.87237	-0.05441
GPR151	-0.53881	-0.85719	-0.68931	-1.03137	-1.08079	0.975472	-0.66412	0.382427	-0.79149	2.24692	-1.0146	0.583589	2.24393	-0.2966	-0.02118	-0.34771	1.82943	-0.28304	2.24394	-0.82078	1.82981	-0.58399	0.389788	-0.35912	-0.82099	-0.88273	2.24393	0.63695	-0.33876	-0.92891	-0.32931	1.25155	-0.26814	-1.19277	-0.19586	-0.92075	-0.531	-0.55915	-0.27987	0.027047	-0.26851	-0.27227	-0.34815	-0.47124	-0.63233	1.28343	-0.2303	-1.39746	2.24652
SHROOM1	0.368447	0.210339	0.202681	-3.67883	-2.26713	0.368217	0.456137	0.511488	0.511571	0.499218	0.202433	0.454029	-1.15197	0.351536	0.086201	0.282347	0.44838	0.434629	0.092445	0.303478	0.421704	0.421547	0.202862	0.496714	0.447294	0.309568	0.681249	0.50411	0.305297	-5.04735	0.35163	0.303379	0.009839	-0.79214	0.426853	0.444249	0.141522	0.424188	0.413924	0.122758	0.11622	0.305854	0.508196	0.317122	0.088328	0.512578	0.305534	0.303341	0.088258
IRAK1BP1	-0.63623	-0.04264	-0.33221	-1.03485	-0.6357	-0.6584	-0.73451	-0.36531	1.8563	-1.14448	-0.18096	-0.1683	-0.14771	-0.20543	3.87253	0.125154	-0.14359	0.200138	0.189627	-0.67757	1.85605	0.002244	-0.56745	1.85641	-0.15401	0.53159	0.1211	1.70962	-1.52577	0.028038	-0.02357	0.200596	3.87265	-0.30909	0.159	-0.06953	-0.21172	0.164398	0.363047	-0.00081	0.003848	0.188971	-1.37373	0.163955	0.240302	-0.17555	-2.58286	-0.16495	0.442445
ADORA2A	0.651806	2.04536	0.273498	-0.7065	-1.76806	-0.70305	1.86864	0.78059	0.680395	0.577507	0.394827	0.276376	0.4867	0.198501	0.798021	0.269751	0.396565	0.583985	0.661965	1.99313	0.665201	0.649095	-1.25235	1.87076	-1.22931	0.272682	0.598363	-1.23833	0.598991	-1.51143	-0.70264	0.269768	0.621456	-1.7328	0.274417	0.299649	0.59162	0.599063	0.274823	0.272639	3.22082	-0.67861	0.620665	-0.22431	-0.68067	-0.66673	-0.68431	0.272633	-0.68118
NCOA7	-0.72026	-0.82753	-0.71517	-0.6156	-0.80655	-0.88222	-0.36403	-0.71322	0.040799	0.612593	-0.78	-0.94999	-1.37151	-0.8767	0.353163	0.515705	-0.33673	-1.52909	0.611688	0.343573	0.636374	0.30824	-0.66521	1.03935	0.025374	0.307652	0.446762	0.034937	-0.93676	0.308249	-0.63684	-0.18408	-1.61663	-0.91133	0.214607	1.03544	0.274343	0.612041	-1.18554	0.307792	0.662045	-1.62798	0.611667	0.307617	0.307627	2.16499	-1.53875	-1.454	-1.54196
CD109	-0.48595	-0.56977	-0.50622	-1.02963	-0.4976	-0.5917	-0.50308	-0.68853	-0.44078	-0.33868	-0.67701	-0.93194	2.12471	-0.77575	-0.35944	-0.58149	1.56105	-0.301	-0.3656	2.12471	1.56105	-0.3934	-0.71285	1.56105	-0.65221	-0.47355	-0.28723	-0.57782	-0.55727	-0.64056	-0.616	-0.21719	-0.55689	-0.73868	-0.22375	-0.62275	2.1247	-0.51851	2.12471	-0.66709	-0.72384	-0.26196	-0.53934	-0.65105	-0.46645	-0.7105	-0.56954	-0.56918	2.12471
RAET1E	-0.67408	-0.98161	-1.02405	-1.06997	-1.07203	-1.01536	-0.98069	1.0771	1.0771	0.629345	-1.10141	-0.67529	0.171107	-0.73474	-2.47532	0.171107	1.0771	0.629345	0.171107	0.629345	1.0771	0.171107	1.0771	1.0771	1.0771	0.629345	0.17111	1.0771	-2.54852	0.171107	1.0771	0.629345	0.171107	-1.03491	0.171107	-0.94893	0.171107	0.171107	0.629345	-2.63533	0.622625	0.629345	0.171107	0.171107	-2.2158	0.171107	-2.00743	0.629345	0.171107
CP	0.099729	0.094532	-1.06786	-0.23061	-0.13958	-0.13439	-0.12106	-0.03379	3.53958	-0.19846	0.135853	0.1278	-0.08191	0.001166	-0.2397	-0.08863	-0.38665	-0.72584	-1.18813	-0.27927	-0.98181	-0.01075	-0.24903	3.53958	-0.70318	-0.0609	-1.36118	0.004599	-0.25841	-0.28828	0.054386	-0.40087	-0.16243	0.129001	-0.1632	-0.00032	3.0209	-0.66722	-0.02465	-0.11631	-0.09246	3.0209	-0.47634	-0.09968	-0.21381	0.008795	-0.4609	-0.21323	3.0209
ADORA2B	0.333421	2.58142	-0.24725	-1.09862	-0.78454	-1.78776	2.29617	0.560799	0.414351	0.428965	0.128852	-0.25256	0.250311	-0.02229	0.946923	-0.11189	0.141103	0.45734	0.638034	3.69923	0.389368	0.69574	-0.07535	2.29993	-0.52012	-0.11275	0.51116	-0.02756	0.497364	-0.30723	-0.12888	0.042549	0.533954	-1.07468	0.065722	-0.10905	0.524953	0.473362	-0.11991	-0.22344	-0.47238	-0.57672	0.522351	-0.11514	-0.44857	-0.02707	-1.45382	-0.14395	-0.38108
CPB2	-0.64981	-1.05352	-0.63586	-0.57137	-0.6306	-0.66468	-0.54257	-0.56493	1.41811	-0.12089	1.41811	-1.37409	0.307148	1.41811	0.362597	-1.0944	-0.64826	0.578139	-0.19329	0.623577	1.41811	-0.55081	-0.56984	1.41811	-0.78903	0.539281	-1.05277	-0.51799	0.63815	0.487234	-0.54571	-1.08894	-1.25919	-0.49135	0.524737	-0.55586	-0.42962	0.622606	0.412075	-0.47792	-0.97902	0.516213	0.480655	0.507326	0.284335	-0.37205	-0.11691	0.293027	-0.67592
CPE	-0.40266	0.092845	-0.05965	0.053863	-0.71963	0.021531	0.035355	0.080543	0.00714	-0.5442	-0.04992	0.034613	-0.14601	-0.16321	-0.50372	-0.38475	-0.94583	-0.12085	-0.47487	-0.46784	-0.01614	-0.46152	-0.24912	3.38333	0.074604	-0.14618	2.87051	-0.53507	-0.11447	-1.51755	-0.22496	-0.1289	-0.32688	-0.29093	-0.90044	-0.16932	-0.21349	-0.16786	-0.0635	-0.19836	-0.12602	-0.07425	-0.29308	-0.06612	-0.23824	-0.06682	-0.06374	-0.02123	-0.0262
CLDN4	0.693801	0.765347	-0.34885	-2.15323	0.799316	0.747955	-0.04359	0.779744	0.658206	0.615669	0.658206	0.606354	0.416401	0.605418	0.562127	-2.18499	-1.14909	0.452197	0.416398	0.497541	0.605421	0.62629	0.693744	0.779161	-0.80983	0.561978	0.617469	0.605419	0.452197	0.553554	-0.81292	0.352779	0.654142	-1.64782	-1.63269	-0.96815	0.56529	0.352779	0.665581	0.561729	-0.75123	0.352784	0.545085	0.520349	0.519622	-0.62813	0.562402	-1.37037	0.45154
CLDN3	0.697766	0.769297	-0.34466	-2.14867	0.803258	0.751908	-0.03946	0.783691	0.662178	0.629107	0.662178	0.610337	0.42995	0.609402	0.575596	-2.16999	-1.14474	0.465727	0.429948	0.511045	0.609405	0.639723	0.697709	0.783107	-0.80555	0.575447	0.630907	0.609402	0.465727	0.567028	-0.80864	0.366364	0.667559	-1.64336	-1.618	-0.96383	0.578757	0.366364	0.678992	0.575198	-0.73703	0.366368	0.558564	0.533841	0.533114	-0.614	0.57587	-1.35583	0.46507
CLDN7	0.540256	0.604859	-0.40121	-2.03048	0.635531	0.589155	-0.12557	0.617859	0.508116	0.629107	0.508115	0.461295	0.42995	0.460451	0.575596	-2.16999	-1.12379	0.465727	0.429948	0.511045	0.460453	0.639723	0.540205	1.35446	-0.81745	0.575447	0.630907	0.460451	0.465727	0.567028	-0.82024	0.366364	0.667559	-1.57411	-1.618	-0.96041	0.578757	0.366364	0.678992	0.575198	-0.73703	0.366368	0.558564	0.533841	0.533114	-0.614	0.57587	-1.35583	0.46507
CPM	0.466668	-1.25787	0.629984	-2.68002	0.301018	0.475775	0.613821	0.47628	0.482852	0.160011	0.286678	-0.00026	0.074456	0.533604	0.469356	0.136356	0.475087	0.148731	0.037781	-0.05405	0.604906	-0.04973	-0.07294	0.756446	0.384128	0.156455	-0.35383	-0.83807	-1.88228	0.013084	0.643817	0.297123	-0.1638	0.039992	-0.0493	0.303947	0.233863	-0.0552	-0.02173	-0.05232	-0.01285	0.046948	-0.04703	0.257283	0.40389	0.222108	-0.3576	-0.35805	0.148472
CLDN23	0.774218	0.845853	-0.26972	-2.07634	0.879863	0.828439	0.035912	0.860267	0.738579	0.629107	0.738578	0.686662	0.42995	0.685725	0.575596	-2.16999	-1.07096	0.465727	0.429948	0.511045	0.685728	0.639723	0.774161	0.774161	-0.73128	0.575447	0.630907	0.685726	0.465727	0.567028	-0.73437	0.366364	0.667559	-1.5703	-1.618	-0.88979	0.578757	0.366364	0.678992	0.575198	-0.73703	0.366368	0.558563	0.533841	0.533114	-0.614	0.57587	-1.35583	0.46507
CPS1	-0.5176	-0.55803	-0.43815	-0.27347	-0.1369	0.059823	0.039866	-0.05085	-0.23605	-0.81189	0.025865	-0.04063	-0.17015	-0.05533	-0.24134	-0.29625	-0.27977	-0.23578	-0.25847	-0.2781	-0.4503	-0.21438	-0.35943	0.095018	-0.88801	-0.1848	-0.6273	-0.04459	2.0125	-0.47581	-0.06205	-0.34456	-0.22639	-0.2177	-0.64155	-0.29832	-0.37741	-0.71767	-0.17207	-0.35932	-0.28701	-1.37719	-0.43649	-0.18903	-0.49554	2.0125	-0.54452	-0.38901	2.0125
CPT1A	-0.26771	1.03724	1.03724	-1.42831	-0.27596	1.03724	-0.47883	-0.36917	1.14855	0.670243	-1.23229	-0.00418	0.670243	-2.01876	1.14973	-0.81751	-0.58121	-0.68508	-0.43177	-0.96128	1.03724	0.670243	-0.23703	-0.69204	1.14855	0.670243	0.943972	-0.15281	-0.71867	0.993037	-0.77998	0.566327	-1.13515	1.03724	0.566327	1.14855	-1.5293	0.670243	-0.84505	0.566327	-0.39973	0.943972	0.566327	0.566327	0.670243	3.34108	-0.83155	-0.41496	0.670243
VPS37A	-0.25248	1.96665	-0.41727	-1.30999	-0.35097	1.96666	1.16598	-0.42263	-0.53601	-0.495	-0.4575	-0.25983	3.26791	-0.42248	-0.74847	-0.37916	-0.39237	-0.46002	-0.53457	-0.5581	-0.60893	-0.24855	-0.27156	-0.13356	-0.46468	-0.38155	-0.38745	-0.33079	0.825929	-0.79004	-0.56009	0.447373	-0.70881	-0.50322	-0.47687	-0.63071	0.447417	-0.51672	3.26791	-0.40702	-0.40034	0.831072	-0.34252	-0.36512	-0.41291	-0.64061	-0.55151	-0.47469	-0.36087
CPT1B	-0.8405	0.909991	0.909991	-0.43838	-0.34576	3.02226	3.02028	-0.22743	0.998868	1.96575	-0.27352	-0.4759	1.96575	-0.72661	0.668225	-1.0052	-0.60541	-0.63632	-1.29393	-0.68104	0.909991	0.338504	-0.42512	-0.18819	0.998868	0.338504	0.526735	-0.4598	-0.92941	0.560475	-0.50313	0.267045	-0.67897	0.909991	0.267045	0.998868	1.96376	0.338504	-0.76792	0.267045	-0.98375	0.526735	0.267045	0.267045	0.338504	0.338504	-0.63857	-1.51823	0.338504
CPT2	-0.22058	-0.25242	-0.26061	-1.34084	-0.2835	2.14439	-0.52811	-0.61865	-0.31489	-0.26713	-0.25087	-0.22078	1.77276	-1.02908	-0.53672	-0.50182	-0.24444	1.77276	-0.63534	-0.56769	-1.29272	1.77276	-0.24067	2.14439	-0.42126	-0.39751	1.77276	2.14439	-0.3711	-0.50362	-0.79339	-0.27287	1.77276	-0.22089	1.77276	-0.7711	-0.51979	-0.59287	-1.02731	-1.19243	1.77276	-0.87033	-0.28602	-0.31066	-0.3714	-0.51259	-0.3737	-0.69334	-0.37909
CR1	-0.64371	-0.42049	-0.47686	-0.89511	1.48733	-0.6577	-0.50723	-0.72819	1.48733	1.07307	-0.81312	-1.14422	1.07307	-0.47268	1.07307	-1.07295	-0.64549	1.07307	-0.757	1.07307	1.48733	1.07307	-0.42298	1.48733	-0.79941	1.07307	-1.09112	-0.52776	-0.89118	1.07307	1.48733	1.07307	1.07307	-0.59531	1.07307	-0.68352	-0.92667	-1.08147	1.07307	-0.9023	-1.31237	1.07307	-1.17686	1.07307	-1.09102	-0.99544	1.07307	1.07307	-0.87258
UNC5D	0.519623	-1.7792	0.172468	-0.33033	5.67854	-0.10527	0.337389	0.319936	0.193884	-0.26251	-0.09014	0.462389	0.349675	0.295177	0.091193	-0.75976	-0.57212	0.156676	0.341862	0.256615	0.114876	-0.20387	0.382061	0.419903	5.67854	-0.51456	0.337121	-0.2517	0.354331	0.180627	0.336334	0.393568	0.220393	-0.41642	-1.19858	0.490987	5.15294	-0.15941	-1.23661	-0.66077	0.264458	-1.02575	-0.15977	0.076292	0.31952	0.026195	-0.43333	0.353747	0.374644
CR2	-0.77447	1.30139	-0.72457	-0.92923	-0.8489	-0.8144	-0.78853	1.30139	-0.59906	0.343958	0.572888	-1.00079	-0.39676	-0.70771	1.34733	-0.58583	1.30139	1.34733	-0.58408	1.34797	-0.67875	1.34733	-0.265	0.573642	1.30195	-1.05772	-0.96438	-0.75826	-0.39407	1.34733	-0.73942	-0.3977	1.34733	-0.60423	-0.39773	0.572882	-0.46759	-1.18885	-0.39995	-0.39822	0.345758	1.34733	1.34734	-0.94551	-1.21067	-0.58949	0.342986	-1.24563	-0.569
NACC2	-0.46991	-0.19796	-0.5272	-0.26327	0.393208	0.326519	0.037197	0.253403	0.418769	0.255124	0.212088	-0.21457	0.413756	0.204604	1.10443	-0.25573	-0.87892	0.838832	0.690754	0.060858	-0.0455	0.028067	-0.17632	0.32653	-0.05135	-0.44396	0.627068	-1.74037	0.87502	1.05764	-0.12204	-1.19915	0.335024	0.154699	-0.38676	-0.74374	0.435878	-0.48789	0.217569	-1.82557	-0.91473	-1.971	0.219556	0.112601	0.874002	-0.1005	-1.39266	0.447477	0.367718
PTRH1	-0.24779	-0.79568	-0.78756	-1.90571	0.028044	-0.89328	-1.25943	0.029088	0.435989	0.003402	-1.33778	-1.54843	-0.0175	0.420936	0.004984	-0.01756	0.026394	-0.01727	-0.0174	-0.01704	0.424638	0.00332	0.142246	0.052366	-0.1159	-0.01619	-0.01573	0.421868	2.01497	-0.01793	0.430165	0.003413	-0.01739	-1.74113	0.00512	-1.42786	-0.0107	-0.0138	-0.01568	-0.00611	-0.01734	0.002855	0.004544	-0.01724	0.002982	0.00266	0.002946	-0.01769	-0.00756
CREB1	-1.09142	-0.11125	-0.20919	0.494255	-1.33257	-1.10701	-0.46145	0.774188	0.764293	-0.06491	0.560391	-0.22668	0.492165	0.560596	-0.4945	0.717726	0.766597	0.349759	0.550275	-2.33857	0.560798	-1.72973	0.460804	0.943936	0.480583	-0.88525	-1.25622	-1.31165	-1.29384	-0.10099	0.771355	-2.29076	-1.15396	0.494439	0.491044	0.637769	0.628227	-2.4422	0.857681	-2.65471	0.108183	0.804398	-1.19429	-1.43043	0.433774	0.615227	-0.09523	0.601221	0.612067
ATF2	0.591839	0.558011	0.590077	-1.03713	-0.87569	0.589542	-0.74697	-0.27114	-0.23403	0.324341	-0.6845	0.504212	4.57973	-0.75252	0.935245	0.314062	-1.03349	0.366894	-1.03222	0.388158	0.270124	-1.04676	-0.6715	0.463775	0.107269	4.58666	0.321379	0.741179	0.832307	-1.16912	0.619759	0.447526	0.92953	-0.35825	-1.16426	0.599202	-0.66004	0.358429	0.387615	-0.64194	0.422093	0.826625	0.805452	0.47015	0.42759	0.385866	0.397146	0.303967	0.378867
CREBBP	-0.56404	-0.09177	0.448513	-0.77211	-0.63984	-0.11116	-0.00621	-0.52976	-0.37862	-0.19914	-1.50368	-0.12825	-0.20949	-0.69109	-0.15483	2.28584	-0.20504	-0.23859	-0.09914	-0.33351	-0.2921	-0.29327	-0.19867	0.198711	-0.56532	-0.29335	-0.07799	-0.41992	-0.46528	-0.63795	-0.08441	-0.23209	-0.20761	-0.77184	2.28587	-0.31288	0.102334	-0.2548	-0.19691	-0.36172	2.286	2.28641	-0.37818	-0.68586	-0.23914	-0.13031	-0.23209	-0.23837	-0.26158
CREM	-0.77086	0.777795	0.777776	-1.0585	-1.82805	0.777883	0.778149	0.777819	-0.78078	0.001591	0.785785	-0.8224	0.872253	0.777802	1.05478	-1.16442	-1.40842	1.0548	-1.20644	1.05483	-1.06104	0.872796	-1.08743	0.946503	0.777833	1.05478	0.872358	-1.22123	0.966446	-1.22643	-1.20536	1.05938	-0.00797	0.501697	-0.86062	0.777797	-1.23229	-1.20921	0.872538	-1.2314	0.959931	1.05477	-1.2092	1.05474	-1.34255	0.872557	-0.15937	-1.20542	0.881801
CRH	1.43921	-0.52631	-0.86571	-1.87952	-1.32383	0.751501	1.44439	-0.23372	1.30218	1.27655	-0.37099	1.29742	0.553654	-0.31777	-1.36549	-0.37204	-0.52425	-0.37695	-0.81016	0.726286	-0.43013	1.31647	0.75223	0.896617	0.550669	-1.33488	0.556439	-0.27164	0.571583	-1.75574	-0.9924	0.416285	0.555373	-0.02232	1.10255	-0.39582	-1.10417	-0.871	0.964451	-1.46068	0.420242	0.576482	0.412972	-0.84396	0.414267	1.02761	-0.95736	0.56957	1.31737
FAM123B	-0.01963	-0.10146	-0.30798	-0.20729	0.038065	0.147946	0.332569	0.003311	0.133223	-0.39748	-0.23011	-0.26055	-0.45649	-0.56942	0.304601	-0.06535	-0.06474	0.208925	-0.36814	0.605429	0.388993	-0.45843	-0.31813	0.642601	-0.17658	-0.08136	-0.09837	-1.45911	0.500037	0.22384	0.421996	0.10846	0.526888	-0.3782	0.441422	0.148197	0.710346	-0.53714	0.230786	-0.51592	-0.39758	0.18089	-0.4132	0.259302	-0.37156	0.265354	-0.10833	-0.36291	0.142163
CRHBP	3.95066	-0.50783	-0.80978	-1.7117	-1.21733	0.628963	3.95066	-0.24753	1.11886	1.22182	-0.36965	1.11463	0.522802	-0.32231	-1.33295	-0.37231	-0.506	-0.37707	-0.79596	0.689733	-0.42226	1.26042	0.629611	0.758063	0.450294	-1.30335	0.525496	-0.28127	0.540139	-1.71031	-0.92248	0.389971	0.524465	-0.05946	1.05357	-0.39174	-1.08026	-0.85479	0.92003	-1.42499	0.393798	0.544877	0.386767	-0.82865	0.38802	0.981104	-0.9383	0.538193	1.26129
CRHR1	-0.33938	-0.50338	-0.27031	-0.76847	-0.38175	-0.20392	-0.47655	-0.39042	2.52775	2.00936	-0.41043	2.52775	-0.36027	-0.89376	-0.35679	-0.76866	-0.56297	-0.64815	-0.2107	-0.3995	-0.11453	2.00936	-0.62488	-0.04205	-0.10524	-0.3981	-0.37474	-0.24434	-0.32273	-0.65548	-0.35758	-0.283	-0.34583	-0.69619	-0.38464	-0.59021	-0.65727	-0.42875	2.00936	-0.50937	-0.33944	-0.46607	-0.36744	-0.41829	-0.64512	2.00936	-0.48353	-0.53033	2.00936
CRHR2	0.118514	0.525369	0.55232	-0.11527	0.404888	-0.59614	-0.71103	0.268233	0.224134	-0.99414	-0.15247	0.427793	0.168971	0.035955	0.109014	-0.49715	-1.51578	0.448208	-0.80801	0.464837	0.141491	0.509467	-0.23038	0.317755	0.08449	0.089157	0.464839	0.152003	-0.01195	-0.30997	-0.474	0.476627	0.215893	0.399295	-0.73046	0.103204	-1.21689	-1.20712	-0.47655	0.310131	-0.02476	0.257324	-0.35124	-1.07768	0.363868	0.557189	0.281209	0.344355	0.284117
CRIP1	-0.05966	-0.12553	-0.29176	-0.21071	-0.01321	0.07523	0.223837	-0.04119	0.063379	2.70744	-0.22907	-0.25358	2.70744	-0.5022	-0.26253	-0.35948	-0.09597	-0.2876	-0.43883	-0.18369	0.269255	-0.46249	-0.29993	0.47339	-0.18599	-0.36368	-0.36814	-1.21833	-0.21131	-0.28369	0.29582	-0.31393	-0.20428	-0.34828	-0.22667	0.075432	-0.1562	-0.48312	-0.28187	-0.47756	-0.44655	-0.29495	-0.45064	-0.2744	-0.43973	-0.27281	-0.37074	-0.43746	2.70744
CRIP2	0.449895	0.760564	-0.40295	0.674073	-0.69394	-2.56158	0.391616	0.664095	0.343162	0.382932	-0.17292	0.752186	0.614678	-0.2926	0.390744	-0.65543	0.927604	0.291486	0.810635	0.20661	-0.88168	-0.83246	0.483346	0.401062	-0.43495	-0.73706	0.855927	0.932699	-0.09915	0.733634	0.277546	-2.1197	0.881808	-0.67699	0.255567	-0.67818	0.011896	0.118671	0.839181	-2.63597	0.886602	0.348764	0.132802	0.463236	-1.91389	0.309505	0.493593	0.673231	0.541084
PNCK	-0.02208	2.43433	-0.28146	-1.5512	-0.34705	-0.70854	-0.20345	-0.01569	-0.04096	-0.52039	-0.51995	-0.20259	-0.11655	-0.18041	2.15213	-0.54001	-0.77785	-0.23274	-0.02241	-0.30122	0.176307	-0.30095	-0.00235	0.265376	-0.27087	-0.24957	-0.0424	0.042427	1.8966	-0.57849	-0.02007	-0.32284	-0.33821	-0.92758	-0.34188	-0.52503	-0.17186	-0.31012	0.047885	-1.06169	-0.07483	-0.16368	-0.25059	-0.32545	1.93249	-0.28646	-0.29698	-0.3327	-0.09985
ACTRT1	-1.10685	0.327676	-1.04134	-1.62696	-1.26982	0.377718	2.25596	0.329454	0.517289	-0.27292	0.330792	-0.79489	-0.27435	-1.79245	-0.27239	-0.27369	0.327006	2.09205	-0.27257	-0.23559	0.327429	-0.54142	0.327175	0.330285	0.327709	-0.2723	2.09205	0.327725	2.09205	-0.54175	0.51739	-0.53804	-0.27428	-0.76905	-0.53607	-0.79068	-0.27221	-0.53569	-0.54122	-0.27457	-0.27313	-0.54006	-0.53938	-0.54163	-0.13231	-0.13291	-0.2743	-0.54249	-0.54067
GPR119	0.828289	0.487633	0.632976	0.821106	0.688743	0.688661	0.278656	0.536908	-0.13332	0.195066	-0.2027	0.67731	-0.2645	-0.08006	0.238157	-0.82835	0.135568	0.026166	-0.29454	-0.62487	-1.50764	0.480114	-0.16589	-0.68085	-0.09533	0.444122	-0.3449	0.651415	0.097809	0.385514	0.716571	-0.01307	-0.59942	-1.35266	0.246417	0.697705	0.027376	0.218419	0.107717	-1.26014	-1.30889	0.134736	-0.82832	-1.57544	0.580534	0.165444	0.548061	0.207553	-0.05314
CRK	0.186735	-0.32404	0.774394	-2.66002	-0.6286	0.486323	0.938359	-0.15304	-0.20112	0.336318	0.348406	0.334415	0.475115	0.726973	0.859624	0.67396	-0.34693	-0.06266	0.793279	0.387189	-0.14017	-0.66832	0.675656	1.03865	0.741001	0.741891	0.127622	-0.54491	0.721766	-0.52696	-0.33556	0.399699	-0.22733	0.680877	-1.89968	-2.21927	0.957807	-0.81235	-2.12702	-0.66762	0.800425	0.818813	-2.48898	0.810834	-0.65302	0.876497	-0.03296	-0.80434	0.638717
DOCK11	0.090156	-0.20297	-0.14854	-1.78386	-0.27113	-0.20058	0.011886	-0.51513	-0.21361	2.52619	-0.31046	-0.1927	-0.27912	3.06348	-0.27149	-0.27441	-0.2751	2.52619	-0.34698	-0.6406	-0.39661	-0.20465	-0.14161	-0.02594	-0.1882	-0.4129	-0.30959	-0.21488	2.52618	-0.47166	-0.09092	-0.1709	-0.29407	-0.19054	-0.21651	-0.10702	-0.36628	-0.1655	-0.53032	-0.23544	-0.43836	2.52619	-0.47074	-0.64911	-0.41048	-0.35981	2.52619	2.52618	-0.39105
CRKL	0.531623	0.293524	0.978278	-2.172	-0.45184	0.139477	0.810302	-0.40166	0.305803	0.755589	0.57943	0.564835	0.583741	-2.21544	1.04618	0.629331	-0.10575	-0.1188	1.02518	0.618192	0.415432	0.682284	-1.78361	1.04949	0.000176	0.972881	0.040766	0.338047	0.742144	-2.11127	-0.09312	-0.23081	-0.01155	-0.56067	0.292322	-2.25435	1.19962	-0.57291	-1.82091	-0.44813	0.296975	-0.54439	-0.41508	1.04158	-0.41017	1.00196	4.07383	1.00971	0.751888
ADORA3	-0.79398	0.042607	-0.9005	-1.9109	-0.88465	2.2546	0.040507	-0.70607	0.112894	-0.00601	2.2546	0.03983	-0.1072	-0.83525	-0.77773	-0.11756	0.040504	1.81475	-0.83365	-0.11627	2.2546	-0.11613	0.040074	2.2546	-0.14001	1.81591	-0.10751	-0.82464	-0.90731	-0.22263	-0.07732	-0.10724	-0.92941	0.039858	-0.00597	0.040734	-0.8019	-0.90875	-0.05435	-1.3214	-0.84402	-0.04818	-1.13167	-0.22313	-0.05517	-1.09053	1.81591	-0.10755	-0.00563
CRP	-0.44205	1.0629	0.817335	-0.1251	-1.85989	-1.3139	0.544783	0.113846	0.599582	0.576475	0.022227	0.51977	-0.04218	0.805145	-1.08965	0.574679	0.616266	-0.98694	-1.36515	0.576485	0.81505	0.576555	0.936094	0.642481	0.746587	2.88358	0.88399	0.275709	0.083772	-1.28447	0.279488	0.093541	0.158474	0.519738	0.693325	0.776934	-1.35431	-1.32778	0.575979	0.595624	0.840196	-1.3116	0.227968	-1.34103	0.576086	0.07815	0.883661	0.108471	0.577529
HAPLN1	-1.21207	-0.18529	-0.36309	0.159532	0.359148	5.61072	0.463603	-0.90325	0.113166	0.673559	0.047682	-0.06192	-0.55292	-0.30937	0.558761	-0.6677	-0.7814	-0.02448	-1.62704	-1.46942	0.066901	0.124861	-0.00208	5.61072	-0.35071	0.418577	0.516309	-0.38085	-0.1515	-0.38646	-0.04748	-1.23646	-0.89957	-0.9255	-0.71952	0.422704	0.325415	-0.46313	0.043624	0.40841	-0.23146	0.675166	0.439781	0.695302	-1.03376	0.280827	0.178142	-0.50021	0.302295
MYL6B	0.360388	0.203314	0.195707	-3.6604	-2.25794	0.36016	0.447504	0.502493	0.502576	0.486155	0.19546	0.445409	-1.14734	0.343588	0.077563	0.271608	0.439797	0.422258	0.08374	0.292512	0.413296	0.409316	0.195887	0.487815	0.438719	0.298537	0.666236	0.495163	0.294311	-5.00099	0.343681	0.292414	0.002019	-0.79261	0.414566	0.435694	0.132291	0.411928	0.401775	0.113728	0.10726	0.294862	0.495037	0.306009	0.079668	0.499372	0.294546	0.292376	0.079597
CRX	0.560068	-0.99024	-0.37103	-0.57353	0.415511	-0.33503	0.52886	0.351413	0.565485	0.443191	0.363417	0.13275	0.584439	-1.16439	0.588372	0.117074	0.525162	-0.41494	5.74299	-0.9236	-0.01383	0.447925	0.514524	-1.42122	0.167156	-0.61882	0.497443	0.135916	0.078484	-0.98248	0.195316	0.472949	-0.95112	0.142043	-0.53371	-1.2324	0.267392	0.486814	-0.55344	0.087264	0.00485	0.45055	0.375978	-1.96649	-1.76149	0.395444	0.519788	0.198442	0.342321
NEK7	-2.42774	2.41233	0.394545	-0.35716	0.183483	0.24454	0.139344	0.147646	-0.01076	5.52038	0.42075	0.074772	0.504401	0.375916	2.19816	-1.35149	-0.63816	0.442204	0.248766	-0.64321	0.227758	-0.1018	0.514964	0.105858	0.089016	-0.44434	-3.28508	-0.22241	-0.22904	-1.00933	0.442814	0.086013	0.363962	0.102779	0.162326	-0.15956	0.025644	-0.59816	0.428532	-0.05859	-0.19508	5.52038	0.238228	-0.05508	0.436151	0.315119	-0.24461	0.355935	0.318939
CRY1	0.453189	0.452907	0.584308	-3.17357	0.502006	0.454141	1.84121	-0.39066	0.45789	0.269499	-0.45399	0.462558	0.267601	0.585766	0.267609	-1.50196	-2.3298	0.269497	0.267598	0.273676	0.683661	0.269839	0.456488	0.462024	0.452904	2.3943	0.273828	0.683835	0.269498	0.267601	0.683489	0.269495	0.267596	0.452901	0.544565	0.456871	0.269499	0.269503	0.269506	0.269501	0.269495	0.267596	0.511524	0.269935	0.269495	0.544565	0.275603	0.267597	0.269495
DYNLL2	-0.75712	2.92049	-0.62109	1.57851	2.6767	-0.81515	1.15971	-1.14548	3.18353	-0.16437	-1.41091	-0.98203	-0.30171	-0.20884	-0.28225	-0.23986	-0.21592	-0.15668	-0.73996	-0.30261	1.58611	-0.01069	-1.30004	-0.13591	-0.19455	-0.29336	-0.14445	-1.12101	-0.2432	-0.83602	-0.20713	-0.28825	-0.23329	-1.23742	0.782548	0.454653	-0.64402	0.290194	-0.38601	-0.3025	0.061327	0.758146	-0.23321	0.75668	-0.3001	-0.04097	1.51843	-0.30892	-0.08794
UBE2F	0.915516	0.695366	0.748236	2.0004	-0.6327	1.62913	0.808832	-0.62957	0.714848	-2.41883	-0.7765	1.64491	0.133193	-1.15612	-1.4938	0.081268	-0.89875	0.295987	-0.11277	-0.10004	-0.5882	-0.0795	-0.63918	0.761827	-0.37527	0.271169	0.084769	-1.06255	-1.52308	0.267315	0.725825	0.273727	-0.10023	0.673312	0.172344	0.891089	0.13502	0.13884	0.379681	-0.1031	0.318084	-0.17791	-0.10503	-1.72994	0.133455	-1.55861	-0.10089	-0.10116	0.503391
CRY2	0.453612	0.453331	0.584478	-3.16616	0.502335	0.454563	0.455398	-0.38861	0.458304	0.290436	-0.45182	0.462963	0.288489	0.585934	0.288498	-1.52602	-2.32402	0.290434	0.288487	0.294719	0.68364	0.290784	0.456905	0.46243	0.453328	0.540419	2.13922	0.683814	0.290435	0.28849	0.683468	0.290432	0.288484	0.453324	0.572489	0.457287	0.290436	0.290439	0.290443	0.290438	0.290432	0.288485	0.538609	0.290883	0.290432	0.572488	0.296695	0.288486	0.290432
RPL10L	0.603173	0.677799	0.718317	0.577704	0.577565	0.755817	0.779723	0.577565	0.697729	0.457233	-1.07814	0.746768	0.446353	-1.84427	0.668858	-2.58468	0.603002	0.644281	0.400679	0.566457	0.577565	0.183344	0.577564	2.14418	0.577565	0.582362	-1.99738	0.709338	0.457069	0.195889	0.700722	0.566406	0.582231	-1.30535	0.446565	0.779729	0.195885	0.446353	0.195894	0.439255	0.446763	0.563842	0.566763	0.266894	0.195885	0.220888	0.582385	0.421554	0.665223
TRPM6	-0.61238	-0.40853	1.47685	-0.95051	-0.62408	-0.49946	-0.65103	1.47685	1.3932	-1.52912	-0.41142	1.6013	1.29839	-0.67525	1.18018	-0.60764	-0.55929	1.18018	1.18018	1.10073	-0.81841	1.18018	-0.6383	-0.88951	1.3932	-0.6551	-0.80946	-1.38009	1.18018	-0.79845	-0.85373	1.18018	1.18018	-0.41965	1.29839	1.47685	-0.75011	-0.65105	1.18018	-0.63781	-1.22323	1.10073	1.10073	-0.69435	-0.91583	-0.92226	1.18018	-1.08502	-0.62102
SRXN1	-0.82572	-0.26845	-0.22485	-0.49917	-1.80248	-0.41887	-0.04773	0.878247	-0.75879	1.30862	-0.7142	-1.0457	1.5192	-0.87416	1.71002	-0.32099	0.876167	-0.97365	1.30543	-0.63604	1.57139	-0.92617	-0.50694	-0.00809	0.874746	-0.8188	1.30566	1.54294	1.30628	-1.46889	-0.21667	1.31098	-0.69662	-0.55754	1.30687	-0.30999	-0.96318	-0.44211	-0.66736	-0.96498	1.30634	-0.62832	-0.27084	-0.39731	-0.5719	1.31085	-0.54839	-0.85094	0.006732
SIRPA	-0.46356	2.56184	-0.48291	-1.05766	-0.96365	-0.67902	-0.55812	-0.3957	0.270837	-0.63625	-0.11762	-0.05964	-0.35001	-0.17407	-0.8596	-0.07629	-0.02506	-0.04504	-0.00647	1.53872	-0.02075	0.002799	-0.98668	1.77292	-0.06851	2.34048	0.000934	-0.61089	-0.35728	-0.75238	-0.05235	1.53823	-0.60468	-0.82442	0.017483	0.159186	-0.72021	-0.07156	0.001647	-0.02424	-0.00147	0.009504	-1.05575	-0.66702	-0.01689	-0.51104	-0.54207	-0.28616	0.165776
SFRS12	-0.51486	-0.61931	-1.83659	-0.34547	0.655498	0.790076	0.155805	-0.56359	0.257186	0.656714	-0.16082	0.480407	-0.04505	-0.50928	-2.92475	-0.25994	0.576935	0.769636	-0.01777	-0.91753	0.771318	-2.52723	0.908121	-1.08174	0.421751	0.863722	0.661801	0.602546	0.461667	1.03372	-0.04301	0.274271	0.631658	-2.8247	0.950941	0.507065	0.901161	-0.93261	0.959694	0.825681	0.007246	-0.36658	0.72825	0.911261	-0.5053	-0.60572	-0.80218	1.01329	0.354007
CRYAA	-0.30743	-0.37771	-0.25542	1.61607	3.11097	-0.72076	1.72507	-1.12767	0.378266	-0.3211	-1.3427	-0.43573	-0.32235	0.367944	-0.22974	0.289432	0.368406	0.237995	-0.52474	-0.32508	1.34329	0.288932	-1.22977	0.415144	0.412698	-0.18577	-0.24457	-1.13597	0.273332	-1.13832	0.369485	-0.14231	-0.32609	-0.86426	1.76106	-0.75365	-0.56524	-0.32676	-0.32916	-0.28608	0.291857	1.76095	-0.22457	1.76237	-0.23577	-0.31447	1.38886	-0.33161	-0.29654
CRYAB	-0.44744	-0.44959	0.120935	0.380042	2.62798	0.021484	0.554555	0.283501	0.342001	-0.52013	-0.69188	-0.31876	0.270137	-0.1486	0.380566	-0.07298	0.27328	-0.0006	0.256228	0.263699	0.462959	-0.82298	-0.15308	0.586676	-0.29218	-0.57153	0.481414	0.144647	-0.18898	0.178374	0.122456	-0.27737	-0.21496	-1.15166	0.843773	0.245413	-0.29019	-0.5715	-0.00376	-0.36798	-0.002	0.756733	-0.8695	0.80289	-0.82764	0.134042	0.202331	-0.80739	0.309239
CRYBB2	0.733348	0.733352	0.733818	-1.07243	-0.91144	1.88546	-0.96268	0.733707	0.734276	1.19001	0.733755	-1.53734	1.1891	0.733329	2.51118	-0.69886	-0.6202	1.18971	-0.54782	1.18912	0.734304	1.18918	0.733731	0.974175	0.733696	-0.47712	0.073905	0.973819	1.35192	-0.30437	0.733799	1.1891	-0.832	-1.41954	-0.5359	-0.42214	1.33657	-0.7807	-0.25944	-0.6966	1.18959	-0.25242	-1.35792	-0.32792	-0.27389	1.33651	-0.66646	1.18907	1.1892
PARP1	-0.0214	-0.40175	-0.72906	-1.44898	-0.60433	-0.42281	-0.85923	-0.16256	-0.16001	0.148158	-0.16301	-0.71524	0.148186	-0.70229	0.148158	0.148159	-0.1646	1.07846	0.148169	0.148146	0.631477	-0.45206	-0.80665	1.04265	-0.72269	0.148149	0.170016	-0.60251	0.153326	-2.8499	-0.69895	0.14816	0.148845	-0.61567	0.148186	1.03969	-2.3607	0.148163	0.148155	0.148166	1.08628	0.196692	-0.45199	-2.91285	0.148152	1.08628	-1.99186	0.176935	1.08628
ASB15	-0.09001	-0.42294	0.050204	-0.96109	-0.17603	0.184981	-0.36849	-0.19363	0.305436	0.055278	-0.23424	-0.57373	0.025824	-1.21544	0.03285	-0.79976	-0.54392	-0.55614	0.328176	-0.05349	0.366441	-0.1011	-0.66959	0.513588	0.385296	-0.05065	-0.00344	0.102917	0.101701	-0.57096	-0.12695	0.182019	0.055013	-0.81436	-0.02345	-0.59922	-0.57458	-0.11261	-0.43017	-0.27559	0.067922	-0.18805	0.011316	4.44485	-0.55003	-0.04431	-0.22336	-0.31797	-0.17288
CRYZ	-0.45656	-1.61502	-0.35024	5.15149	-0.1109	-0.11872	-0.02547	-0.14664	5.15149	-1.37826	-1.28346	-0.12516	0.25533	-0.46656	-1.13424	0.782485	0.056449	-0.2945	-0.11963	0.549001	0.330853	0.584888	-0.77604	0.460771	-0.44776	0.061809	0.625337	0.277733	0.353582	0.380859	0.452671	0.62997	0.675853	0.146978	-0.36173	-0.8452	-1.62445	0.702961	0.804884	0.768818	0.636015	-0.26824	-1.54389	0.582134	0.660898	-0.03075	0.754687	-0.07202	0.568982
MAPK14	0.958417	0.322268	0.756687	0.372456	-0.04712	0.384401	-0.00469	-0.74982	0.523683	0.391584	-0.65181	-0.09385	0.577943	-1.44181	-0.02266	-1.56384	-0.25191	0.643155	0.093977	-1.0335	0.023571	-0.08518	0.59779	0.747874	-1.16893	-0.14158	3.80623	-0.88561	-0.05143	0.473533	0.274684	0.453106	-0.6995	-2.2012	-0.12241	-0.00772	-0.00082	-0.15437	0.28407	-0.35563	0.111864	0.428309	-0.12171	0.163907	0.098214	0.728506	0.287525	-0.87673	0.029803
CSE1L	-0.26317	-0.30191	-0.08453	-0.42151	-0.32878	-0.13065	-0.35327	-0.29784	-0.15045	-0.43168	3.54659	-0.37651	2.33974	-0.47119	-0.41567	1.74677	-0.21031	-0.48683	-0.41728	-0.85525	-0.23407	-0.53884	-0.33285	-0.08688	-0.16428	2.33974	-0.54503	-0.24783	-0.5844	-0.70444	-0.15703	-0.43335	1.74677	-0.45511	1.74677	-0.65308	-0.54867	1.74677	-0.57343	2.34671	-0.49546	-0.42182	-0.63986	0.504722	-0.46883	-0.47094	0.504573	-0.94645	1.74677
PSMA8	0.370122	0.431504	0.189612	-3.49336	0.370432	0.173607	0.533881	-0.03871	0.322177	0.434652	0.15622	0.205345	0.213531	-0.32998	0.204632	-0.06913	-0.28377	0.10618	0.024485	0.128793	0.455562	0.326429	0.17308	0.05885	0.18963	-0.05581	0.509084	-0.33255	-0.12471	0.082709	0.163837	0.388379	0.067624	0.1959	0.53044	-0.28489	0.081068	0.186687	0.383809	-0.38674	0.401727	0.447646	0.202933	-0.01158	0.226898	0.217824	-0.34165	-0.12195	0.414974
CSF1	-0.61683	2.15382	-0.51179	-0.97828	0.470266	-0.93233	1.02727	0.431742	-0.31281	-0.60358	-0.41203	-0.91572	-0.62874	-0.42894	-0.44127	-0.22216	-0.41255	-0.43842	-0.05943	-0.57809	-0.35968	-0.51752	-0.39645	0.358279	-0.41287	-0.69873	1.29086	2.15382	0.813411	-0.15292	2.15382	2.08855	-0.78508	-0.79907	-0.11259	0.427281	-0.56232	-0.63901	0.829663	-0.80325	-0.62734	-0.57671	-0.66981	1.3069	2.08854	-0.495	-0.47294	-0.4145	2.11042
CSF1R	0.987635	1.06706	-1.05923	0.276424	1.03397	-0.87547	1.06722	3.11059	1.14502	0.658535	-1.00535	-0.82402	0.401289	0.714523	-1.84432	0.773553	-1.2255	0.818245	0.608047	0.462691	-0.70651	0.462845	-0.83762	0.464351	-1.01188	-0.05116	0.939427	-0.79537	-0.05096	-0.05058	-0.59588	-0.04857	-0.05257	0.81244	-0.05187	3.11059	0.608136	-0.0508	-0.04685	-0.05234	-0.04634	-0.05097	-0.04799	0.44662	-0.04544	-0.04641	-0.05017	-0.05067	3.61905
SESN3	-0.32118	-2.0737	0.331841	0.708263	-0.1092	0.164244	0.425261	-0.27549	-0.53955	0.266585	-0.34532	0.562168	-0.22209	0.554447	-0.08339	0.297415	-0.05965	0.520852	0.058531	0.173034	-0.53528	0.404883	-0.30617	0.270097	-0.56396	0.417932	0.026379	0.293804	0.427319	-0.38691	-0.00696	0.025493	0.16573	0.622622	0.586259	-0.42839	-0.78669	0.333972	-1.35675	0.352843	-0.44518	0.582887	-1.60463	0.324637	0.228765	-0.17329	0.338835	0.043099	-0.60018
CSF2	-0.20775	-0.17486	-0.19756	-0.25719	-0.1105	-0.6226	-0.19771	-0.135	1.97471	-0.02474	1.97278	0.194569	0.213525	0.063695	1.23125	0.233795	0.068595	-0.06838	0.206273	-0.26296	0.141255	-0.50525	-0.63363	0.361162	-0.22468	-0.27709	0.918544	-0.63106	-1.07766	-0.35843	-0.11807	-1.37427	-0.24769	-0.25369	0.339771	-0.21027	-0.1466	-0.23411	-0.17383	0.128708	0.014038	0.113846	0.146629	-0.26454	0.303697	0.038154	0.251	-0.22771	1.10258
CSF2RA	0.754871	-0.60828	-0.59294	-0.62921	0.42188	-0.82344	-0.55031	-0.55637	0.619265	-0.52712	0.617854	-0.3901	-0.55408	-0.47664	2.62995	-0.56312	0.526014	0.689391	2.62998	-0.58649	2.43016	-0.67038	-0.78165	2.43021	0.524806	-0.60595	2.62995	-0.68978	-0.71733	0.609327	2.43016	0.609606	-0.63388	0.52451	-0.51258	-0.59301	2.62995	0.460003	-0.62872	0.572143	-0.53402	2.62995	-0.57421	0.68904	-0.54344	0.610552	-0.56285	-0.62728	0.463944
CSF2RB	0.780511	-0.10634	-0.095	0.054984	0.023229	-1.16963	0.647248	0.565433	0.569597	-0.00524	0.32955	-1.16749	-0.20118	-1.21656	-0.16193	0.377652	0.186772	0.463285	-0.33009	-0.32414	0.669931	-0.98063	-1.37946	0.959721	0.186031	0.119016	0.585813	0.812552	0.305395	-0.04524	0.323684	0.760607	-0.00667	0.184386	0.003706	0.322601	0.515074	0.146243	0.044462	0.412527	0.439672	0.631938	0.256955	0.334096	0.290619	0.746338	0.017873	-0.00862	0.222244
LAYN	0.841883	-0.3583	-0.71533	-0.98201	-0.95622	-0.00806	3.96128	0.084153	-0.11032	0.105991	-0.33786	-0.53857	-0.59768	-1.217	-0.1637	-0.6162	0.084444	-0.44759	-0.20748	-0.82927	-0.19967	-0.49223	-0.29106	0.310434	-0.45144	0.354329	0.213208	2.14025	2.54679	-1.14839	-0.29402	0.130875	2.0341	-1.55366	2.54693	-0.56606	-0.64435	-0.3732	-0.28776	0.526201	0.436243	0.029864	-0.34552	-0.72636	-0.13156	2.03282	2.03299	-1.14209	0.06566
CSF3	0.279734	0.513583	1.24478	-1.37975	2.76491	-1.55661	0.586145	0.807872	1.13627	-0.26673	0.630239	-0.2742	-0.25578	0.207524	1.00582	1.7414	0.147186	0.538269	0.808442	0.50399	0.683311	0.738299	0.585851	1.25597	0.586068	0.127664	0.600744	-1.52251	0.50337	0.199418	0.152211	0.50447	-0.26695	-1.36523	-0.26542	-0.20659	0.506662	0.249375	0.324126	-0.26637	0.552848	0.193831	-0.27125	4.42781	0.193334	0.534741	0.736502	-0.25739	0.537472
CSF3R	1.47393	-0.6918	-0.34191	-0.41696	1.13144	-0.48926	-0.25478	-0.50832	-0.16358	-0.28454	-0.45388	-0.28859	-0.48059	-0.59935	-0.34129	-0.80692	1.2379	1.06573	0.852406	-0.35098	-0.16641	2.81688	-0.3247	1.27475	1.23804	-0.4395	2.81688	-0.39233	-0.54144	0.991586	-0.29293	0.991932	-0.55962	1.23782	-0.39028	-0.37144	-0.70476	0.852136	-0.60873	0.95628	-0.37415	-0.34225	-0.6548	1.06558	-0.61167	0.99196	-0.61777	-0.53977	0.852143
PRICKLE1	2.84378	2.01281	2.84378	-1.72246	-1.10949	-0.8858	-0.09961	0.181648	0.44688	-0.65066	-1.40911	-0.0849	-1.58156	-1.3868	0.321105	-0.39687	-0.1884	0.521689	3.97201	-0.29347	-0.01025	-0.04085	1.99046	0.033519	-0.01855	1.99922	-0.1865	-0.18001	-0.5403	2.02967	-1.25761	-0.56264	-0.50372	-0.80891	-0.11508	-0.03483	-0.22621	-0.28509	-0.08807	-0.43185	-0.4451	2.03256	-0.37114	-0.43608	0.213783	-0.17854	-0.42141	-0.95669	-0.28937
SLC2A14	-0.07939	0.287915	-0.42115	-0.15143	0.289322	0.026943	-1.55805	-0.48075	0.234943	-0.28985	0.207043	0.142185	0.08824	0.279498	-0.35815	-0.02754	-0.24963	-0.04534	0.058078	0.1698	-0.66386	0.171893	-0.20008	0.23099	0.075932	-0.74092	0.14478	0.111714	-0.288	0.005123	-0.52453	-1.27187	-0.03058	-1.15642	0.029546	0.179275	-0.14782	-0.30579	-0.16215	0.029067	-0.10142	-0.0423	-0.09603	0.081984	0.083115	-0.18412	-0.07024	0.106044	-0.16719
CSH1	0.857304	0.344936	0.999897	0.696733	0.448749	-1.0502	0.920685	-0.45686	0.952172	0.683475	0.699014	0.502012	-0.79692	-0.44988	0.683463	-1.66183	0.577519	-0.75059	0.683475	0.683463	0.609852	0.683475	-0.50365	3.05696	0.581792	0.683471	0.68348	-0.58804	-1.51618	0.683485	-0.51274	-0.84668	-1.74508	0.579414	-0.73789	3.05688	-0.83153	0.683475	-1.61378	0.683482	0.683463	-1.48459	0.683487	0.683494	0.683463	0.683498	-1.72916	-1.70071	-0.95197
CSHL1	-0.38405	-0.31871	-0.51879	-1.58146	0.011165	-0.48488	0.094164	-0.13365	0.165257	-0.70632	-0.33686	-0.00961	-0.77243	-0.33687	-0.5036	-0.72542	-0.18335	-0.53987	-0.50027	-0.95153	0.114797	1.19683	-0.12316	-0.0599	-0.2463	1.19683	1.19683	-0.22963	0.425365	1.19683	-0.33408	-1.4014	-0.50574	-1.39417	-0.71096	-0.00098	-0.6208	-0.48393	1.19683	-0.79233	-0.6308	-0.44728	1.19683	1.19683	1.19683	-0.36267	-0.51771	-1.33324	-0.51346
E2F7	1.17242	-0.43639	-0.33044	1.12136	-0.55177	-0.44977	0.974483	1.12163	-0.23377	-0.47128	-0.21097	-0.37792	-0.9161	-0.35927	-0.46712	-0.41837	-0.44263	1.22085	-0.50398	1.22057	2.14047	2.42813	-0.57908	1.12158	-0.14078	1.22057	1.29628	-0.39254	-0.88846	-1.76864	-0.31546	-0.82746	1.22095	-0.79257	0.974795	-0.34047	1.29621	-0.38472	1.22054	-0.53531	2.43045	-0.72464	-0.2363	1.22053	-1.25894	-0.3839	1.22058	-0.52272	1.22056
CSK	-0.01985	0.040286	-0.96803	-0.08085	-2.14827	0.659198	0.103038	0.075078	0.299338	1.21397	0.649086	0.07235	1.32263	0.261542	0.831399	0.946321	0.248002	0.337534	0.222745	-1.49463	0.510673	0.483864	0.247538	3.76994	-0.02227	-0.23633	0.513484	0.492499	0.415956	-0.67644	0.546659	0.870271	0.398455	-0.70314	0.624817	-2.07521	0.910448	0.109178	0.433703	-0.25425	-1.02035	0.111152	0.591516	-0.24952	0.171643	0.145187	0.595569	-1.36355	0.950576
CSN1S1	-0.02203	0.6726	-0.70795	-0.71331	0.6726	-0.64177	-0.70073	-0.87105	1.60815	0.814289	0.6726	1.25885	0.814277	-0.23363	-0.73581	-0.722	-0.87094	-0.79927	0.966969	0.817337	-0.70043	-1.09989	-0.03457	0.315091	1.60814	-1.02689	0.966969	-1.34441	-0.79792	-0.99337	-0.90765	-0.7259	0.993406	-0.23293	-1.04038	1.25885	-0.79791	1.49963	0.814278	-0.24409	-0.80587	-0.2442	1.90798	-1.30686	-1.02614	-0.9888	-0.79801	-1.11874	-0.24419
CSN2	0.723613	0.112126	-0.3096	-2.76627	0.542329	0.305302	-0.29578	0.723242	0.162353	-2.19694	-3.00251	-0.11014	-0.05823	0.612589	0.557411	0.550402	-1.33149	0.715607	0.320923	-0.66471	0.611143	-0.63196	0.296662	0.60771	0.753154	0.235414	0.637251	0.625077	0.460971	-2.8111	0.753691	0.4078	0.081162	-2.1129	0.679762	0.621526	0.510041	-0.26638	0.424004	0.843645	-0.06913	-0.5731	0.622473	0.600498	0.577297	0.656116	0.33894	0.692565	-0.61636
CSNK1A1	0.347106	-1.24906	0.986229	-1.84115	0.666312	0.57415	-1.40546	0.987008	0.425928	0.831714	0.32593	0.054873	0.32276	0.346237	0.245356	-0.02189	-1.12156	0.09119	-1.27972	-0.11287	0.544035	-0.11016	0.733256	0.949685	0.849303	-0.14824	-1.64989	0.534237	0.162784	-0.12589	0.015667	0.06153	0.356888	-1.47961	0.011026	0.56387	-0.40051	-0.10829	0.13427	-0.18566	-0.61968	3.60696	-1.9737	-0.06436	-1.72783	0.085927	0.240361	-0.20061	0.360404
GSC	0.416714	-0.1169	-0.84863	-2.27858	-0.86319	-1.69696	0.464871	0.353495	-1.10728	0.975455	-1.43717	0.286074	-1.05778	0.094187	-0.64744	0.126136	0.811424	-0.08495	0.779938	0.936819	0.821125	-0.12842	0.347842	0.379682	0.281409	0.782544	0.822468	-0.53554	-0.73946	-6.73471	0.322584	0.477285	0.604348	0.078658	0.301524	0.359785	-0.59714	-0.70179	0.553717	0.435759	-0.08106	0.019214	-1.02823	0.734164	-0.16824	-0.00385	0.437559	-0.98381	0.375542
CSNK1D	-0.04766	-0.40172	0.084034	-0.18866	-0.40907	0.227942	-0.54763	0.095285	0.312982	-0.11531	0.098387	-0.44036	-0.12073	-0.02285	0.244067	-0.5948	-0.04025	-0.11836	0.029208	0.093783	0.433256	-0.0916	-0.17017	0.566942	0.883413	-0.12072	0.243367	0.292786	-0.43954	-0.87512	0.252086	-0.12396	-0.43966	-0.38422	0.149679	0.058576	0.33881	0.012472	0.40016	-0.4417	-0.08508	0.058	-0.40121	-0.01758	-0.03885	0.181382	0.138181	-0.2655	0.421417
CSNK1E	0.128445	0.659526	0.298577	0.238788	-0.67511	0.619377	-0.07675	0.021816	0.386121	-0.12872	0.016225	-0.32651	0.506777	0.369038	0.283901	-1.17076	-0.11733	-0.4095	-0.05566	0.256418	0.621593	0.040683	0.066531	0.656079	0.863136	1.5611	0.509739	0.475219	-0.91795	-0.08816	0.396968	1.468	-0.91589	-0.6576	0.467016	0.335813	0.764699	0.543507	0.804517	-0.9263	0.023319	0.015395	0.160629	0.475219	-0.28614	0.403751	-0.00207	-0.24231	0.62183
CSNK1G2	-0.53804	0.432221	1.22828	-1.60673	-1.19392	0.456769	-0.98104	0.457344	0.458318	-0.96124	-1.07254	-1.68338	1.3437	0.457435	0.791733	-1.15338	-1.01161	0.513907	0.373252	1.32205	0.461026	-1.27183	0.457705	0.658189	1.22746	-1.24807	-1.02457	0.651177	0.511631	-1.36502	0.458167	0.513514	1.34337	-0.76084	1.32241	-1.22493	0.827931	-1.38255	1.39607	0.52505	-1.23566	1.36257	1.32216	-0.03763	1.32236	1.3633	-0.03588	0.526243	1.4082
CSNK1G3	-0.82921	3.05779	0.608308	-1.66848	-0.18185	0.609179	-0.82619	0.608921	0.612116	-0.75371	-0.98719	1.02551	0.604982	0.606005	0.753325	-0.99793	-1.09078	0.604178	-0.94842	-1.07052	0.612243	-0.78325	0.608466	3.05822	0.597265	1.05204	-0.77874	0.830606	0.601648	-1.04616	0.609008	0.603755	0.599493	-0.71801	1.40052	-0.95166	-0.75531	-0.87572	0.601494	0.616736	-0.84422	0.833546	1.05177	0.000695	-0.65186	0.842617	0.001704	0.61611	0.778931
PAR1	-0.27209	0.75696	-0.74174	-0.40538	0.349266	0.789928	0.461599	-0.00703	0.37068	0.794039	-1.61216	0.838761	0.758083	-1.09173	0.068649	0.918287	0.428401	0.611153	0.734695	1.11372	0.63436	0.198263	0.090315	0.841013	0.157877	1.08989	-2.72836	0.743545	0.498567	-1.68291	0.744716	-1.59819	0.969888	-0.50595	-0.80433	0.985593	-3.44605	-0.13378	0.515233	-0.38971	0.186784	-0.06318	-0.12049	-0.03708	0.861795	-0.14629	-3.13399	-0.80979	0.788463
CSNK2A1	0.25175	-0.48179	0.650846	0.317674	-0.7396	0.155449	0.036844	-0.12641	0.544997	-0.47253	0.62911	0.039257	0.470859	-0.07651	0.735706	0.17316	0.257117	-0.28891	0.15019	-0.73312	0.524714	0.356946	0.438372	2.81469	0.299646	-0.38937	0.287057	0.511002	0.283624	0.464518	0.162215	0.261803	-0.20205	-0.59858	-0.0198	-0.22105	0.335317	0.364176	0.225077	0.667939	0.188406	0.398157	0.24168	0.394434	0.794239	0.105819	0.473257	0.151713	0.547594
GCOM1	0.374661	5.18129	-0.31616	-0.08701	0.409323	-2.71886	0.382533	0.169476	-3.17853	-0.27078	0.310832	0.482981	-0.15306	-0.20778	-0.07316	-0.2426	0.485611	-1.43213	-0.83237	-0.33814	-0.25608	2.39662	-0.01346	5.18129	-1.15477	-0.11076	-0.22308	-0.36731	-0.23595	-0.43295	0.044546	-1.12718	-1.01599	-0.17616	-0.23554	0.259939	-0.61447	-0.10814	-0.24189	-0.69912	-0.4237	-0.0516	-0.14096	2.39662	-0.33559	-0.94862	-0.24248	-0.28226	-0.1183
CSNK2A2	2.16127	0.630859	-0.71709	-0.91357	0.803506	-0.6777	1.21364	-0.80963	1.26734	0.725926	-1.02505	0.717041	-1.0382	-0.76329	0.698767	-1.56121	-1.27028	-1.23497	0.700063	0.163087	1.1947	-0.94958	0.307603	1.84719	-0.44295	0.132732	1.11362	0.466953	0.06356	0.554242	-0.1824	3.08731	0.338688	-1.45578	0.799497	1.47763	-1.32838	1.02993	-0.75126	-1.26343	0.628862	1.13825	-1.38856	0.476506	0.976588	0.976537	-0.49419	-1.20967	0.853849
NRG4	0.246209	0.666516	-0.63221	-0.47697	0.371305	0.173463	0.530766	0.380894	0.559592	0.678687	-0.26975	-1.73568	0.252593	0.332377	0.138452	0.519164	0.172034	0.394451	0.290122	-0.70497	0.540173	-0.67961	-1.6266	0.608086	-1.5082	0.124593	0.684185	0.158424	0.193321	-1.94172	-0.26771	-0.27307	0.474676	-0.39888	0.350183	-1.42136	0.430367	-0.27241	-0.04816	0.146705	-0.12758	0.130068	0.188872	-0.71262	0.073332	-0.2356	-0.04797	-0.2327	0.24367
ADRA1D	3.2841	-0.57128	-0.36066	-0.92422	-1.29547	-0.67289	7.21799	0.232882	0.533457	-0.2181	0.306365	-0.07132	3.92339	-0.28689	-0.21382	-0.01549	0.160186	-0.46721	0.461141	-0.32155	0.47839	-0.31011	-0.45633	3.2901	0.044526	0.546273	0.351715	0.174614	0.113121	-1.17588	0.380588	0.423317	-0.67609	-0.05828	0.175689	3.12819	3.92073	0.196151	-0.10198	0.157759	-0.54214	0.066115	-0.25566	0.476416	-0.4392	-0.08505	0.059845	-0.44035	-0.38404
CSNK2B	0.467983	1.13548	-0.49324	-0.73483	1.60502	1.13748	-0.36859	-0.67518	1.77663	0.701848	-0.88284	-0.54425	0.877563	-1.14461	0.878648	0.363992	-1.16411	0.676655	0.879611	0.645504	1.08872	0.882482	0.734543	1.56284	1.92502	0.981838	-1.31843	1.41896	-1.39081	0.944594	0.111428	0.843951	0.486196	-1.44176	0.366081	1.25717	0.364809	1.04499	-1.01445	0.675637	0.87534	0.993363	-1.8444	0.667681	-1.43322	0.377922	-0.64333	-1.95702	-1.51575
VCAN	-1.13541	-1.36867	0.94593	-1.57636	-0.40852	0.94593	0.945932	0.945932	0.945932	0.577367	-0.62456	-0.91512	0.577367	0.945932	0.577367	-1.07986	0.94593	0.577367	0.577636	0.577367	0.945932	0.577367	-0.41658	0.945932	-0.41646	0.577367	-1.83475	-0.41231	-2.12397	0.577367	0.945932	0.577367	-1.47559	-0.77966	0.577367	-0.57888	0.577367	0.577367	0.577367	0.577367	-1.97551	0.577369	0.577367	0.577636	0.577367	0.577369	-2.0669	-1.84202	0.577369
CMTM2	-0.92623	1.77929	-1.03458	-1.23101	-1.04759	-0.90953	0.95521	0.955205	-0.74463	0.421742	1.07153	-1.06245	-1.14788	-1.30985	1.06254	1.70142	-1.04623	-1.21303	0.421931	-1.28881	-0.8195	-0.78895	-0.87578	0.964138	-0.58134	0.421746	-0.77912	0.461105	-1.10473	-1.51378	-0.9467	0.42174	1.70142	0.955205	0.421929	0.955221	1.70238	0.421742	1.70142	-1.3004	0.421742	-1.08332	-1.25382	-0.98224	1.06254	1.06158	-0.91769	-1.40794	-1.12362
ZNF597	-1.08677	0.119095	0.276701	-0.25743	-0.15241	0.333421	-0.17792	-0.01931	0.164294	-0.27777	-0.38598	-1.73671	0.509371	0.201224	-0.12253	0.695738	-0.05612	-0.46708	0.212485	-0.09362	-0.18707	-0.05173	0.268803	-0.22883	0.002432	0.395575	0.314918	-0.1297	-2.23513	-0.5252	0.010043	-0.13549	-0.23624	-0.20637	0.502181	0.213231	-0.58379	0.431745	0.419923	0.681437	0.725162	-1.1172	-0.1358	-0.15495	0.529318	-0.46346	0.487841	-0.16569	-0.06374
CSRP1	0.59755	0.338348	0.360049	0.418704	0.537968	0.018529	0.157813	-1.36757	0.550345	0.295379	-0.30965	-0.11829	0.270374	-0.40519	-0.10201	0.122323	-1.32527	0.482343	1.66287	-0.61271	0.571443	-0.17249	-0.57673	0.227368	-1.33978	-0.6233	1.68038	0.123672	-0.50023	-2.39536	-0.1031	-0.19274	0.141628	-1.90418	0.253511	0.041769	0.009464	-0.35104	3.57838	-0.50283	-0.40766	0.300885	0.295796	0.2619	-0.35014	-0.24775	0.280348	-2.22711	-0.82038
CSRP2	-0.16642	-0.497	0.1376	0.679196	-0.14116	-3.9499	0.66397	-1.66772	0.15142	-0.24641	-0.82405	0.262612	0.81507	-0.42737	0.802905	0.289905	0.351428	0.198411	-0.14551	-0.79229	0.69646	-0.9069	-0.3027	0.028867	0.578526	0.756268	0.317811	0.720806	-1.08247	-0.193	0.554666	0.741642	-1.44213	0.603979	0.245569	0.144373	-0.08904	0.119776	0.794052	-0.97413	0.867283	0.544638	0.481096	0.623055	-0.05193	-1.88831	-0.15614	0.849432	0.869303
ADRA1B	0.847707	-1.09275	-0.75501	-1.34581	0.873162	1.45782	-0.81633	0.872822	0.875479	0.242316	-0.80737	-0.84156	0.476806	-0.87837	0.63988	0.099268	0.871427	0.432995	0.447445	0.10526	0.876901	0.102328	-1.04566	1.12016	-0.93294	0.108882	1.09941	-0.86324	0.411112	0.100138	0.872311	0.104867	0.239259	-0.98309	0.103422	0.648013	1.18214	0.103475	-2.1812	0.241492	0.099792	0.242196	0.235854	0.334793	0.09729	-2.58941	0.555894	0.101071	1.09805
CST3	-0.08876	0.472233	-0.33203	-0.14169	0.409715	-1.86196	-0.4078	0.479939	0.603704	0.811276	0.59586	-1.48851	0.678307	0.405103	0.579364	0.088808	0.427477	0.339034	0.650013	0.299598	0.110134	0.016722	0.002752	0.86084	0.722958	1.06092	1.38461	0.556391	1.06525	-1.29433	0.615876	0.239589	-0.1468	-0.47842	1.35118	-0.07085	0.639432	-1.10619	0.177469	-0.14995	0.749654	1.19386	-1.09412	0.011803	0.79396	0.910046	0.676491	0.08714	1.00297
CST6	-0.52659	-0.30791	-0.02398	-0.71385	-0.36895	0.032234	-0.93005	-0.06784	0.564428	-0.28869	0.013688	-1.55661	0.3658	0.51723	-0.12406	-0.14518	0.500363	-0.0457	0.144452	-0.4184	-0.01727	-0.12343	-0.52768	4.25185	0.556621	-0.05773	-0.14019	0.480609	0.182791	0.453748	0.564744	-0.25105	0.31998	-0.65326	-0.02552	-0.23729	-0.31799	-0.33404	-0.10131	-0.53311	0.416344	0.188135	-0.71905	-0.1269	0.1196	0.031708	0.041546	-0.3922	-0.17696
CSTA	-0.27046	-0.34766	-0.27027	-0.37704	-0.2603	-0.73905	-0.63222	-0.59754	2.46952	-0.48051	-1.08948	-0.37978	-0.77361	-0.18332	-0.20841	-0.22699	-0.21061	-0.2762	-0.21359	2.03246	-0.2465	-0.29409	-0.98151	-0.2882	-0.11112	2.03246	-0.29744	-0.31289	-0.51414	-0.24951	-0.16712	-0.20176	-0.37091	-0.22322	-0.21528	2.46952	-0.20276	-0.84502	2.03246	-0.31439	-0.59147	-0.72846	-0.47231	-0.37787	-0.26765	2.03246	-0.39716	-0.62014	2.03246
CSTF1	-0.67186	0.506837	-1.39508	-0.59813	2.14648	-0.65989	-0.19613	-0.18074	2.2808	-0.46458	-0.09443	-0.43172	-0.67364	-0.60631	0.117328	-0.4886	2.39632	-0.6779	1.73301	-0.83755	-0.4629	-0.86706	-0.44325	-0.17014	-0.46022	1.63418	1.62782	-0.63483	1.73301	-0.86873	-0.64435	-0.48406	-0.75617	-0.20464	1.62782	-0.20174	0.117299	-0.49041	-0.74688	1.73301	-0.47984	-0.68318	-0.65753	1.51078	0.117437	0.116496	-0.72225	-0.96397	-0.61929
HIPK4	1.30597	1.07201	1.34663	-1.27476	-1.00365	1.39486	-0.63313	-0.94206	-0.66208	-0.32322	-1.13673	1.63663	0.153198	1.34669	3.15261	-0.56892	-1.05349	-0.57223	-0.74393	-0.57115	0.297308	0.153401	-0.52974	-0.39967	-0.74541	-0.32335	0.522283	-1.0165	-0.20681	0.676199	-0.70043	0.826949	-0.57177	-0.91925	0.219296	-0.81694	1.24196	-0.57114	0.016748	-0.32395	-0.32294	0.595622	-0.32411	0.604068	-0.56924	0.351129	-0.47977	-0.57378	0.326342
CSTF2	-0.6722	0.546829	-1.42017	-0.59595	2.24258	-0.65982	-0.18019	-0.16427	2.3815	-0.43848	-0.07501	-0.42384	-0.65654	-0.60441	0.168471	-0.46354	2.50096	-0.66098	1.8537	-0.8275	-0.45609	-0.85837	-0.43576	-0.15332	-0.45332	1.75061	1.74398	-0.6339	1.8537	-0.86003	-0.64374	-0.4588	-0.74262	-0.18899	1.74398	-0.18599	0.168441	-0.46543	-0.73293	1.8537	-0.4544	-0.66649	-0.63974	1.6219	0.168585	0.167603	-0.70724	-0.95937	-0.59985
ZNF784	0.601294	-0.61507	0.70152	0.475001	0.674026	0.707798	-0.62733	0.682697	0.423539	0.903163	0.385461	-0.79271	0.700814	0.814999	0.042367	0.640377	0.666674	0.643567	0.669923	-0.20468	0.089225	0.297094	-0.46116	0.571234	-0.03265	0.819597	0.738467	0.881064	-0.36102	0.864751	0.32423	0.821743	-0.13992	0.940173	0.33011	-0.70166	0.546203	0.335007	-0.56958	-0.22519	-2.51432	-0.46236	-0.57541	0.645544	0.537307	0.174382	-1.58417	0.844542	0.357724
CSTF3	-0.66313	0.519864	-1.38899	-0.58913	2.16548	-0.65111	-0.18566	-0.17022	3.05326	-0.44145	-0.08359	-0.42211	-0.64766	-0.59734	0.132524	-0.46514	2.41623	-0.65185	1.72617	-0.80933	-0.45341	-0.83859	-0.43368	-0.15958	-0.45072	2.26181	1.62241	-0.62597	1.72617	-0.84009	-0.63551	-0.46066	-0.72906	-0.1942	1.62241	-0.19129	0.132495	-0.46692	-0.7199	1.72617	-0.4565	-0.65707	-0.63177	1.50697	0.132632	0.131703	-0.6956	-0.93403	-0.59405
ZNF420	-0.11643	-0.18555	0.202345	-0.39897	-0.23351	0.120041	-0.27721	-0.1783	0.084722	-0.00632	-0.39588	-0.31867	4.36787	-0.48762	0.026956	-0.20519	-0.0221	-0.12095	0.023605	-0.88674	-0.06449	-0.22905	-0.24076	0.19816	0.060031	-0.32834	-0.24193	-0.08906	-0.32376	-0.57326	5.1003	-0.00978	-0.19126	-0.45894	-0.0329	-0.81221	-0.24948	-0.48093	-0.30096	-0.41623	-0.13889	0.01417	-0.43904	1.94008	-0.08354	-0.08791	1.93977	-1.07631	-0.08807
ZNF565	-0.7337	-0.34562	-1.20706	-0.34479	-0.79025	1.6487	-0.52926	1.6487	1.6487	0.60973	-0.44691	-0.46202	0.442156	-0.57669	-0.43104	0.404302	-0.51986	-1.31587	0.613546	0.346766	1.6487	-0.70722	-0.40046	1.6487	-0.89146	-0.43114	-0.20326	-1.08496	0.494377	-0.16648	-0.35899	-0.19128	-0.05088	-0.956	-1.25936	-0.78486	-1.17146	-1.23793	-1.59562	0.777036	0.03943	0.414905	0.285843	0.214483	-0.74638	-0.29652	-0.60766	0.768215	0.59135
NLRP4	-0.46184	-0.27498	-0.25835	-0.81659	-0.50204	-0.3366	-0.55213	-0.31511	-0.2362	0.329074	-0.69876	-0.2221	-0.41132	-0.35776	-0.35737	0.337706	-0.29159	0.286338	-0.41556	-0.2712	-0.23176	0.068007	1.96367	1.96367	-0.82043	-0.445	-0.00108	-0.26033	-0.3084	0.249361	1.96367	0.303398	0.282784	-0.61266	4.97023	-0.26162	0.198873	0.230472	-0.08294	0.252537	-2.06394	0.343621	0.303461	-0.22445	0.364852	0.31168	0.092713	-0.45988	0.10041
ADRA1A	0.562681	-0.7492	-0.49525	-1.96575	-0.79785	-0.58812	-0.42785	1.61827	1.61827	-0.17433	-0.45408	-0.51395	1.59858	1.61827	3.42603	-0.35762	-0.50951	-0.21624	-0.08588	-0.34456	1.61827	-0.13112	1.61827	1.61858	-0.53225	0.098861	0.008031	1.61827	-0.08641	-0.84557	-0.6038	0.01876	-0.27545	-0.37307	-0.157	-0.4525	1.59832	-0.04785	-0.15305	0.109803	-0.34424	-0.29282	-0.34287	0.002843	-0.3446	3.42604	0.043442	-0.2102	-0.2075
TICAM1	0.18247	-0.65863	-0.85684	-1.91823	1.07465	0.722551	1.043	0.898648	1.05248	0.982861	-0.25662	0.269655	-0.83664	0.899112	-0.4506	-1.1595	-0.72597	0.314292	-0.93075	-1.36259	-0.50166	-1.24095	-0.80429	1.00871	-0.51379	0.983683	0.641456	-0.71324	-0.43215	-1.54431	-0.33011	1.10589	1.09303	0.784133	0.886509	2.92909	-1.14238	-0.87003	0.300869	-0.96129	0.983372	0.707021	-1.16794	0.983079	-0.91224	1.09331	-1.00579	-1.60037	-1.03472
NKX2-5	-0.95331	-1.13437	-1.1056	-1.51608	-1.62631	-1.23309	0.265273	0.780504	0.780808	1.02013	0.792414	0.781146	0.149879	0.780476	1.00651	-0.67919	-0.83913	1.00676	1.00643	1.00679	0.780579	1.00629	0.780504	0.780667	0.780505	1.01839	1.05653	0.808487	1.01982	-1.23695	0.780546	-1.24655	0.193477	-0.77705	1.00665	-0.92297	-0.78949	-0.9598	-1.0336	-0.76369	0.362101	-0.87197	-1.14895	1.0071	-0.58968	-0.58425	1.00641	1.00677	1.02012
CREB3L4	-0.89234	-0.86132	-0.69668	-1.15723	-0.91188	-0.45497	-0.73724	1.84628	-0.4482	1.29496	-0.47724	0.600604	-0.76409	-0.47254	-0.75777	-0.13559	-0.9307	-0.76266	0.169015	-0.76644	-0.94413	-0.77831	-0.81566	1.84623	-1.16694	-0.76849	-0.12396	-0.86627	-0.7887	1.29496	1.84623	-1.02693	-0.75814	-0.45483	-0.13229	-0.46266	1.295	-0.77804	0.166001	-0.78268	1.29504	1.295	-0.76023	-0.79001	1.29496	1.29496	1.29496	1.29496	1.29496
CTAG1B	0.902452	-4.04699	0.578907	0.961531	0.448673	0.004058	-0.18765	0.973659	0.507583	0.591888	-1.98558	0.742853	-0.24081	0.952839	-0.56043	0.292755	0.604403	-0.5422	-1.1995	-3.10771	-2.65423	-1.49583	0.124888	-0.50894	0.57588	-0.30151	-0.75707	0.893597	0.941511	-1.79772	0.325497	0.697112	0.827965	0.064904	0.527968	-0.41599	0.517324	0.78921	-0.80727	-0.15881	-1.11408	-0.64155	-0.41774	-1.6821	0.556923	-0.32088	0.280254	-0.17607	0.374147
CTBP1	0.463426	-0.37061	-1.81967	0.628828	0.66759	0.896988	-1.32118	-0.48116	0.109621	0.022146	-1.63724	-1.15026	0.717834	-1.95556	0.481329	-0.18448	0.217878	-0.02063	-0.43794	0.08057	0.770637	-0.40784	0.492715	0.826773	1.13486	-0.45522	0.701705	0.449915	0.254606	-0.46608	0.289784	0.062671	0.262093	-0.0927	0.366714	0.366003	0.420115	0.056153	-0.15924	0.081164	-0.23557	0.447941	0.221574	-2.02366	0.026574	0.678113	-0.4017	-2.43991	0.412497
HFE2	0.45475	0.873949	-1.05775	-3.25549	0.764439	-0.941	0.464097	-0.313	0.480489	0.620867	-1.29377	-0.98461	0.42391	0.479318	0.625378	0.423634	0.478464	0.183636	0.423412	0.133017	0.486674	0.40832	-1.28074	0.731852	-1.1446	0.425009	-1.08553	0.534239	-2.33279	0.130222	0.455081	3.39735	-3.16147	0.453208	0.408477	0.724123	0.407989	0.160589	0.022877	0.020167	-2.28976	0.408974	0.024536	0.131955	0.058998	0.413313	0.026276	0.055787	0.649357
CTBP2	0.369999	-0.82593	-0.95839	1.78098	0.485757	1.78114	-0.39422	-0.59294	0.363524	-1.11416	-0.94905	-0.40041	1.48263	-0.94371	1.48229	-0.05145	-0.56691	-0.03481	-0.13126	0.018991	1.78113	-0.89359	0.257161	1.78098	-0.50031	-0.12846	1.48254	-0.81889	1.48229	-1.04561	-0.76091	0.110323	0.021455	-0.92688	1.48229	0.488346	0.221707	-0.83091	-1.0525	-1.23642	-1.1094	-0.82527	1.48229	-1.62369	-1.25432	1.48247	-0.81247	-1.23343	1.48263
SLC30A7	-0.30966	-0.45222	-0.59945	-0.75285	-2.0578	-0.02022	-0.44972	1.81019	0.151192	-0.0154	-0.96637	-0.43648	0.10142	-0.29498	0.144423	0.461424	-0.66337	0.020799	-0.01218	0.722715	-0.04995	-1.42847	0.001093	0.183128	-0.25465	-1.22089	0.142987	-0.31498	-0.1317	-0.71292	-0.03964	0.724411	0.209258	-0.33883	0.170931	-0.18842	0.950145	-0.02608	-0.53661	0.135141	0.316722	1.19195	8.09187	0.46117	0.690872	0.621419	-1.37997	0.470653	0.981493
CTF1	0.652263	-1.0637	0.980192	-1.19637	-1.10338	-1.07366	1.30609	0.943869	-0.73197	-0.90504	-0.73857	-1.16414	-0.84066	-0.8427	0.6026	0.631351	0.944311	0.632551	1.3651	0.524234	-0.65245	-0.80406	-0.72574	-0.53491	-0.78169	-1.0742	-0.83781	-0.60191	1.07264	1.00296	-0.68139	1.04635	1.00237	1.07055	0.961752	-0.9342	1.09598	-1.08177	-0.95674	1.00245	0.962658	1.1033	-1.36728	1.00277	1.00319	0.962676	-1.20638	0.631629	0.632163
CTGF	-0.01166	0.441013	-1.0505	-1.75258	-0.74469	0.444818	-1.12269	0.76936	0.769631	-0.19702	-1.42751	0.48629	-0.17578	0.544683	-0.19914	0.475167	0.76937	-0.19214	-0.19884	-1.23395	0.769735	-1.13131	0.886525	0.770041	0.981662	0.04276	-1.08471	0.769458	1.55893	-1.24944	0.982051	-0.19351	-0.19944	-1.90118	1.02803	0.502018	-1.24991	-1.23834	0.474729	-0.20078	-0.19762	-0.18729	1.02536	1.01307	-1.23916	-0.19418	0.18692	-1.24927	0.48473
RC3H1	0.129596	3.66083	-0.45094	-0.33943	0.107616	-0.05849	-1.00221	-1.01749	-0.82608	-0.03657	0.184767	-2.07455	0.20776	-0.04825	0.192545	-0.32207	-0.24678	-0.18129	-0.46327	-0.06715	-0.56728	-0.95672	-0.72751	-0.06571	-0.38595	-0.16253	0.126884	-0.33615	-0.09177	0.118627	-0.15533	0.173444	-0.27063	-0.83889	0.167922	-1.00235	0.175205	-0.00826	-0.34829	-0.49899	-0.19742	0.137463	-0.2148	-0.17652	0.202579	0.073415	-0.11374	-0.10789	-2.07607
IL23R	0.126338	-0.13267	-0.46464	0.527362	-0.35036	-1.42282	0.289189	0.040438	0.592365	2.07194	-1.07688	2.46749	0.290886	-1.44544	0.254416	-1.47583	-0.21241	0.292401	-0.56219	-1.16411	0.61049	-1.34336	0.574953	0.295103	0.582754	0.31528	-0.17337	-1.06431	2.07162	-0.40625	-0.03776	0.308796	0.291289	-0.21215	0.254688	0.514365	-0.27375	-0.21537	-0.1543	0.202524	2.07201	2.07199	-0.2046	2.07198	-0.15385	0.281635	0.288787	-1.48751	0.300353
CTLA4	-0.45979	1.89657	0.794181	-0.86165	-1.00299	-0.63528	-0.66352	1.6234	1.14434	-0.84898	0.12656	-1.0946	0.612096	-0.85247	1.11128	1.11179	0.111233	0.750198	-0.89517	-0.97629	1.65268	1.11106	0.07939	1.71388	0.085157	1.15101	0.76501	1.14393	1.11153	-0.66766	-0.50337	1.11119	0.900913	-0.74746	-0.52734	-0.68974	-0.78939	1.11269	-0.50449	-0.97235	-1.19793	0.829432	1.11123	-1.27871	-0.91689	-0.72588	1.11115	-0.89263	1.11235
EXOC8	0.979483	0.993877	-0.61349	-1.57191	0.993877	-0.9693	-0.78802	-0.63955	-1.28906	1.68828	0.993877	-0.91475	-0.80274	0.993877	-0.26817	1.39203	-1.20428	1.68828	-0.33717	-0.22223	0.993877	-0.33092	0.993877	0.993877	1.21977	-0.52362	-0.27785	-0.83626	-0.47628	-0.23638	0.993877	-0.21082	-0.76808	-0.78638	1.68828	-0.88093	1.39203	-0.40161	1.68828	-0.45162	-0.37963	-0.5395	-0.27527	-0.23638	-0.58446	1.68828	-0.44556	-0.45743	-0.37818
PDIK1L	-0.95327	-0.88127	-0.9123	-1.40893	-0.0465	-0.04654	0.988183	0.988182	0.988182	-0.49904	0.988182	-0.04569	-0.53103	0.988208	2.39291	-0.84271	0.988182	-0.50581	-0.44262	0.758836	0.988208	-1.11209	0.988182	0.988182	0.988182	2.42679	0.50984	0.988208	-0.78979	-0.68909	-0.89621	2.39303	0.758806	-1.20016	-0.57452	-1.29021	-0.57038	0.758723	-0.69658	-0.64053	2.56341	0.758745	-0.64428	0.758678	0.758786	-0.95113	-0.63877	-0.79537	2.56341
CLDN19	0.706406	0.775	-0.29322	-2.02314	0.807566	0.758325	-0.00055	0.788802	0.67228	1.33487	0.672279	0.622566	0.307122	0.62167	1.33475	-2.07126	-1.06044	0.33985	0.30712	0.381307	0.621673	0.499019	0.706351	0.706351	-0.73518	0.44022	1.33488	0.62167	0.33985	0.432518	-0.73814	0.248954	1.33499	-1.53858	-1.56631	-0.88696	0.443248	0.248955	0.534941	0.439992	-0.76041	0.248958	0.424775	0.40216	0.401495	-0.64787	1.33475	-1.32648	1.3346
CTNNA1	0.129157	0.134003	0.203604	-1.61934	2.66537	-0.11174	0.059868	-0.20302	0.472155	-0.16209	-0.07398	0.155554	-0.32333	-0.28328	-0.09572	-0.35212	-1.98746	0.071267	-0.01045	2.10717	0.329257	0.173284	-0.17472	0.299284	-0.20906	-0.13344	0.088308	-0.09584	-0.04935	-0.11684	0.190669	-0.13806	2.10824	-1.61285	0.017203	0.435003	-0.05618	2.10704	-0.21089	-0.06245	-1.66997	-0.25065	-0.0032	2.10716	-0.28546	-0.17208	-0.02063	-1.67056	-0.2187
CTNNA2	0.506703	0.720929	0.700001	-0.9617	0.854135	0.743207	0.498741	-0.63951	0.72298	0.644106	0.721689	0.620956	0.542245	0.618193	-1.02458	0.518281	-0.65927	0.309077	2.23131	0.680761	0.75343	-1.07418	-0.66573	0.699882	-0.56199	0.517921	0.618093	0.620288	-1.37147	-1.50904	-0.55914	0.435446	0.730153	-1.57521	-0.85062	0.698031	0.519222	0.435122	0.644103	-1.49848	-1.4855	0.436067	0.636301	0.435798	0.57449	-1.25218	0.329039	-1.85501	0.305676
CTNNB1	-0.01963	-0.10146	-0.30798	-0.20729	0.038065	0.147946	0.332569	0.003311	0.133223	-0.39748	-0.23011	-0.26055	-0.45649	-0.56942	0.304601	-0.06535	-0.06474	0.208925	-0.36814	0.605429	0.388993	-0.45843	-0.31813	0.642601	-0.17658	-0.08136	-0.09837	-1.45911	0.500037	0.22384	0.421996	0.10846	0.526888	-0.3782	0.441422	0.148197	0.710346	-0.53714	0.230786	-0.51592	-0.39758	0.18089	-0.4132	0.259302	-0.37156	0.265354	-0.10833	-0.36291	0.142163
AANAT	0.22459	0.158668	0.217534	-1.54939	-0.54877	-0.06744	-0.4793	0.023236	-0.30352	0.287928	-0.54248	-1.99545	0.087708	-0.19576	-0.6657	0.150357	0.064695	0.36002	0.490322	-0.91305	-0.12015	0.327641	-0.38613	0.027494	0.135266	-0.24706	0.119969	-0.75526	0.347944	-0.61188	0.076902	0.30141	-0.30524	-1.13831	0.172957	0.01197	-0.87985	0.392128	-0.42082	-0.28455	-0.10605	0.426414	-1.60179	-0.29205	0.44953	0.081113	0.25484	-0.43329	0.510505
ADRA2A	0.27216	0.563411	0.415504	-0.13984	-0.11919	0.169353	0.53062	0.44249	0.356431	3.54508	0.042355	-0.15964	-0.16681	-1.90755	3.54613	0.282002	-0.83929	0.383142	0.879325	-0.13332	0.22844	0.566419	-0.03066	0.822315	0.164786	-0.32162	0.496523	0.089197	0.600187	-0.57179	-0.75035	0.026678	0.675749	-1.08764	-0.25427	0.31212	0.2848	0.292452	0.172263	-1.08594	-2.40657	0.080199	0.344152	-0.06411	0.522081	0.328498	-0.95898	-1.29682	0.032025
CTNND1	3.37817	3.37822	0.541735	-1.21466	-0.01883	-1.17942	0.451515	-0.08718	0.658611	-0.24738	-0.23055	0.525961	-0.35693	-1.29435	0.316657	-1.29883	-1.50704	0.578633	0.372554	-0.30988	-0.07873	0.229127	-0.0799	-0.18721	0.266645	1.10789	1.10966	0.060898	0.553326	2.80765	-0.22553	0.301464	0.931344	-1.08122	0.596176	0.572835	0.494261	-1.03442	-1.11764	0.460337	-1.21854	0.226103	-0.06322	0.342605	-0.91947	0.347736	0.345447	-1.13043	-1.0943
IGSF5	0.419752	-0.68839	0.655092	-1.72865	0.321385	0.479861	0.445219	1.37171	-0.3419	-0.52203	-0.39586	0.322729	-0.83728	0.321212	1.58671	0.465912	-0.40499	1.58596	-0.81884	0.416357	1.37182	1.58671	0.420174	0.649473	-0.34815	0.465931	1.5862	0.322264	-1.56934	-0.85894	-0.35301	1.58608	0.65427	-1.10978	-0.46464	0.365845	0.611618	0.416285	0.5259	-1.68051	-1.57912	0.416213	-0.83681	0.416318	0.416934	-1.48528	-0.54784	-1.79787	-1.65447
SIK1	1.47724	-0.39198	-0.32282	-0.79125	-0.44447	-0.45089	-0.32223	-0.45001	-0.2912	-0.72482	-0.53586	1.47675	-0.8862	-0.49592	1.46089	-0.85077	-0.45988	-0.76642	0.540984	-0.9952	-0.39055	-0.9218	-0.45283	-0.12258	-0.33851	-0.88257	-0.67523	-0.49701	0.887507	1.38172	-0.43072	1.38176	-0.93164	-0.64698	-0.74701	-0.59966	1.38174	-0.94261	-0.87162	-1.04594	1.38174	1.38175	-1.13211	0.903651	1.38174	1.38176	0.201766	1.38171	0.569805
CTNND2	-0.37458	-0.53139	-0.35717	-0.65368	-0.30179	-0.13357	-0.05932	-0.25437	0.810796	-0.6964	0.122834	-0.25366	-0.18554	0.135046	3.52186	-0.57139	-0.3114	-0.1413	-0.34192	-0.49708	1.72064	-0.51926	-0.18862	0.215038	-0.18282	-0.68209	-0.36412	-0.19157	-0.23066	-0.2845	-0.09704	-0.74253	-0.73739	-0.59635	-0.84624	-0.4684	-0.12861	-0.83729	-0.3675	-0.39154	-0.34893	0.733382	-0.23544	-0.23311	-0.21093	-0.38333	-0.65504	-0.87125	-0.45592
DUSP18	-0.47789	0.9376	-0.88428	-1.0982	0.857118	0.858163	-0.84496	-0.84574	-0.75782	0.652179	-1.31787	-1.16079	0.347991	-0.67122	0.743769	-1.33207	-0.61234	0.68133	0.695849	0.444242	1.18595	0.445395	0.937611	1.18863	-0.81443	-1.15031	0.44701	-0.82379	0.349353	-1.6007	-0.83377	0.347864	0.62064	-0.60711	0.445651	-0.60547	-1.6549	-1.37349	0.652028	-1.81022	-2.05931	0.350349	-1.38997	-1.93299	-1.34861	0.651986	-1.081	-1.36402	0.350398
NFAM1	0.009721	-0.88278	-0.16016	-1.65322	-2.37788	-1.10163	0.394862	0.25443	0.033135	0.291372	0.081529	-0.46243	-0.28238	-0.03377	0.708384	-0.92083	-0.87887	0.588682	0.769766	-0.45941	3.02902	0.064866	-0.588	0.474916	0.278927	0.305089	0.839863	0.212328	4.00657	-0.51983	0.200787	0.061316	-0.02202	-1.37594	0.336451	-2.354	0.641467	-1.46623	0.697411	-0.83567	0.388754	0.236162	-0.86056	-0.56141	4.20948	0.632941	-0.02509	-0.38037	4.00704
SMYD1	-0.52819	-0.03119	0.358866	0.258043	0.508402	-1.59659	0.382782	0.125188	-0.00378	-0.65714	-1.02421	0.222973	-0.18674	0.482964	-0.15017	0.026301	0.25134	-0.54209	-0.1245	-0.3436	0.3081	-0.19163	0.279059	-0.68013	0.073032	0.054514	0.120489	0.069829	0.044578	-0.57612	0.304199	-0.3631	0.098068	-0.64561	-0.02283	-1.5919	3.52422	-0.41687	-0.27916	0.060687	0.06298	-0.38274	-0.84742	-0.37402	0.030527	0.014115	-0.73804	0.08995	-0.28456
CTRL	-0.56111	1.79916	-0.73882	-1.30493	0.480601	-1.01707	-0.56869	0.484389	0.543226	-0.7312	-0.82147	-0.77421	-0.81796	0.373892	2.28247	1.83487	-0.60194	1.8349	0.329169	0.328945	0.484343	0.444269	-1.43158	-0.6843	1.79918	-0.85219	0.444289	0.373889	-0.83206	-1.10836	-0.93651	0.329075	-1.11011	-0.69762	0.329036	-0.76485	-1.06563	0.41429	0.329045	-0.72307	-0.6067	1.8349	-1.00953	0.321169	0.328955	0.444233	0.329025	0.31576	1.83487
MYEOV2	-1.02939	-0.23664	-0.16634	0.219368	0.295504	0.310131	0.509179	-1.23264	0.581018	-0.19463	0.049565	-0.99278	0.077971	0.013272	-2.6944	-0.2465	0.276561	-0.84804	0.446536	-0.27817	6.2142	0.207547	0.356657	-0.29455	0.575308	0.510678	0.309886	0.469929	-0.31259	0.384085	-0.15838	-0.42041	-1.70583	0.388011	0.291842	0.310631	-0.15116	0.129163	-0.98418	0.302105	0.392137	0.498193	-0.63755	-0.01749	-1.17157	-0.13604	0.379498	-0.35552	0.293492
COMMD1	2.1032	-0.23604	-0.58429	-0.66651	-0.18784	-0.39172	-0.439	0.391033	-0.0115	-0.12971	-0.22834	0.401738	0.255664	-0.54662	-0.42967	-1.16873	-0.34938	0.276693	-0.03228	4.15368	-0.17044	0.284962	-0.12243	0.232222	-0.22622	-0.28036	0.001853	-0.87876	-0.41922	-0.73829	0.345693	0.253929	0.229388	-0.84643	-0.42167	-0.5205	0.195347	2.1627	0.241374	-0.75938	0.248514	0.227784	-0.16904	-0.23934	-0.2121	0.249144	-0.60788	-1.52704	-0.08941
CTSB	0.131617	1.83486	-0.28347	-1.20459	0.535242	-0.63877	-0.28396	0.745846	0.745921	-0.90943	0.745837	-1.12857	1.5925	-0.74676	1.59283	-0.94715	-0.84198	-0.8729	-0.86143	-0.86459	-0.5316	1.5925	-0.29189	0.938715	-0.87028	-0.89634	1.5925	-0.82894	1.5925	-0.69683	0.745882	0.653986	-0.72494	-1.08775	0.65407	-0.99911	-0.8437	-0.65988	1.59338	-0.89793	1.5925	1.5925	-1.111	-0.6677	-0.78605	1.5925	-0.77056	1.5925	1.5925
CTSD	2.65979	0.541578	-0.47488	-0.37838	-1.36106	-0.18713	2.67451	-0.21262	-0.0064	-0.31728	-0.26007	-0.36463	-0.40026	-0.33845	-0.71377	-0.49358	-0.24763	-0.59412	2.37003	-0.46876	0.21467	0.34371	-0.1966	0.264343	0.249459	1.52925	-0.46394	0.518858	-0.79082	0.801518	-0.1651	-0.42738	0.334212	-0.35227	-0.17446	-0.39457	-0.73197	0.34365	-0.31627	-2.06589	-0.6847	-0.35163	-0.18634	-0.41201	-0.42497	0.334629	1.52916	-0.51291	0.453674
ADRA2B	0.194739	-0.03239	0.008051	-0.69071	0.378466	0.338058	0.764455	0.548499	-0.61573	0.578853	0.102913	0.500834	-0.86648	-1.85326	0.682461	0.763121	-0.93044	0.693372	0.086474	0.163476	0.690778	0.832676	-0.97908	-0.49953	0.200465	0.175661	0.418404	-0.67897	-0.45753	-1.11527	0.722834	-0.2631	0.572257	0.524237	0.84345	-1.60735	-1.53772	-1.02868	-0.90105	-0.24148	0.72361	0.726934	-0.82273	-0.12418	0.272971	0.775727	0.338623	0.519587	0.513646
CTSG	-1.2174	0.675667	0.776143	-1.15056	-0.84892	-0.72199	-0.10904	0.537274	0.540522	-0.67878	-0.08119	-1.12328	1.53114	0.775851	1.61406	1.40777	0.536926	-0.2469	1.43908	1.4084	0.539588	-0.738	0.77604	0.928761	0.512314	-1.26307	0.009001	0.869624	1.53551	-0.47168	0.537987	-0.32513	-0.75878	0.498422	-0.81896	-0.7088	1.53011	-0.4841	-0.40459	-0.49981	-0.47709	-0.32374	-0.71396	-0.44251	-0.38197	-0.56617	1.18274	-0.48507	-0.28748
CTSH	0.091664	-0.09662	0.06213	-0.25847	-0.05782	3.32205	-0.13231	-0.36968	-1.02875	0.289085	0.049316	0.02597	-0.5079	0.066087	-0.39793	-1.38917	0.094578	-0.66912	0.308837	-0.06673	0.053256	-1.05762	0.064572	-0.02189	0.065446	0.050194	-0.87594	-0.94267	-1.38886	-0.70461	-0.79967	0.26751	-0.42707	-0.8763	0.197054	3.32205	-0.10319	0.254719	-0.50712	-1.02615	0.206997	4.87721	-0.24998	0.340437	0.045839	0.129845	0.12785	0.378053	0.343396
CTSK	-0.14085	-1.05904	-0.06523	-1.37198	0.39602	0.46072	-0.25089	0.369521	0.360607	-0.6785	0.338724	-1.18596	1.07257	0.071927	-0.25335	-0.25467	0.355504	-0.72028	-0.66842	1.07242	0.370196	-0.76954	1.71283	1.71808	0.76146	-1.37287	0.112345	0.535705	1.07253	-0.68737	-0.99086	1.07253	-0.00218	-1.39085	1.07253	0.456152	1.07368	-0.12383	1.07247	1.07247	1.07253	-0.11937	1.07247	-0.78788	-0.12767	-0.53032	-0.11579	-1.89867	-0.12382
GPBAR1	1.35631	-1.23632	1.18761	-1.27542	-1.21672	0.602379	0.285191	1.15305	1.14685	-0.49252	1.14622	-0.86174	0.599902	0.603811	-0.01791	1.43059	1.14574	-0.06832	-0.43891	-0.61101	-0.69998	1.66714	-1.31347	1.35754	1.14681	0.398853	0.486847	-0.57306	1.43536	-1.54493	1.34844	-1.08484	-0.4505	-0.11263	0.63221	-0.70516	2.80335	0.798875	0.046608	0.597319	1.65937	0.008772	-0.63214	-1.53624	-1.13641	-0.38757	-1.49258	0.957843	-0.01078
CTSL1	-0.52657	-0.30789	-0.02397	-0.71382	-0.36893	0.032245	-0.93001	-0.06782	0.564424	-0.28869	0.0137	-1.55655	0.365803	0.517226	-0.12405	-0.14518	0.500361	-0.04569	0.144454	-0.4184	-0.01726	-0.12348	-0.52765	4.25174	0.556617	-0.05772	-0.14018	0.480607	0.182794	0.45375	0.564739	-0.25104	0.319982	-0.65323	-0.02552	-0.23727	-0.31799	-0.33403	-0.10131	-0.53315	0.416347	0.188137	-0.71904	-0.1269	0.119602	0.031711	0.041548	-0.3922	-0.17696
GDF7	-1.08623	2.38592	-1.24131	-2.21043	0.768847	0.713422	1.13019	-0.00851	0.26007	0.417177	-0.00453	-1.06993	0.357582	0.242692	0.404321	0.310607	-0.02605	0.043558	0.34139	0.178649	2.68579	0.341535	0.411271	0.822689	-0.01486	0.373442	0.001223	0.86241	-1.61072	0.255573	-0.84947	-0.51619	-1.20256	-0.86856	0.20543	2.36363	0.177399	0.364396	-0.48213	0.015105	0.015234	0.341449	0.004719	0.366011	-0.96693	0.689332	-1.33806	-1.63893	2.01118
DTX3L	-0.29665	-1.26264	-0.28483	-0.46053	-0.35393	-0.77349	-0.40319	-0.41181	-0.39293	-0.13302	-0.40013	-0.40426	0.296545	-0.35261	5.46417	0.120724	-0.49748	0.233755	5.46417	-1.45579	-0.35626	-1.06828	-1.09632	-0.3043	-0.36924	-1.75929	-0.69674	-0.47737	-1.37297	0.236917	-0.30889	-0.43123	0.337491	-0.26579	-0.19873	-0.28144	-0.42976	0.122775	0.27164	0.168616	0.298252	-0.39333	0.407953	-0.69967	0.061643	0.112745	-0.3807	-1.3268	-0.32994
SGOL1	-0.08396	1.47846	0.206824	-1.7183	-0.20501	-0.1971	-0.13585	0.013933	0.041387	-0.06414	-0.7767	-1.20841	-0.04864	-0.15454	0.13388	-1.00723	-0.14084	-0.20931	1.87428	-0.74229	0.222158	-0.19186	-0.64324	1.3959	0.130022	-0.9312	0.122071	-0.89039	-0.06176	-0.08989	-0.56421	-0.19201	-0.07776	-1.22133	2.00874	-0.95112	1.69719	-0.57765	1.61194	-1.36291	-0.05443	1.87445	1.61324	-0.08812	1.88244	-0.84095	-0.85429	1.63684	1.63537
PPM1L	0.382767	0.661263	-0.68914	0.316611	-1.16186	-0.26751	0.576126	-1.38045	-0.44257	0.408981	0.164156	-1.10856	-0.57476	0.604451	-0.07883	0.198667	-0.93217	-0.84926	0.013998	-0.05338	0.637681	0.394981	-0.377	0.272839	0.612985	-1.42437	0.241075	-0.32071	0.333659	0.292196	0.361424	0.406576	-1.72862	0.36737	0.189955	0.453773	0.340317	-0.17539	-0.66315	0.371552	-0.03117	0.235156	-0.68334	0.216578	0.082819	-0.02844	-1.0625	0.163068	4.56986
BTLA	-0.28108	-0.77773	-0.99848	-1.16095	-1.26944	-1.17504	-0.93405	1.03544	1.03544	-0.47723	1.03544	-1.00301	1.6302	1.03544	-0.39588	1.63946	1.03544	1.9364	-0.76609	-0.85923	1.03544	-0.26971	1.03544	1.03544	1.03544	-0.37162	1.63258	-0.81029	1.63709	-0.63498	1.03544	-0.33258	-0.57719	-0.28115	-0.38556	-1.04447	-0.58278	-0.42252	-0.48898	-1.10176	-0.53745	1.63845	-0.42571	-1.03342	-0.55294	-0.73279	-0.44009	1.63456	1.6395
ADRA2C	6.45243	6.45243	0.483943	-0.11585	-1.74441	0.556992	0.003251	-0.43141	-0.59094	0.077959	0.545482	-0.76114	-2.14342	0.321344	0.438098	0.404396	-0.42078	0.491678	0.674267	0.587073	0.598144	0.05368	0.579059	0.227292	-0.46342	0.514483	0.425094	0.614958	-0.35842	-0.99939	0.267339	0.268277	0.13879	0.37931	0.375391	0.252581	0.311943	0.534996	0.419755	-0.60158	0.682162	0.539199	0.199737	0.380782	-1.18756	-0.14419	0.651788	0.355822	-0.06148
CTSS	-0.44338	-0.62199	-0.54649	1.75581	-0.33158	-0.50895	-0.98879	1.75581	-0.40936	1.23188	1.75581	-1.78121	-1.11767	-0.8643	-1.01118	-0.71812	-0.40856	-0.78368	-0.58703	1.23188	-1.11068	1.23188	1.75581	1.76238	-0.59928	1.23188	-0.58041	-0.43288	1.23188	-1.01052	1.75581	-0.94016	-0.54707	-0.57835	-0.53213	-0.38299	1.23188	-0.68219	-0.57086	1.23188	1.23188	1.23188	-0.75691	1.23188	1.23188	1.23188	1.23188	1.23188	-0.55837
NEK10	2.0931	-0.39353	-0.38564	-0.39603	-0.30445	-0.40206	-0.20901	-0.05264	-0.35337	2.4623	-0.65517	2.0931	-0.43078	-0.01911	-0.41127	-0.45281	-0.3689	-0.43073	-0.42571	-0.44959	-0.0469	-0.44373	-0.42985	-0.02747	-0.34904	-0.44371	2.4623	-0.06506	1.65883	-1.0397	-0.25644	-0.38178	-0.38079	-0.5699	-0.45025	-0.18041	-0.4232	-0.43904	2.4623	2.4623	-0.42418	2.4623	-0.44812	1.65883	-0.4397	-0.44924	-0.4242	-0.42325	-0.43859
CMTM8	-0.23122	-0.16537	-0.2842	-0.51591	-0.56939	-0.34981	-0.19265	1.85619	-0.20077	0.110764	-0.56297	-0.19195	-0.18439	-0.65438	0.407578	-0.53097	-0.67503	-0.2222	0.297929	-0.85742	1.85627	-0.37808	1.85638	-0.00645	-0.22022	0.229961	0.477804	1.8562	0.18159	-0.31904	-0.30014	0.025632	-0.17173	-0.74392	-0.6029	-0.25309	-0.12928	-0.10443	-0.24504	0.141691	0.182414	0.457143	-0.63658	-0.60732	0.080672	-0.01992	-0.0995	-1.27344	-0.38972
CX3CR1	0.317267	0.282109	-0.54926	-0.83802	0.163146	-0.59121	0.325196	1.79311	1.79311	0.219457	-0.53655	-0.65399	-0.55193	-0.61665	0.220079	-0.68773	0.239159	0.244547	0.094553	1.71311	1.79311	1.71311	-0.59319	-0.33368	0.239199	-0.57384	1.71311	1.79311	-0.5049	-1.28444	-0.7027	-0.63262	-0.57839	0.237834	1.71311	-0.64529	-0.59404	0.091594	1.71311	0.166501	0.371342	1.71311	-0.80844	0.244279	1.71311	1.71311	1.71311	-0.60618	0.090523
PAQR3	-0.57473	-0.44255	-0.52311	-0.3328	-1.88318	0.360386	-0.70471	0.324144	-2.45485	-0.55193	0.399708	0.169257	0.451594	0.621355	0.408711	-1.5586	-0.71539	-0.18475	-0.2684	-0.02915	0.378742	0.48544	-2.61408	0.522841	0.473444	0.009243	0.262891	-0.13873	0.438142	0.366247	-0.32386	-0.42932	-0.09612	-0.39653	0.142126	-0.90964	0.078352	0.248366	0.164537	-0.37651	-0.22531	-0.17627	0.417512	-0.06149	5.10679	-1.12079	0.352949	0.443416	-0.1679
JAKMIP1	-0.44266	0.845701	0.383664	-1.29564	-1.30154	3.64188	0.635186	0.468807	-0.12861	-0.6904	-0.89574	0.597426	0.27283	-0.24254	0.327646	-0.41181	-0.24981	-0.94357	2.90333	-0.87602	0.13891	-0.00834	-0.93249	2.52801	-0.65274	2.89872	2.89872	0.451525	-0.43985	-0.95663	0.500363	-0.32823	0.194097	0.794767	-0.56304	-0.89259	-0.95708	0.211425	-0.91375	0.261372	0.435278	2.89872	-0.67353	2.89872	-0.4068	-0.84258	0.515272	0.326348	-0.89929
CYB5A	-0.12432	0.317573	0.284827	-0.80919	0.606684	0.772065	-0.35096	0.303183	-2.00977	-0.41196	-0.2349	-0.275	0.341013	-0.70469	-2.10329	0.675024	-0.21794	0.422554	-0.63832	0.551339	0.103957	0.735886	-0.34902	0.73247	-1.37755	-2.00847	0.547679	0.68291	-0.05764	0.266119	-1.24274	0.758476	0.481088	0.181882	-1.50068	0.727906	-2.16359	-0.78147	-1.49171	-0.32578	0.348749	0.729559	0.681697	-0.40424	-0.67806	0.73019	0.73447	-1.95477	-1.44501
ADRB1	0.295404	2.39248	-0.09661	-1.12913	-0.30738	-0.37272	2.11528	0.513439	0.407798	0.304293	0.121817	-0.38226	0.449523	-0.03204	0.70267	-0.2515	0.26734	0.289811	0.570005	2.56557	0.521563	0.365945	-0.17489	2.1201	0.073857	0.320985	0.581325	0.06333	0.530415	-2.28137	-0.44033	0.123515	0.433688	-0.23969	-0.20852	-0.31342	0.393693	0.396376	0.078189	0.283694	2.41139	-0.28981	0.319171	-0.78663	0.312151	-0.38047	-0.10175	0.273563	-0.5365
DAB2IP	-0.09054	0.444523	-0.03529	-0.6402	0.203734	-0.06951	-0.32936	-0.26976	-0.09566	3.67287	-0.58946	-0.47695	3.67287	1.99537	0.273004	-0.30847	-0.12333	-0.41893	-0.04555	-0.49888	-0.20213	-0.49702	-0.39377	0.305472	-0.06306	-0.20572	-0.13675	-0.45094	-0.38505	-0.60511	-0.18228	-0.19689	-0.23334	-0.43947	-0.49836	-0.12453	-0.31281	-0.21827	3.67347	-0.32927	-0.46531	0.281579	-0.18283	0.263468	-0.55002	-0.44241	-0.62818	-0.36704	-0.18138
CYBA	1.09937	0.0524	-0.72554	-1.62963	-1.40609	-0.35703	-1.32856	0.015806	1.09937	-0.14699	-1.3018	-1.4742	1.37912	-1.2616	1.37919	-0.75311	0.015923	0.09957	-0.72415	-0.14721	1.0997	-0.1567	0.019811	0.041952	1.09937	-0.12912	-0.15471	1.09965	-0.02554	-0.17293	-0.00669	1.37905	1.37856	-0.35733	1.37919	1.09932	0.028337	-0.75288	1.38176	-0.17313	0.066813	1.37919	1.37912	-0.1731	-0.1472	-0.17305	-0.12914	-2.54585	1.37919
ZMAT2	-1.62719	0.622785	0.750404	-0.64507	0.661683	-0.56137	0.499217	0.392237	-0.02955	0.374523	-0.30275	0.706801	0.115643	0.307349	-0.24017	0.47353	-1.28314	-1.77163	0.396827	0.579704	0.309735	0.246667	-1.30106	0.476638	-0.06676	-0.77547	0.101228	0.527061	0.359691	-0.29469	-0.58078	0.600844	0.481876	0.563797	-0.47624	0.105882	0.111951	-0.69582	0.569562	0.203121	-1.07668	0.471314	0.288819	0.097714	-1.05239	-0.09984	-0.3253	0.589244	0.456641
CYBB	-0.57726	1.24018	0.169158	-1.07334	-0.76851	-0.76045	-0.65647	1.16172	-0.42544	0.474931	-0.79714	-0.86309	0.474848	-0.56528	0.474895	-2.29403	1.1619	0.782026	-0.84306	0.474649	1.16187	0.493767	1.19827	1.19871	-0.42649	0.526	0.496028	1.16187	0.647052	0.474804	1.16191	0.400973	-1.72834	-1.00912	0.474655	-0.89541	0.693225	-2.10371	0.474659	0.474576	0.742156	0.474653	0.474686	0.474596	0.474668	0.474662	0.525985	-2.29962	0.474953
ADRB2	-1.02973	0.641957	-1.05689	-1.64449	0.410409	-1.0956	0.509805	0.412299	0.934553	0.537625	0.842125	-1.21737	-0.02312	0.841804	0.572588	-0.02977	0.933212	4.09436	0.281169	0.507709	0.934932	-0.02394	-1.3024	1.00052	-1.17297	-0.02338	-0.00757	0.290679	0.544034	-0.02896	0.409126	-0.0263	-0.00321	-1.42255	-0.02055	0.179643	0.185382	0.417127	-1.38398	0.76041	4.09461	-0.0225	-0.01878	0.177093	-0.02947	-2.14209	0.371714	-0.02677	-0.02728
CYLD	-0.59437	1.08275	-0.50387	-0.87505	-0.5709	1.52398	-0.62959	-0.50545	1.58118	-0.82558	-0.96935	-0.71495	-0.78736	-0.31089	-0.3701	-1.18966	-0.5131	-0.39058	1.20665	-1.15155	1.04457	-1.11771	0.545247	2.09007	-0.19001	1.22465	0.71358	-0.69182	-0.38846	-1.20901	-0.39553	0.723536	-0.39194	-0.74971	-0.37751	1.04445	-0.39165	1.20684	1.25761	-0.82908	1.22465	1.20663	1.20646	-1.19948	-0.90663	1.20885	1.20657	-1.23138	1.20876
RAET1L	-0.37033	-0.72007	-0.76833	-0.82055	-0.8229	-0.75845	-0.71903	1.62121	-0.43105	0.487556	-0.85631	-0.37171	0.487556	-0.43931	0.916441	0.487556	-0.43413	0.487556	0.487556	0.487556	-0.43186	0.487556	-0.6794	1.62121	-0.75286	0.487556	0.487558	1.62121	-2.09575	0.487556	-0.71471	0.487556	0.487556	-0.78068	0.487556	-0.6829	0.487556	0.487556	0.487556	-2.1782	-2.04456	0.487556	0.487556	0.487556	-1.7797	0.487556	-1.58178	0.487556	0.487556
CYP1A1	-0.31128	-0.79946	-0.92866	-1.53093	0.690588	0.554895	-0.81551	-0.15249	2.40099	1.45	0.422303	-0.15273	-0.90003	0.272114	1.51451	1.51348	-1.04394	-0.90235	0.294388	-0.98123	0.422247	-0.89164	-0.94434	-0.36306	0.468488	-0.67784	3.85835	-0.15409	-0.76134	-0.09176	0.51285	-0.47569	1.0552	-1.22036	1.48007	0.505387	1.05668	1.05519	0.268174	-0.88863	1.32967	1.05537	-0.88601	0.861326	0.262215	0.264731	-0.75553	1.15991	-0.77275
CYP1A2	0.546292	0.192828	0.434694	0.257541	0.161073	0.573977	0.46339	0.590284	-0.39478	0.776263	0.353243	-0.77082	-0.36682	0.638283	0.223701	-0.74914	-1.50748	0.68723	0.775032	-0.18516	-0.25081	-2.55266	0.00772	-1.2242	0.54455	-0.19793	0.405224	-1.11235	0.731602	0.792314	-0.4816	-0.07626	0.368165	0.503784	0.2382	0.10776	0.631297	-0.61667	0.086998	-0.36625	0.44514	0.249663	-1.85976	0.28504	0.41893	0.497128	0.448749	0.353793	0.720674
ADRB3	0.323699	2.50804	-0.08463	-1.16011	-0.30416	-0.37222	2.2193	0.550808	0.440771	0.304293	0.14289	-0.38216	0.449523	-0.01737	0.70267	-0.2515	0.294469	0.289811	0.570005	2.56557	0.55927	0.365945	-0.16617	2.22432	0.092934	0.320985	0.581325	0.081969	0.530415	-2.28137	-0.44265	0.123515	0.433688	-0.23366	-0.20852	-0.31046	0.393693	0.396376	0.078189	0.283694	2.41139	-0.28981	0.319171	-0.78663	0.312151	-0.38047	-0.10175	0.273563	-0.5365
ZNF746	-0.24878	-0.15332	0.185704	-0.20457	0.361041	-0.27534	0.315107	-1.97971	0.338177	-1.30975	0.289189	-0.22184	-0.15758	-0.01315	-3.05346	-2.8229	-0.77462	0.297732	-0.37694	0.097549	0.342101	0.032004	0.230963	0.245668	0.281707	0.292519	0.262798	0.28753	-0.15664	-0.9654	0.230229	-0.29905	-0.36609	0.14966	0.331678	-1.1383	-0.29813	0.53779	-0.02305	0.353553	0.332538	-0.88122	-0.36739	0.52435	0.177948	-4.38492	-1.24337	-0.2881	-1.18668
VPS37D	-0.23494	2.13827	-0.41117	-1.36587	-0.34026	2.13828	1.28201	-0.41691	-0.53816	-0.48252	-0.45419	-0.2428	-0.35296	-0.41674	-0.7997	-0.33758	-0.38454	-0.43876	-0.53205	-0.56149	-0.61614	-0.17413	-0.25534	-0.10776	-0.46187	-0.34057	-0.34795	-0.31869	1.1704	-0.85172	-0.56391	0.696702	-0.75008	-0.50308	-0.45984	-0.63943	0.696757	-0.50971	0.700021	-0.37243	-0.36407	1.17684	-0.29172	-0.32	-0.37981	-0.66473	-0.55324	-0.45711	-0.31468
CYP2B6	-0.55618	1.59427	1.59427	-1.23245	-0.14426	-0.40776	-0.21262	-0.15884	-0.14987	-0.39555	-0.54168	-0.63626	-0.36835	1.59427	-0.39528	-0.79697	-0.13378	-0.79695	1.13561	-1.25495	-0.15851	-0.38826	-0.15737	1.59427	-0.49468	1.13561	-0.70287	-0.15868	-0.39112	-1.24522	1.59427	1.51271	0.422067	1.43949	-0.39412	-0.51406	-0.70163	1.13561	-1.21002	-1.16914	-0.70569	-0.38193	-0.39414	1.13561	-0.3956	-0.39557	-0.38611	-0.79798	1.51832
CYP2C9	-0.50747	1.81662	1.81662	-1.23835	-0.06229	-0.34708	-0.13617	-0.07805	-0.06835	-0.08216	-0.4918	-0.59402	-0.04786	1.81662	-0.08183	-0.58833	-0.05097	-0.58831	1.84854	-1.16582	-0.0777	-0.07297	-0.07646	1.81662	-0.44101	1.84854	-0.46967	-0.07788	-0.07658	-1.15356	1.81662	-0.07021	0.948807	-0.57387	-0.08036	-0.46196	-0.46812	1.84854	-1.10917	-1.05764	-0.47323	-0.06499	-0.08039	1.84854	-0.08222	-0.08219	-0.07025	-0.58961	1.84854
ADRBK1	-1.5437	-0.0306	0.355887	-2.80421	0.710467	0.741245	-0.58817	0.644413	0.706388	0.539967	0.364936	0.522106	0.300079	0.569557	0.841837	-1.01593	0.449179	0.812179	1.03382	0.339152	1.29207	0.379122	-2.229	1.22365	0.772614	0.319618	1.38559	0.496577	1.54607	-1.01271	-0.23986	-0.3002	-0.99649	-2.35984	-0.2973	0.017476	-0.34475	0.889809	0.674424	-0.03044	0.201272	0.377538	-0.92166	-0.04848	0.821639	-0.38736	0.165068	0.811169	1.43111
CYP2C18	3.5038	-0.32733	-0.01654	0.15889	-0.18451	-0.16437	0.010697	-0.77999	-1.38973	-0.4665	0.115297	0.029877	1.41481	-0.11373	-0.51071	-1.36614	-0.01741	-0.4979	-1.02173	1.41481	3.5038	-0.44365	-0.77292	-0.0598	-0.75194	-0.56091	1.41481	-0.22668	-0.63401	1.41481	-0.25049	-0.49775	-0.89011	-0.47511	-0.75899	-0.20968	-0.68281	1.41481	-0.71118	-0.51322	1.41481	-0.49404	-0.69254	-0.67758	-0.48516	1.41481	1.41481	-0.45542	-0.4593
CYP2D6	-0.59992	1.51787	1.51787	-1.26592	-0.19426	-0.45376	-0.26158	-0.20862	-0.19978	1.90241	-0.58564	-0.67878	-0.11007	1.51787	-0.14229	-0.6226	-0.18394	-0.62258	1.68829	-1.17023	-0.2083	-0.13388	-0.20717	1.51787	-0.53935	1.68829	-0.51008	-0.20846	-0.1373	-1.15861	1.51787	-0.13127	0.83507	-0.66042	-0.14089	-0.55845	-0.5086	1.68829	-1.11651	-1.06763	-0.51345	-0.12631	-0.14092	1.68829	-0.14266	1.90241	-0.13131	-0.62381	1.68829
ADRBK2	-0.2026	-0.24095	-1.09169	-2.1313	1.0413	1.09519	-0.0968	1.04822	1.15637	-0.24736	-0.55928	-0.31102	-0.78118	0.851272	-0.88701	-1.24181	-0.69689	1.04032	0.708316	0.716066	1.04913	0.920328	-0.70416	-0.22554	0.850336	-1.24771	0.915916	0.849122	-0.6888	-1.16647	-0.79886	0.708918	-0.86132	-1.01387	0.714578	-1.06237	-0.77472	0.860836	0.712304	-0.94926	0.803899	0.852098	-0.95006	0.694433	0.709254	0.916653	0.708067	0.685727	-0.19911
CYP2E1	-0.23374	-0.41816	0.08562	-1.45711	0.078677	-0.3143	1.41131	0.069569	0.145725	-0.13176	-0.3042	-0.65147	1.09979	0.086179	-0.13136	-0.74778	0.09044	-0.66359	2.3181	-1.36304	0.069984	-0.12067	0.071373	1.41148	1.41116	1.09946	1.09946	0.053554	-0.12496	-0.74085	1.41143	1.09975	1.12469	-0.62238	-0.12957	1.41112	1.09946	-0.85294	-1.31469	-1.26864	1.09946	1.09975	-0.11539	2.3181	-0.13192	-0.12467	1.09974	-0.74881	1.09956
CYP2J2	-0.6515	0.164227	-0.40256	-0.11794	-0.4911	0.358607	0.138372	0.015918	0.621704	0.512296	0.482055	0.061511	-0.4343	-0.55436	-2.15273	0.488098	0.229737	0.59534	-0.71034	-1.09419	0.415526	0.658061	0.376363	-0.30968	0.299643	0.610112	0.543795	-0.91214	0.645846	0.14835	6.46662	0.676823	0.047256	0.400534	-0.00856	-0.97661	0.483297	0.12904	0.551643	-0.41976	0.660042	0.022834	0.484686	0.258148	-1.17456	-3.04608	-0.86003	-1.0616	0.616613
CYP3A4	1.72225	-0.7726	0.364714	-2.16344	-2.06722	-0.89077	0.5175	-0.63207	0.51857	0.438122	-0.62479	0.517429	0.438002	2.54788	0.438183	-0.89261	-0.60391	0.438132	0.437769	0.438107	0.650447	0.438045	0.649739	1.72771	-0.59825	1.81371	0.588659	0.517526	0.437345	-0.94578	0.518154	0.437412	0.438769	-0.96778	0.438893	0.517626	0.437901	0.437131	0.988707	0.437747	-0.74638	0.437798	-0.91201	-0.66335	0.805168	1.81304	0.438992	0.437279	0.438176
CYP4A11	0.326276	0.678382	0.410965	-0.5314	0.747028	0.134504	-0.80374	-0.83546	0.679362	0.439261	0.399156	-0.83837	-0.7357	0.377004	0.417163	-0.24305	0.719779	-0.10364	0.107441	-1.37011	0.697383	0.260518	-1.04617	0.047148	-3.24532	-0.04908	0.011438	-0.96866	-0.289	-0.919	-0.33316	0.271231	0.176583	0.085223	-1.21772	-1.52977	-0.1867	0.334796	-1.35626	-1.52214	0.240765	-0.12596	0.086151	-0.04275	-0.40812	5.17318	0.415681	0.079022	-0.41868
CYP7A1	-0.0333	0.425838	0.209097	0.382393	-0.1694	0.276016	-0.75525	0.353288	0.304803	-1.93041	-0.08285	-0.84886	-0.47312	0.417063	-0.66727	-1.74795	0.354804	0.567184	0.498516	0.338164	0.385698	-0.36829	0.36596	-1.83125	0.230085	0.326647	-2.65024	0.350927	-0.46976	-0.16038	0.36693	0.295664	0.526348	-0.0392	0.460387	-0.02598	-0.39301	0.544604	0.008006	-1.2103	-0.93095	0.266486	0.300313	0.451522	0.176488	0.307579	-1.46514	-0.02666	0.079631
CYP8B1	0.221035	0.388602	0.083938	-0.58481	0.091808	0.010717	-0.01087	0.264612	-0.7493	-0.84809	-3.17673	5.7154	-0.09242	0.180016	0.27346	-3.91964	-0.33033	-0.88632	-2.33206	-0.77166	-0.2637	-0.16373	0.002943	0.31709	0.284599	0.262431	0.377972	0.456037	0.231631	0.382992	-0.84905	-0.67011	-0.43535	-0.01495	-0.05006	0.16128	-1.81147	-0.1289	0.211362	-0.72986	0.327206	0.140545	-0.31426	0.332638	0.38137	-0.75822	0.365913	-0.08363	0.217261
CYP11A1	-0.08836	-0.27316	0.114779	-0.7057	0.3541	-0.26463	-0.48449	0.233161	-3.46795	0.159134	-1.27507	0.314657	-0.18742	0.257454	0.197929	3.73515	0.093631	0.107139	-0.13587	3.73515	0.073317	-0.39861	-0.6849	0.0673	-1.34368	-0.41808	0.03607	0.398399	-0.17052	-0.15303	-0.02952	0.192275	0.073632	-0.56555	-0.03076	-0.16927	0.192913	-0.3715	0.133832	-0.20882	0.1846	-0.34896	-2.52962	0.05926	3.27738	0.15922	-1.10092	0.132289	0.163651
CYP11B2	-0.08882	0.198698	-0.2092	-2.69318	0.28433	-0.73916	0.28341	-0.79638	-0.27945	0.946062	-0.68298	0.06109	0.659679	-0.29474	0.100938	-0.02899	0.233512	0.802585	0.466525	0.774311	-0.05596	0.952941	-1.72629	4.27103	0.256799	0.100279	0.542483	4.27103	-0.75988	-0.7652	-0.03213	0.683645	0.799237	0.080914	0.669694	0.214819	-1.1469	-0.26539	0.949617	0.760928	-1.34163	-0.60344	0.710816	-3.48037	0.43744	0.805584	-1.46532	-1.41036	0.623188
CYP17A1	0.611578	0.892886	0.811762	0.382138	0.459738	0.137311	0.298468	-0.69214	-0.17023	0.398858	-1.66923	0.505401	0.713984	0.879427	0.84268	0.020035	-0.22506	-0.84152	-0.29866	0.468805	0.391671	-2.20278	0.752066	-2.21151	7.78265	-0.47624	0.257382	0.148528	-0.49623	-0.15872	0.833382	0.813454	-0.55935	0.846881	-0.66799	-0.78113	-0.5479	-0.17537	-0.71563	-0.47793	-3.98743	-1.06273	0.267514	-0.62263	0.622545	0.08079	-2.56965	0.732177	0.523278
CYP19A1	-0.24318	3.27694	-0.36234	-0.29442	-0.48515	3.27694	0.02429	-0.74927	-0.73117	-0.00592	-0.44874	-0.57821	-0.51578	-1.01476	0.094311	-0.2779	-0.6433	-0.4032	0.043781	-0.41506	0.066998	0.097659	-0.45376	-0.68597	-0.9882	-0.0196	-0.60321	-1.05828	-3.4746	-0.16447	-0.1823	0.085488	-0.57306	-0.41515	-0.34955	-0.09144	0.208547	-0.77096	0.151353	-0.92215	-0.61136	0.091371	-0.93541	0.232637	0.208976	-0.84965	4.19748	-0.0594	0.215821
MAGEB6	-0.46025	-0.43239	-0.65251	-0.05725	0.269727	0.026452	0.315801	-0.03966	0.091513	0.317232	-0.04234	-0.04863	-0.04808	0.137232	-1.72735	-0.61143	0.093129	-0.02527	-0.00205	-0.57908	-1.42396	0.155891	0.275302	4.27899	0.284054	0.66723	0.710149	0.08712	0.384314	0.220507	0.199406	0.428311	-0.92806	0.29742	-1.39022	-0.05076	0.464813	0.368705	-2.70093	0.288604	-0.89724	0.687978	0.137051	0.702539	0.602877	0.324943	0.448269	0.321504	-0.12796
TCEAL6	-1.15246	-0.42284	-1.58058	-1.43779	0.340616	0.69051	0.193271	0.343651	0.39817	-0.48386	0.463042	0.683144	0.26169	0.574627	0.311224	-0.04605	-0.61911	-0.09769	-0.72165	4.9821	0.64471	0.111804	0.548595	0.618825	0.664031	-0.02883	-0.02227	0.447033	0.251968	0.202777	0.557301	-0.59857	0.078635	0.316782	0.088121	-0.53389	-2.03304	0.164388	0.393731	0.429678	-0.18973	-0.39004	-0.02027	0.372369	0.008693	0.241411	-0.01681	0.276489	0.267734
ADSS	0.611676	-0.14528	-1.43346	-1.0027	0.617791	0.547589	0.191697	-0.58689	-0.46287	0.693762	0.340752	0.366681	0.214061	-0.61185	0.79896	0.713602	0.640549	-0.16447	0.143361	-1.31626	0.415175	0.439294	-0.20636	0.104152	0.519474	0.387769	0.586696	0.641986	0.047088	-1.10685	0.441701	0.818355	-0.11457	-0.99368	0.264405	0.544136	-0.51613	-1.24094	-0.34839	0.736062	0.671593	0.644927	0.249515	-0.08726	0.653856	0.377608	0.548257	-3.45398	0.650548
CYP24A1	1.73107	-0.74495	0.383784	-2.12529	-2.02979	-0.86223	0.535417	-0.60547	0.536478	0.402238	-0.59825	0.535346	0.402125	-0.66543	0.402296	-0.85282	-0.57753	0.402248	0.401906	0.402224	0.66736	0.402166	0.666657	2.47337	-0.57191	1.6996	0.544216	0.535442	0.401506	-0.90297	0.536065	0.401569	0.402848	-0.93865	0.402965	0.535542	0.40203	0.401304	2.49868	0.401885	-0.71491	0.401933	-0.87112	-0.6366	0.748412	1.69898	0.403058	0.401444	0.402289
CYP27A1	0.174952	-0.38588	-0.04946	-0.18533	-0.28279	-1.68844	0.137016	0.274104	0.198434	0.164896	0.165922	0.367636	-0.06405	-0.49907	-0.09675	0.417614	-0.25112	0.382835	-0.05865	0.140096	-0.39926	0.061727	0.070143	-1.6391	-0.66935	-0.33744	0.366289	-0.46464	-0.6062	0.210845	0.311333	-0.31962	0.362551	0.123725	0.228464	-0.35085	-0.06234	0.352393	0.38066	-0.34888	-1.80938	-0.14562	0.123101	-0.1676	4.57835	0.237749	0.126256	-0.31611	0.346054
AP2A1	0.681002	-0.84667	-0.88472	-1.32213	0.68082	-1.0666	0.966051	0.440494	0.991109	-0.42933	0.349153	-1.10913	1.47423	-1.41798	-0.55636	-0.87889	-0.20591	-0.07936	-0.12264	1.27328	0.949885	1.18206	0.415084	1.13848	0.915974	-0.67455	1.38813	0.122852	3.08058	-1.07397	0.349926	0.665084	-0.64132	0.680697	-0.9609	0.315177	3.08058	-0.66951	1.47419	-0.75304	-0.58017	1.73267	0.814073	-0.37354	-0.61678	-0.47599	-0.62317	-0.84212	-0.74382
DAB1	2.12537	0.386184	-0.23807	0.56104	0.46459	0.545421	0.545088	-1.20874	0.76967	2.13793	0.545309	-1.01356	0.626591	-1.40824	0.726812	-0.35154	-1.35786	0.395644	-0.00654	0.18578	0.725275	2.13793	-1.23182	0.853758	-0.97197	0.396031	0.230436	2.12543	-1.37207	0.384415	0.816482	0.186454	0.38457	-1.27749	2.13815	-1.09709	0.634321	0.492947	0.384713	0.185545	-1.40443	0.384757	-1.59411	-1.3374	0.186187	2.13746	-1.31961	-1.61499	-1.44551
DAB2	-0.5305	0.843672	2.70386	-1.88385	-0.51526	0.844488	-0.48102	0.930013	-0.27863	-0.42458	0.928524	-1.11611	-0.33747	0.927771	-0.19619	-0.90262	-0.56186	1.88129	-0.30993	-0.21725	1.00521	-0.43526	-0.78061	1.17748	0.926776	-0.3707	-0.44609	0.929017	-0.2076	1.3349	-0.41944	-0.20181	-0.36553	-1.37277	1.20443	-0.47963	-1.39496	-0.23359	-0.12062	-0.49161	-0.47506	1.34639	1.8795	1.1658	-0.37878	-0.21505	-0.25578	-0.24122	-0.14578
DACH1	-0.19109	2.36524	-0.62704	-1.28339	4.26883	-0.46223	-0.2258	-0.7198	0.624819	0.087606	0.61225	-0.91815	-0.20224	-0.44371	-0.06185	-0.30859	0.621733	-0.09185	0.025615	-0.55986	0.629961	-0.11313	0.602645	0.229711	0.602707	-0.20015	0.859341	0.651888	-0.17707	-1.30702	-0.29854	-0.11696	-0.14829	-0.29252	-0.03095	-0.33066	-0.1587	-0.46372	0.017338	-0.31715	-0.91621	-0.0847	-0.15537	-0.54746	-0.26501	0.013957	-0.14179	-0.30972	0.031968
CD55	-0.72743	-0.77874	-1.06398	-0.02845	-0.83098	0.075403	-0.30103	-0.03374	0.337061	-0.35138	0.327388	-0.8309	-0.0853	-0.81411	-0.75817	2.07058	0.074736	-0.17191	-0.35201	2.07048	2.37932	-0.46936	-1.0926	1.43117	0.279761	-0.46972	0.24606	0.281016	0.552217	-0.23058	2.14987	0.32813	-0.14942	-1.78988	3.61615	-1.54901	-1.50632	0.248305	-0.16585	0.266234	-0.35182	-0.16416	-0.08544	-0.22903	0.020409	3.24251	0.197193	0.314523	0.552334
DAG1	-0.62793	-0.50254	-0.69005	0.860577	-0.79436	1.24728	-0.15164	-0.32846	-0.25245	0.55324	-0.86091	1.24636	-0.84959	-0.902	1.15527	0.573335	-0.6946	0.947132	0.952496	-0.78462	-0.23318	3.58679	-0.36404	1.40324	-0.73227	0.545184	-0.24469	1.64345	-0.68567	-0.67991	-0.56692	-0.44071	-0.75338	-0.96338	0.768695	-0.11966	0.945463	-0.66842	-0.14179	-0.84956	-0.71056	1.15443	0.539824	-0.77052	-0.65209	1.2	-0.44646	-0.81505	0.915677
DGKA	0.52115	0.508712	-0.33448	0.440994	0.468993	0.419151	0.174325	-0.37566	-0.54354	-0.83038	0.036076	0.420096	0.338129	0.326789	-0.69238	-0.08607	0.539146	0.375741	-0.03589	-0.23833	0.55121	0.403335	-0.32139	0.260019	0.534932	-0.94964	0.291594	0.390164	-0.40222	0.026578	-1.23803	0.37125	0.342235	0.009651	0.001175	0.312727	0.051932	-0.06428	0.435794	-0.30017	-0.01815	0.170633	0.287399	-0.14449	-0.31611	-0.67018	0.341053	-0.73102	0.441312
GRASP	-0.87826	-0.09577	-0.09076	0.635779	0.785106	-1.1085	0.788045	1.14324	0.510503	0.080554	-0.83458	0.38671	0.080606	1.19096	0.101266	0.080508	0.518538	0.118541	0.101627	0.080486	1.14327	0.080762	-0.94997	1.1433	-0.83767	0.094058	-1.19465	1.14324	0.16941	-5.46443	0.38701	0.142019	0.080542	-1.16543	0.080552	0.950185	0.169198	0.080507	0.101273	0.080521	0.108762	0.080518	0.080559	0.137322	0.080822	0.080478	0.147154	0.116148	0.080607
DGKG	-0.92095	-1.33783	-1.07448	-0.91073	-0.77412	-1.13298	-0.95373	1.04212	1.04212	-0.51497	1.04212	-0.90444	-1.07983	1.04212	-0.4286	0.283678	1.04212	-0.53289	0.154438	-0.11854	1.04212	-0.0005	1.04212	1.04212	1.04212	4.23862	-0.36961	1.04212	0.057025	0.176831	-0.79494	-0.83951	-0.54178	-1.19844	-0.57192	-0.85765	0.3123	-1.01491	-1.08322	-0.35898	-0.05025	0.209141	-0.99998	-1.15785	4.23862	-0.62149	-0.84086	0.207581	0.195445
AP2A2	-0.94907	-0.59409	-0.62979	-1.17069	-1.17364	-1.05061	2.16218	0.503444	2.16227	-0.2128	0.426911	-0.90346	4.15937	-1.08256	-0.33145	-0.7891	-0.03892	0.407865	0.339271	1.51321	0.930198	-0.52731	0.482054	2.16302	0.901797	-0.40975	2.2261	0.237291	0.38116	-0.80733	0.427117	-0.71629	-0.51922	-1.17446	-0.77008	0.397967	0.383428	-0.71109	4.15937	-0.5266	-0.36085	-0.29264	1.52163	-0.02913	-0.50803	-0.51172	-0.67206	-0.74239	-0.73431
DAO	-0.42924	-1.44603	0.467807	-1.40165	0.391281	0.237448	-0.03338	0.442039	0.243871	-0.79142	0.039422	0.390139	5.32912	0.283523	-0.24977	-0.15291	0.206167	0.029755	-0.27529	-1.3691	0.365962	0.451559	-0.35408	0.351147	-0.10062	0.204861	-1.42284	0.074893	0.361447	-1.12642	0.45446	-2.13333	-0.85855	0.435712	0.287934	0.479274	-1.03568	0.15757	-0.12879	0.144026	-0.21348	-0.22532	-0.78011	0.395635	0.294207	0.359944	-0.25366	0.378165	-0.18999
DAPK1	1.58166	-0.59295	-0.71817	-1.17583	-0.76099	-0.73132	-0.75354	-0.64577	1.58166	1.27709	-0.74009	-0.64075	-0.55609	-0.78184	0.565255	-0.5737	0.864778	2.58401	-0.58928	-0.54053	1.58166	-0.59279	-0.70817	-0.55456	1.58166	-0.55903	-0.54774	1.58166	-0.59175	-0.55723	-0.70099	1.36763	-0.59319	-0.68387	-0.53738	-0.64479	-0.59497	-0.54911	-0.5645	-0.57679	-0.56617	-0.57238	1.36757	-0.11539	-0.55914	2.58401	1.36986	-0.59827	-0.55331
[truncated: 5,243 more rows]
[truncated: 724 more columns]
