# Supplementary material for: eTumorMetastasis: A Network-based Algorithm Predicts Clinical Outcomes Using Whole-exome Sequencing Data of Cancer Patients
Source: Genomics Proteomics Bioinformatics. 2021 Feb 11;19(6):973–85. doi: 10.1016/j.gpb.2020.06.009 (PMC9402585; doi:10.1016/j.gpb.2020.06.009)
Supplement: Supplementary Table 7 [file mmc8.xlsx]

## Sheet: Table S7 - Comparative analysis
Table S7 Comparative analysis of Oncotype DX and eTumorMetastasis prediction
Note: 0, intermediate-risk; 1, high-risk; 2, low-risk.
Sample	Group	Set	eTumorMet Pred	HTSeq OncoPred	FPKM-UQ OncoPred	FPKM OncoPred
TCGA-A1-A0SE	2	Training	0	0	0	0
TCGA-A1-A0SF	2	Training	0	0	0	0
TCGA-A2-A04N	2	Training	2	2	2	2
TCGA-A2-A04R	2	Training	2	0	1	1
TCGA-A2-A04V	1	Training	0	0	0	0
TCGA-A2-A04Y	2	Training	0	0	0	0
TCGA-A2-A0CP	2	Training	0	0	0	0
TCGA-A2-A0CQ	2	Training	0	2	2	2
TCGA-A2-A0CS	2	Training	0	0	0	0
TCGA-A2-A0CU	2	Training	0	0	0	0
TCGA-A2-A0CV	2	Training	2	0	0	0
TCGA-A2-A0CW	2	Training	0	1	1	1
TCGA-A2-A0CZ	2	Training	2	1	0	0
TCGA-A2-A0EN	2	Training	0	0	0	0
TCGA-A2-A0EO	2	Training	1	2	2	0
TCGA-A2-A0ES	2	Training	0	0	0	0
TCGA-A2-A0EU	2	Training	0	2	2	2
TCGA-A2-A0EY	2	Training	2	1	1	1
TCGA-A2-A0SU	2	Training	2	0	0	0
TCGA-A2-A0SV	1	Training	0	1	1	1
TCGA-A2-A0SW	1	Training	0	1	1	1
TCGA-A2-A0SY	2	Training	0	0	0	0
TCGA-A2-A0T3	2	Training	2	1	1	1
TCGA-A2-A0YC	1	Training	2	2	2	2
TCGA-A2-A0YD	2	Training	0	0	0	0
TCGA-A2-A0YF	2	Training	0	2	2	2
TCGA-A2-A0YJ	1	Training	1	1	1	1
TCGA-A2-A1G0	2	Training	2	0	2	0
TCGA-A2-A1G4	2	Training	2	2	0	0
TCGA-A2-A259	2	Training	2	2	2	2
TCGA-A2-A25D	2	Training	0	1	0	0
TCGA-A7-A0D9	2	Training	0	0	0	0
TCGA-A7-A26J	2	Training	0	0	0	2
TCGA-A8-A06O	2	Training	0	0	1	1
TCGA-A8-A06P	2	Training	0	0	0	0
TCGA-A8-A06Q	2	Training	0	1	1	1
TCGA-A8-A06R	2	Training	2	1	1	1
TCGA-A8-A06T	2	Training	0	2	2	2
TCGA-A8-A07L	2	Training	0	0	1	1
TCGA-A8-A07W	1	Training	0	0	1	1
TCGA-A8-A07Z	2	Training	2	0	0	0
TCGA-A8-A084	1	Training	0	1	1	1
TCGA-A8-A085	2	Training	0	0	0	0
TCGA-A8-A08C	2	Training	2	2	2	2
TCGA-A8-A08I	2	Training	1	2	0	0
TCGA-A8-A08O	1	Training	0	2	2	2
TCGA-A8-A08T	1	Training	0	0	0	0
TCGA-A8-A090	2	Training	0	0	0	0
TCGA-A8-A099	2	Training	2	2	2	2
TCGA-A8-A09A	1	Training	0	0	0	0
TCGA-A8-A09C	2	Training	2	NA	NA	NA
TCGA-A8-A09D	2	Training	2	1	1	1
TCGA-A8-A09E	2	Training	0	0	0	0
TCGA-A8-A09K	2	Training	2	2	2	2
TCGA-A8-A09T	2	Training	0	0	0	0
TCGA-A8-A09Z	2	Training	2	0	0	0
TCGA-A8-A0AD	2	Training	0	2	2	2
TCGA-AC-A23E	2	Training	2	0	0	0
TCGA-AN-A03Y	2	Training	2	0	1	1
TCGA-AN-A046	2	Training	0	2	2	2
TCGA-AN-A0FD	2	Training	0	0	0	0
TCGA-AN-A0FK	2	Training	0	2	2	2
TCGA-AN-A0FT	2	Training	2	1	1	1
TCGA-AN-A0FW	2	Training	0	0	0	0
TCGA-AN-A0FY	2	Training	2	1	1	1
TCGA-AN-A0XR	2	Training	0	0	0	0
TCGA-AN-A0XV	2	Training	0	0	0	0
TCGA-AO-A03L	2	Training	2	1	1	1
TCGA-AO-A03M	2	Training	2	1	1	1
TCGA-AO-A03P	1	Training	0	0	0	0
TCGA-AO-A0J3	2	Training	1	0	0	0
TCGA-AO-A0J7	2	Training	2	0	1	1
TCGA-AO-A0JA	1	Training	2	0	0	0
TCGA-AO-A0JC	2	Training	0	0	0	0
TCGA-AO-A0JD	2	Training	1	1	1	1
TCGA-AO-A0JJ	2	Training	0	0	0	0
TCGA-AO-A125	2	Training	2	2	2	2
TCGA-AO-A126	2	Training	0	0	0	0
TCGA-AO-A12A	2	Training	2	0	0	0
TCGA-AO-A12G	2	Training	0	0	0	0
TCGA-AO-A12H	2	Training	0	2	2	2
TCGA-AO-A1KP	2	Training	2	2	0	0
TCGA-AR-A0TP	2	Training	0	1	1	1
TCGA-AR-A0TQ	2	Training	0	1	1	1
TCGA-AR-A0TR	1	Training	0	2	2	2
TCGA-AR-A0TV	2	Training	2	2	0	0
TCGA-AR-A0TX	2	Training	0	1	1	1
TCGA-AR-A0U2	1	Training	0	1	1	1
TCGA-AR-A1AK	2	Training	2	0	0	0
TCGA-AR-A1AL	2	Training	0	0	0	0
TCGA-AR-A1AP	2	Training	1	0	0	0
TCGA-AR-A1AX	2	Training	2	1	1	1
TCGA-AR-A24H	2	Training	0	1	1	1
TCGA-AR-A24M	2	Training	2	2	2	2
TCGA-AR-A24S	2	Training	0	1	0	0
TCGA-AR-A24V	2	Training	0	1	0	0
TCGA-AR-A251	2	Training	2	1	1	1
TCGA-AR-A254	2	Training	0	1	1	1
TCGA-B6-A0I5	2	Training	0	0	0	0
TCGA-B6-A0I8	1	Training	1	1	1	1
TCGA-B6-A0IA	2	Training	2	0	0	0
TCGA-B6-A0IH	1	Training	2	0	0	0
TCGA-B6-A0IM	2	Training	0	0	0	0
TCGA-B6-A0IN	1	Training	0	0	0	0
TCGA-B6-A0IP	2	Training	2	2	0	0
TCGA-B6-A0RI	1	Training	0	2	0	0
TCGA-B6-A0RN	2	Training	0	0	0	0
TCGA-B6-A0RO	2	Training	0	2	2	2
TCGA-B6-A0RV	2	Training	0	2	2	2
TCGA-B6-A0WT	2	Training	0	0	0	0
TCGA-B6-A0WZ	2	Training	0	0	0	2
TCGA-B6-A0X4	1	Training	1	0	2	0
TCGA-B6-A0X5	1	Training	0	0	0	0
TCGA-B6-A1KI	2	Training	0	2	2	2
TCGA-BH-A0AZ	2	Training	0	1	1	1
TCGA-BH-A0B4	2	Training	0	1	1	1
TCGA-BH-A0B7	2	Training	0	1	1	1
TCGA-BH-A0B8	2	Training	2	0	0	0
TCGA-BH-A0BA	2	Training	0	0	0	0
TCGA-BH-A0BF	2	Training	0	1	1	1
TCGA-BH-A0BR	2	Training	2	1	1	1
TCGA-BH-A0BS	2	Training	0	NA	NA	NA
TCGA-BH-A0BV	2	Training	0	0	0	2
TCGA-BH-A0C0	2	Training	0	1	1	1
TCGA-BH-A0C1	2	Training	0	0	0	0
TCGA-BH-A0DH	2	Training	0	2	2	2
TCGA-BH-A0DK	2	Training	0	0	0	0
TCGA-BH-A0DT	2	Training	2	0	0	0
TCGA-BH-A0DZ	2	Training	2	1	1	1
TCGA-BH-A0E7	2	Training	0	2	2	2
TCGA-BH-A0EA	2	Training	2	0	0	0
TCGA-BH-A0GY	2	Training	0	0	0	0
TCGA-BH-A0H3	2	Training	2	0	0	0
TCGA-BH-A0H9	2	Training	0	0	0	0
TCGA-BH-A0HA	2	Training	0	0	0	0
TCGA-BH-A0HL	2	Training	2	0	0	0
TCGA-BH-A0HP	2	Training	2	0	0	0
TCGA-BH-A0HQ	2	Training	2	0	0	0
TCGA-BH-A0HY	2	Training	0	1	1	1
TCGA-BH-A0W5	2	Training	2	0	0	0
TCGA-BH-A0W7	2	Training	0	1	0	1
TCGA-BH-A18F	2	Training	1	1	0	1
TCGA-BH-A18H	2	Training	0	0	0	0
TCGA-BH-A18I	2	Training	2	0	0	0
TCGA-BH-A18J	1	Training	2	1	1	1
TCGA-BH-A18L	1	Training	1	1	1	1
TCGA-BH-A18T	1	Training	2	1	1	1
TCGA-BH-A1ES	1	Training	0	0	0	0
TCGA-BH-A1EW	1	Training	0	0	0	0
TCGA-BH-A1F2	2	Training	0	1	1	1
TCGA-BH-A1FH	1	Training	0	0	0	0
TCGA-BH-A202	2	Training	2	1	1	1
TCGA-C8-A12O	2	Training	0	1	0	0
TCGA-C8-A12T	2	Training	0	1	1	1
TCGA-C8-A1HI	2	Training	2	0	0	0
TCGA-C8-A26W	2	Training	0	1	1	1
TCGA-C8-A26Z	2	Training	0	2	2	2
TCGA-D8-A1J8	2	Training	2	0	1	1
TCGA-D8-A1J9	2	Training	2	1	1	1
TCGA-D8-A1JC	2	Training	0	0	1	1
TCGA-D8-A1JD	2	Training	0	1	1	1
TCGA-D8-A1JJ	2	Training	2	1	1	1
TCGA-D8-A1JP	2	Training	2	0	0	0
TCGA-D8-A1JU	2	Training	0	0	2	0
TCGA-D8-A1XF	2	Training	0	1	1	1
TCGA-D8-A1XY	2	Training	2	0	0	0
TCGA-D8-A1Y3	2	Training	1	1	1	1
TCGA-D8-A27I	2	Training	0	0	0	0
TCGA-D8-A27P	2	Training	2	2	2	2
TCGA-D8-A27R	2	Training	0	0	1	1
TCGA-D8-A27W	2	Training	1	1	1	1
TCGA-E2-A105	2	Training	0	0	0	0
TCGA-E2-A10A	1	Training	2	0	0	0
TCGA-E2-A10B	2	Training	1	0	0	0
TCGA-E2-A10C	2	Training	0	0	0	0
TCGA-E2-A14V	2	Training	2	1	1	1
TCGA-E2-A14Z	1	Training	0	1	1	1
TCGA-E2-A153	2	Training	2	0	0	0
TCGA-E2-A15C	2	Training	0	0	0	0
TCGA-E2-A15H	2	Training	2	1	1	1
TCGA-E2-A15I	2	Training	2	2	2	2
TCGA-E2-A15K	2	Training	0	0	0	0
TCGA-E2-A15S	2	Training	2	0	1	1
TCGA-E2-A1IU	2	Training	2	2	2	2
TCGA-E2-A1L8	2	Training	0	0	0	0
TCGA-E9-A1NG	2	Training	0	1	1	1
TCGA-E9-A22A	2	Training	0	1	1	1
TCGA-EW-A1IW	2	Training	2	1	1	1
TCGA-EW-A1J2	2	Training	0	0	0	0
TCGA-EW-A1OX	2	Training	0	0	0	0
TCGA-EW-A1P0	1	Training	2	0	2	2
TCGA-EW-A1P5	2	Training	2	2	0	0
TCGA-EW-A1PA	2	Training	0	0	1	1
TCGA-EW-A1PE	2	Training	1	2	2	2
TCGA-EW-A1PG	2	Training	0	0	0	0
TCGA-EW-A2FS	2	Training	2	0	0	0
TCGA-GM-A2DA	1	Training	0	1	1	1
TCGA-GM-A2DC	2	Training	0	0	0	0
TCGA-GM-A2DL	2	Training	2	1	1	1
TCGA-GM-A2DO	2	Training	2	0	0	0
TCGA-A1-A0SB	2	TCGA-Nature	1	0	0	0
TCGA-A1-A0SD	2	TCGA-Nature	0	0	0	0
TCGA-A1-A0SH	2	TCGA-Nature	1	0	0	0
TCGA-A1-A0SI	2	TCGA-Nature	1	1	1	1
TCGA-A1-A0SM	2	TCGA-Nature	2	1	1	1
TCGA-A2-A04X	2	TCGA-Nature	1	1	1	1
TCGA-A2-A0CL	2	TCGA-Nature	1	1	1	1
TCGA-A2-A0CT	2	TCGA-Nature	0	0	0	0
TCGA-A2-A0CX	2	TCGA-Nature	0	1	1	1
TCGA-A2-A0D3	2	TCGA-Nature	0	0	0	0
TCGA-A2-A0ER	2	TCGA-Nature	2	2	2	2
TCGA-A2-A0ET	2	TCGA-Nature	2	0	0	0
TCGA-A2-A0EV	2	TCGA-Nature	0	0	0	0
TCGA-A2-A0EW	1	TCGA-Nature	0	0	0	0
TCGA-A2-A0EX	2	TCGA-Nature	2	0	0	0
TCGA-A2-A0T5	2	TCGA-Nature	0	0	0	0
TCGA-A2-A0YG	2	TCGA-Nature	2	1	1	1
TCGA-A2-A0YH	2	TCGA-Nature	0	0	0	0
TCGA-A2-A0YI	2	TCGA-Nature	0	2	2	2
TCGA-A2-A0YT	2	TCGA-Nature	0	1	1	1
TCGA-A2-A1FZ	2	TCGA-Nature	0	0	0	0
TCGA-A2-A25A	2	TCGA-Nature	1	0	0	0
TCGA-A2-A25C	2	TCGA-Nature	1	1	0	0
TCGA-A7-A0CJ	2	TCGA-Nature	0	0	1	1
TCGA-A7-A13E	1	TCGA-Nature	2	1	0	0
TCGA-A7-A13G	1	TCGA-Nature	1	2	2	2
TCGA-A7-A26E	2	TCGA-Nature	1	2	2	2
TCGA-A8-A06U	2	TCGA-Nature	1	0	1	1
TCGA-A8-A06Z	2	TCGA-Nature	0	0	0	0
TCGA-A8-A079	2	TCGA-Nature	0	1	1	1
TCGA-A8-A07B	2	TCGA-Nature	0	1	1	1
TCGA-A8-A07F	2	TCGA-Nature	2	2	2	2
TCGA-A8-A07I	2	TCGA-Nature	1	1	1	1
TCGA-A8-A07P	2	TCGA-Nature	0	0	0	0
TCGA-A8-A082	2	TCGA-Nature	0	1	1	1
TCGA-A8-A086	2	TCGA-Nature	0	2	0	0
TCGA-A8-A08F	2	TCGA-Nature	0	1	1	1
TCGA-A8-A08G	2	TCGA-Nature	0	0	0	0
TCGA-A8-A08J	1	TCGA-Nature	1	1	1	1
TCGA-A8-A08L	2	TCGA-Nature	0	1	1	1
TCGA-A8-A08S	2	TCGA-Nature	0	1	1	1
TCGA-A8-A092	2	TCGA-Nature	0	1	1	1
TCGA-A8-A094	2	TCGA-Nature	0	1	1	1
TCGA-A8-A095	2	TCGA-Nature	0	0	0	0
TCGA-A8-A096	2	TCGA-Nature	0	2	2	2
TCGA-A8-A09B	2	TCGA-Nature	2	2	2	2
TCGA-A8-A09N	2	TCGA-Nature	1	0	0	0
TCGA-A8-A09R	2	TCGA-Nature	0	1	1	1
TCGA-A8-A09W	2	TCGA-Nature	0	1	1	1
TCGA-A8-A0A4	2	TCGA-Nature	2	0	0	0
TCGA-A8-A0A6	2	TCGA-Nature	1	0	0	0
TCGA-A8-A0AB	2	TCGA-Nature	0	0	0	0
TCGA-AC-A2B8	1	TCGA-Nature	2	2	2	2
TCGA-AC-A2FF	2	TCGA-Nature	0	0	0	0
TCGA-AC-A2FG	2	TCGA-Nature	0	2	2	2
TCGA-AN-A0AK	2	TCGA-Nature	0	1	1	1
TCGA-AN-A0AM	2	TCGA-Nature	1	1	1	1
TCGA-AN-A0AS	2	TCGA-Nature	1	1	1	1
TCGA-AN-A0FF	2	TCGA-Nature	1	0	0	0
TCGA-AN-A0FJ	2	TCGA-Nature	2	1	1	1
TCGA-AN-A0FS	2	TCGA-Nature	0	2	2	2
TCGA-AN-A0FZ	2	TCGA-Nature	0	1	0	0
TCGA-AN-A0XO	2	TCGA-Nature	0	0	0	0
TCGA-AO-A03N	1	TCGA-Nature	0	1	1	0
TCGA-AO-A03R	2	TCGA-Nature	1	0	1	1
TCGA-AO-A03T	2	TCGA-Nature	2	1	1	0
TCGA-AO-A03V	2	TCGA-Nature	1	0	0	0
TCGA-AO-A0J5	1	TCGA-Nature	1	0	0	0
TCGA-AO-A0J9	1	TCGA-Nature	0	0	0	0
TCGA-AO-A0JB	2	TCGA-Nature	0	0	1	0
TCGA-AO-A0JG	2	TCGA-Nature	0	0	0	0
TCGA-AO-A0JM	2	TCGA-Nature	2	1	1	1
TCGA-AO-A12B	2	TCGA-Nature	1	2	2	2
TCGA-AO-A1KO	2	TCGA-Nature	1	0	0	0
TCGA-AO-A1KS	2	TCGA-Nature	2	2	0	0
TCGA-AO-A1KT	2	TCGA-Nature	0	1	1	1
TCGA-AQ-A04H	2	TCGA-Nature	2	1	1	1
TCGA-AQ-A0Y5	2	TCGA-Nature	2	1	1	1
TCGA-AQ-A1H2	2	TCGA-Nature	1	2	2	2
TCGA-AR-A0TZ	1	TCGA-Nature	1	0	0	0
TCGA-AR-A1AN	2	TCGA-Nature	0	0	0	0
TCGA-AR-A1AS	2	TCGA-Nature	1	0	0	0
TCGA-AR-A1AU	2	TCGA-Nature	0	0	0	0
TCGA-AR-A1AV	2	TCGA-Nature	0	0	0	0
TCGA-AR-A24K	2	TCGA-Nature	2	0	0	0
TCGA-AR-A24O	1	TCGA-Nature	0	0	0	0
TCGA-AR-A24P	2	TCGA-Nature	0	0	0	0
TCGA-AR-A24Q	2	TCGA-Nature	0	1	1	1
TCGA-AR-A24X	2	TCGA-Nature	0	0	0	0
TCGA-AR-A24Z	2	TCGA-Nature	2	2	0	0
TCGA-AR-A255	2	TCGA-Nature	2	0	0	0
TCGA-B6-A0IB	1	TCGA-Nature	0	0	0	0
TCGA-B6-A0IC	1	TCGA-Nature	1	2	2	2
TCGA-B6-A0IJ	2	TCGA-Nature	1	1	1	1
TCGA-B6-A0RG	2	TCGA-Nature	2	0	0	0
TCGA-B6-A0RL	2	TCGA-Nature	0	0	1	1
TCGA-B6-A0RM	2	TCGA-Nature	1	2	2	2
TCGA-B6-A0RQ	2	TCGA-Nature	1	0	0	0
TCGA-B6-A0WW	1	TCGA-Nature	0	0	0	0
TCGA-BH-A0AY	2	TCGA-Nature	0	1	0	0
TCGA-BH-A0BD	2	TCGA-Nature	2	0	0	0
TCGA-BH-A0BQ	1	TCGA-Nature	0	0	0	0
TCGA-BH-A0BT	2	TCGA-Nature	1	0	2	2
TCGA-BH-A0C7	2	TCGA-Nature	0	1	1	1
TCGA-BH-A0DD	2	TCGA-Nature	0	1	1	1
TCGA-BH-A0DE	2	TCGA-Nature	2	0	0	0
TCGA-BH-A0DG	2	TCGA-Nature	0	1	1	1
TCGA-BH-A0DI	2	TCGA-Nature	2	1	0	0
TCGA-BH-A0DL	2	TCGA-Nature	1	1	1	1
TCGA-BH-A0DV	2	TCGA-Nature	1	0	2	0
TCGA-BH-A0E1	2	TCGA-Nature	0	2	2	2
TCGA-BH-A0E9	2	TCGA-Nature	0	0	0	2
TCGA-BH-A0EI	2	TCGA-Nature	2	1	0	0
TCGA-BH-A0GZ	2	TCGA-Nature	1	0	0	0
TCGA-BH-A0H0	2	TCGA-Nature	0	0	0	0
TCGA-BH-A0H6	2	TCGA-Nature	2	2	2	2
TCGA-BH-A0H7	2	TCGA-Nature	0	1	1	1
TCGA-BH-A0HB	2	TCGA-Nature	0	0	0	0
TCGA-BH-A0HF	2	TCGA-Nature	0	0	0	0
TCGA-BH-A0HK	2	TCGA-Nature	0	0	0	0
TCGA-BH-A0HN	2	TCGA-Nature	0	0	2	2
TCGA-BH-A0HO	2	TCGA-Nature	1	2	2	2
TCGA-BH-A0HX	2	TCGA-Nature	2	1	1	1
TCGA-BH-A18S	2	TCGA-Nature	1	2	2	2
TCGA-BH-A1EO	2	TCGA-Nature	0	2	2	2
TCGA-BH-A1ET	2	TCGA-Nature	1	2	2	0
TCGA-BH-A1EU	2	TCGA-Nature	1	2	2	2
TCGA-BH-A1EX	1	TCGA-Nature	1	1	0	0
TCGA-BH-A1EY	1	TCGA-Nature	1	0	0	0
TCGA-BH-A1F5	2	TCGA-Nature	0	2	2	2
TCGA-BH-A1FM	1	TCGA-Nature	0	0	0	0
TCGA-BH-A1FN	1	TCGA-Nature	0	1	1	1
TCGA-C8-A12N	2	TCGA-Nature	0	0	0	0
TCGA-C8-A12X	2	TCGA-Nature	1	0	0	0
TCGA-C8-A132	2	TCGA-Nature	1	1	1	1
TCGA-C8-A133	2	TCGA-Nature	1	0	2	2
TCGA-C8-A138	2	TCGA-Nature	2	1	1	1
TCGA-C8-A1HG	2	TCGA-Nature	1	0	1	1
TCGA-C8-A1HM	2	TCGA-Nature	0	1	1	1
TCGA-C8-A1HN	2	TCGA-Nature	0	0	1	1
TCGA-C8-A1HO	2	TCGA-Nature	0	0	0	0
TCGA-C8-A26V	2	TCGA-Nature	0	0	0	0
TCGA-C8-A273	2	TCGA-Nature	2	0	0	0
TCGA-D8-A13Y	2	TCGA-Nature	1	1	1	1
TCGA-D8-A140	2	TCGA-Nature	0	0	0	0
TCGA-D8-A1JE	2	TCGA-Nature	0	2	2	0
TCGA-D8-A1JH	2	TCGA-Nature	1	2	0	0
TCGA-D8-A1JI	2	TCGA-Nature	1	2	2	2
TCGA-D8-A1JN	2	TCGA-Nature	0	0	0	0
TCGA-D8-A1JT	2	TCGA-Nature	0	2	0	0
TCGA-D8-A1X5	2	TCGA-Nature	2	1	1	1
TCGA-D8-A1X6	2	TCGA-Nature	0	2	0	0
TCGA-D8-A1X7	2	TCGA-Nature	0	2	2	2
TCGA-D8-A1X8	2	TCGA-Nature	0	2	2	2
TCGA-D8-A1X9	2	TCGA-Nature	2	0	0	0
TCGA-D8-A1XB	2	TCGA-Nature	1	0	0	0
TCGA-D8-A1XL	2	TCGA-Nature	0	1	1	1
TCGA-D8-A1XM	2	TCGA-Nature	1	0	0	0
TCGA-D8-A1XO	2	TCGA-Nature	1	2	2	2
TCGA-D8-A1XS	2	TCGA-Nature	2	1	1	1
TCGA-D8-A1XU	2	TCGA-Nature	2	2	2	2
TCGA-D8-A27N	2	TCGA-Nature	0	1	1	1
TCGA-D8-A27T	2	TCGA-Nature	0	0	0	0
TCGA-E2-A107	2	TCGA-Nature	2	1	1	1
TCGA-E2-A10F	2	TCGA-Nature	0	2	0	2
TCGA-E2-A14O	2	TCGA-Nature	2	2	2	2
TCGA-E2-A14W	2	TCGA-Nature	0	0	0	0
TCGA-E2-A14Y	2	TCGA-Nature	0	1	1	1
TCGA-E2-A155	2	TCGA-Nature	0	2	2	2
TCGA-E2-A15A	2	TCGA-Nature	0	1	1	1
TCGA-E2-A15D	2	TCGA-Nature	0	0	0	0
TCGA-E2-A15E	2	TCGA-Nature	0	0	0	0
TCGA-E2-A15G	2	TCGA-Nature	1	2	2	2
TCGA-E2-A15J	2	TCGA-Nature	0	0	0	0
TCGA-E2-A15R	2	TCGA-Nature	0	2	2	2
TCGA-E2-A1B5	2	TCGA-Nature	0	0	0	0
TCGA-E2-A1BC	2	TCGA-Nature	0	0	2	2
TCGA-E2-A1IH	2	TCGA-Nature	1	0	0	0
TCGA-E2-A1IL	2	TCGA-Nature	2	0	0	0
TCGA-E2-A1IN	2	TCGA-Nature	2	0	0	0
TCGA-E2-A1LA	2	TCGA-Nature	1	0	0	0
TCGA-E9-A1N4	2	TCGA-Nature	0	0	0	0
TCGA-E9-A1N5	2	TCGA-Nature	0	0	0	0
TCGA-E9-A1NF	1	TCGA-Nature	0	1	1	1
TCGA-E9-A1NH	2	TCGA-Nature	2	0	0	0
TCGA-E9-A1R2	2	TCGA-Nature	2	0	0	0
TCGA-E9-A22B	2	TCGA-Nature	0	0	0	0
TCGA-E9-A22E	2	TCGA-Nature	2	1	1	1
TCGA-E9-A22H	2	TCGA-Nature	2	2	2	2
TCGA-E9-A295	2	TCGA-Nature	0	0	0	0
TCGA-EW-A1IZ	2	TCGA-Nature	0	0	0	0
TCGA-EW-A1OY	2	TCGA-Nature	1	0	1	1
TCGA-EW-A1OZ	2	TCGA-Nature	2	1	1	1
TCGA-EW-A1P3	2	TCGA-Nature	0	0	0	0
TCGA-EW-A1P6	2	TCGA-Nature	1	2	0	2
TCGA-EW-A1PD	2	TCGA-Nature	2	1	1	1
TCGA-EW-A2FV	2	TCGA-Nature	0	1	0	1
TCGA-EW-A2FW	2	TCGA-Nature	0	1	1	1
TCGA-GM-A2D9	1	TCGA-Nature	0	0	2	2
TCGA-GM-A2DM	2	TCGA-Nature	0	0	2	2
TCGA-3C-AALI	2	TCGA-CPTAC	2	1	1	1
TCGA-3C-AALJ	2	TCGA-CPTAC	2	1	1	1
TCGA-3C-AALK	2	TCGA-CPTAC	2	1	1	1
TCGA-4H-AAAK	2	TCGA-CPTAC	2	1	0	0
TCGA-5L-AAT0	2	TCGA-CPTAC	2	0	0	0
TCGA-5L-AAT1	2	TCGA-CPTAC	0	1	1	1
TCGA-5T-A9QA	2	TCGA-CPTAC	0	1	1	1
TCGA-A1-A0SN	2	TCGA-CPTAC	1	1	1	1
TCGA-A2-A0CK	1	TCGA-CPTAC	2	0	0	0
TCGA-A2-A0CO	2	TCGA-CPTAC	2	0	0	0
TCGA-A2-A0CR	2	TCGA-CPTAC	2	0	0	0
TCGA-A2-A0D4	2	TCGA-CPTAC	0	1	1	1
TCGA-A2-A0EM	2	TCGA-CPTAC	0	2	2	2
TCGA-A2-A0T4	2	TCGA-CPTAC	1	0	0	0
TCGA-A2-A0T6	2	TCGA-CPTAC	0	0	0	0
TCGA-A2-A0YK	2	TCGA-CPTAC	0	0	2	2
TCGA-A2-A1FV	2	TCGA-CPTAC	2	0	0	0
TCGA-A2-A1FW	2	TCGA-CPTAC	0	0	0	0
TCGA-A2-A1FX	2	TCGA-CPTAC	2	2	2	2
TCGA-A2-A25B	1	TCGA-CPTAC	0	1	1	1
TCGA-A2-A25E	1	TCGA-CPTAC	0	0	0	0
TCGA-A2-A3KC	2	TCGA-CPTAC	0	0	0	0
TCGA-A2-A3KD	2	TCGA-CPTAC	0	2	2	2
TCGA-A2-A3XV	2	TCGA-CPTAC	2	1	1	1
TCGA-A2-A3XW	2	TCGA-CPTAC	0	0	0	0
TCGA-A2-A3Y0	2	TCGA-CPTAC	2	1	1	1
TCGA-A2-A4RW	2	TCGA-CPTAC	2	0	0	0
TCGA-A2-A4RX	2	TCGA-CPTAC	2	1	1	1
TCGA-A2-A4RY	2	TCGA-CPTAC	0	0	0	0
TCGA-A2-A4S0	2	TCGA-CPTAC	2	2	2	2
TCGA-A2-A4S1	2	TCGA-CPTAC	0	0	0	0
TCGA-A2-A4S2	2	TCGA-CPTAC	0	0	0	0
TCGA-A2-A4S3	2	TCGA-CPTAC	2	1	1	1
TCGA-A7-A0CD	2	TCGA-CPTAC	1	2	2	2
TCGA-A7-A0CG	2	TCGA-CPTAC	0	0	2	2
TCGA-A7-A0DB	2	TCGA-CPTAC	0	0	2	2
TCGA-A7-A13F	2	TCGA-CPTAC	0	0	1	1
TCGA-A7-A26H	1	TCGA-CPTAC	0	0	0	0
TCGA-A7-A2KD	2	TCGA-CPTAC	0	1	1	1
TCGA-A7-A3IY	2	TCGA-CPTAC	2	0	0	0
TCGA-A7-A3IZ	2	TCGA-CPTAC	2	2	0	0
TCGA-A7-A3J0	2	TCGA-CPTAC	0	2	2	2
TCGA-A7-A3J1	2	TCGA-CPTAC	2	2	2	2
TCGA-A7-A425	1	TCGA-CPTAC	2	0	0	0
TCGA-A7-A426	2	TCGA-CPTAC	2	0	0	0
TCGA-A7-A4SA	2	TCGA-CPTAC	2	1	1	1
TCGA-A7-A4SB	2	TCGA-CPTAC	0	0	0	0
TCGA-A7-A4SC	2	TCGA-CPTAC	0	2	2	2
TCGA-A7-A4SF	2	TCGA-CPTAC	2	1	1	1
TCGA-A7-A56D	2	TCGA-CPTAC	2	1	1	1
TCGA-A7-A5ZW	2	TCGA-CPTAC	2	0	0	0
TCGA-A7-A5ZX	2	TCGA-CPTAC	2	0	0	0
TCGA-A7-A6VX	2	TCGA-CPTAC	0	1	1	1
TCGA-A8-A06Y	1	TCGA-CPTAC	0	0	0	0
TCGA-A8-A075	2	TCGA-CPTAC	1	1	1	1
TCGA-A8-A076	2	TCGA-CPTAC	0	1	1	1
TCGA-A8-A07E	2	TCGA-CPTAC	0	0	0	0
TCGA-A8-A081	2	TCGA-CPTAC	2	1	1	1
TCGA-A8-A08H	2	TCGA-CPTAC	0	0	0	0
TCGA-A8-A08P	2	TCGA-CPTAC	0	1	1	1
TCGA-A8-A08Z	2	TCGA-CPTAC	1	0	0	0
TCGA-A8-A091	1	TCGA-CPTAC	0	0	0	0
TCGA-A8-A093	2	TCGA-CPTAC	0	2	2	2
TCGA-A8-A09Q	2	TCGA-CPTAC	2	0	2	2
TCGA-A8-A0A2	2	TCGA-CPTAC	2	2	2	2
TCGA-AC-A23C	2	TCGA-CPTAC	2	0	0	0
TCGA-AC-A23G	2	TCGA-CPTAC	0	0	0	0
TCGA-AC-A2BM	2	TCGA-CPTAC	0	0	0	0
TCGA-AC-A2FK	2	TCGA-CPTAC	1	0	0	0
TCGA-AC-A2FO	2	TCGA-CPTAC	0	0	0	0
TCGA-AC-A2QI	2	TCGA-CPTAC	2	1	0	0
TCGA-AC-A3BB	2	TCGA-CPTAC	2	0	0	0
TCGA-AC-A3EH	2	TCGA-CPTAC	2	1	1	1
TCGA-AC-A3HN	2	TCGA-CPTAC	2	2	2	2
TCGA-AC-A3OD	2	TCGA-CPTAC	2	0	2	2
TCGA-AC-A3QP	2	TCGA-CPTAC	2	0	0	0
TCGA-AC-A3QQ	2	TCGA-CPTAC	2	1	1	1
TCGA-AC-A3TM	2	TCGA-CPTAC	0	1	1	0
TCGA-AC-A3TN	2	TCGA-CPTAC	0	2	2	2
TCGA-AC-A3W5	2	TCGA-CPTAC	2	1	1	1
TCGA-AC-A3W6	2	TCGA-CPTAC	2	0	0	0
TCGA-AC-A3W7	2	TCGA-CPTAC	2	0	0	0
TCGA-AC-A3YI	2	TCGA-CPTAC	2	0	0	0
TCGA-AC-A3YJ	2	TCGA-CPTAC	0	2	2	2
TCGA-AC-A4ZE	2	TCGA-CPTAC	2	2	2	2
TCGA-AC-A5EH	2	TCGA-CPTAC	0	1	1	1
TCGA-AC-A5EI	2	TCGA-CPTAC	2	NA	NA	NA
TCGA-AC-A5XS	2	TCGA-CPTAC	2	0	0	0
TCGA-AC-A5XU	2	TCGA-CPTAC	2	0	0	0
TCGA-AC-A62X	2	TCGA-CPTAC	0	1	1	1
TCGA-AC-A62Y	2	TCGA-CPTAC	2	0	0	0
TCGA-AC-A6IV	2	TCGA-CPTAC	0	1	0	0
TCGA-AC-A6IX	2	TCGA-CPTAC	2	0	0	0
TCGA-AC-A6NO	2	TCGA-CPTAC	2	0	0	0
TCGA-AC-A7VB	2	TCGA-CPTAC	2	1	1	1
TCGA-AC-A8OP	2	TCGA-CPTAC	0	0	0	2
TCGA-AC-A8OR	2	TCGA-CPTAC	2	0	0	0
TCGA-AC-A8OS	2	TCGA-CPTAC	2	2	2	2
TCGA-AN-A041	2	TCGA-CPTAC	1	1	1	1
TCGA-AN-A04A	2	TCGA-CPTAC	1	0	0	0
TCGA-AN-A0AJ	2	TCGA-CPTAC	0	1	1	1
TCGA-AN-A0FN	2	TCGA-CPTAC	0	0	0	0
TCGA-AN-A0XT	2	TCGA-CPTAC	0	2	2	2
TCGA-AO-A03O	2	TCGA-CPTAC	1	1	1	1
TCGA-AO-A12E	2	TCGA-CPTAC	2	0	0	0
TCGA-AQ-A54O	2	TCGA-CPTAC	2	0	0	0
TCGA-AQ-A7U7	2	TCGA-CPTAC	2	0	0	0
TCGA-AR-A0TW	1	TCGA-CPTAC	1	0	0	0
TCGA-AR-A0TY	1	TCGA-CPTAC	0	1	1	1
TCGA-AR-A0U3	2	TCGA-CPTAC	0	0	1	1
TCGA-AR-A1AH	1	TCGA-CPTAC	1	1	1	1
TCGA-AR-A1AM	2	TCGA-CPTAC	2	0	0	0
TCGA-AR-A1AO	2	TCGA-CPTAC	1	1	0	0
TCGA-AR-A250	2	TCGA-CPTAC	0	1	1	1
TCGA-AR-A252	2	TCGA-CPTAC	0	0	0	0
TCGA-AR-A2LE	1	TCGA-CPTAC	2	2	2	2
TCGA-AR-A2LJ	2	TCGA-CPTAC	2	1	1	1
TCGA-AR-A2LK	1	TCGA-CPTAC	2	0	1	1
TCGA-AR-A2LL	2	TCGA-CPTAC	2	0	0	0
TCGA-AR-A2LM	2	TCGA-CPTAC	0	0	0	0
TCGA-AR-A2LN	2	TCGA-CPTAC	2	0	0	0
TCGA-AR-A2LO	2	TCGA-CPTAC	2	0	0	0
TCGA-AR-A2LQ	2	TCGA-CPTAC	2	0	0	0
TCGA-AR-A5QM	1	TCGA-CPTAC	0	0	0	0
TCGA-AR-A5QN	2	TCGA-CPTAC	2	0	0	0
TCGA-AR-A5QP	2	TCGA-CPTAC	2	0	0	0
TCGA-B6-A0IG	1	TCGA-CPTAC	0	1	1	1
TCGA-B6-A0RH	1	TCGA-CPTAC	2	1	1	1
TCGA-B6-A0RP	1	TCGA-CPTAC	1	2	2	2
TCGA-B6-A0WS	2	TCGA-CPTAC	1	0	2	2
TCGA-B6-A0X0	1	TCGA-CPTAC	0	0	2	2
TCGA-B6-A401	2	TCGA-CPTAC	2	1	1	1
TCGA-B6-A408	2	TCGA-CPTAC	2	2	0	0
TCGA-B6-A40C	2	TCGA-CPTAC	0	1	1	1
TCGA-BH-A0AW	2	TCGA-CPTAC	2	1	1	1
TCGA-BH-A0B0	2	TCGA-CPTAC	2	0	0	0
TCGA-BH-A0B5	2	TCGA-CPTAC	2	1	1	1
TCGA-BH-A0B6	2	TCGA-CPTAC	2	0	0	0
TCGA-BH-A0BC	2	TCGA-CPTAC	0	0	0	0
TCGA-BH-A0BJ	2	TCGA-CPTAC	2	2	2	2
TCGA-BH-A0BM	2	TCGA-CPTAC	0	0	2	2
TCGA-BH-A0BO	2	TCGA-CPTAC	0	0	2	0
TCGA-BH-A0BP	2	TCGA-CPTAC	0	0	0	0
TCGA-BH-A0DQ	2	TCGA-CPTAC	1	0	0	0
TCGA-BH-A0DX	2	TCGA-CPTAC	1	0	0	0
TCGA-BH-A0H5	2	TCGA-CPTAC	0	0	0	0
TCGA-BH-A0HU	2	TCGA-CPTAC	0	1	1	1
TCGA-BH-A0HW	2	TCGA-CPTAC	1	0	0	0
TCGA-BH-A0W4	2	TCGA-CPTAC	0	2	2	2
TCGA-BH-A18K	1	TCGA-CPTAC	0	1	1	1
TCGA-BH-A18M	1	TCGA-CPTAC	2	2	2	2
TCGA-BH-A18N	1	TCGA-CPTAC	0	2	2	2
TCGA-BH-A18U	2	TCGA-CPTAC	1	1	1	1
TCGA-BH-A1F8	1	TCGA-CPTAC	0	0	0	0
TCGA-BH-A1FD	1	TCGA-CPTAC	1	0	0	0
TCGA-BH-A1FE	1	TCGA-CPTAC	0	0	0	0
TCGA-BH-A1FG	1	TCGA-CPTAC	2	2	2	2
TCGA-BH-A1FL	1	TCGA-CPTAC	1	0	0	0
TCGA-BH-A1FR	1	TCGA-CPTAC	1	2	2	2
TCGA-BH-A201	2	TCGA-CPTAC	1	0	0	0
TCGA-BH-A209	2	TCGA-CPTAC	2	1	1	1
TCGA-BH-A28O	2	TCGA-CPTAC	2	0	0	0
TCGA-BH-A28Q	2	TCGA-CPTAC	1	0	0	0
TCGA-BH-A2L8	2	TCGA-CPTAC	0	0	0	0
TCGA-BH-A42T	2	TCGA-CPTAC	2	1	1	1
TCGA-BH-A42V	2	TCGA-CPTAC	0	0	0	0
TCGA-BH-A5IZ	2	TCGA-CPTAC	2	1	1	1
TCGA-BH-A6R8	2	TCGA-CPTAC	2	0	0	0
TCGA-BH-A8FY	2	TCGA-CPTAC	2	0	2	2
TCGA-BH-A8FZ	2	TCGA-CPTAC	2	0	0	0
TCGA-BH-A8G0	2	TCGA-CPTAC	2	0	2	2
TCGA-BH-AB28	2	TCGA-CPTAC	2	0	0	0
TCGA-C8-A12U	2	TCGA-CPTAC	1	1	1	1
TCGA-C8-A1HE	2	TCGA-CPTAC	0	2	2	2
TCGA-C8-A1HL	2	TCGA-CPTAC	0	1	1	1
TCGA-C8-A3M8	2	TCGA-CPTAC	2	0	1	1
TCGA-C8-A8HQ	2	TCGA-CPTAC	2	1	1	1
TCGA-D8-A145	2	TCGA-CPTAC	1	0	0	0
TCGA-D8-A1JM	2	TCGA-CPTAC	0	1	1	1
TCGA-D8-A1JS	2	TCGA-CPTAC	0	2	2	2
TCGA-D8-A1XC	2	TCGA-CPTAC	0	2	2	2
TCGA-D8-A1XJ	2	TCGA-CPTAC	1	1	1	1
TCGA-D8-A1XZ	2	TCGA-CPTAC	2	1	0	0
TCGA-D8-A1Y0	2	TCGA-CPTAC	0	0	1	1
TCGA-D8-A1Y2	2	TCGA-CPTAC	0	1	0	0
TCGA-D8-A3Z5	2	TCGA-CPTAC	2	0	0	0
TCGA-D8-A3Z6	2	TCGA-CPTAC	0	2	2	2
TCGA-D8-A4Z1	2	TCGA-CPTAC	0	0	0	0
TCGA-D8-A73U	2	TCGA-CPTAC	0	0	0	0
TCGA-D8-A73W	1	TCGA-CPTAC	2	0	0	0
TCGA-D8-A73X	2	TCGA-CPTAC	2	2	0	0
TCGA-E2-A14Q	2	TCGA-CPTAC	0	2	2	2
TCGA-E2-A14U	2	TCGA-CPTAC	0	0	0	0
TCGA-E2-A152	1	TCGA-CPTAC	1	1	1	1
TCGA-E2-A154	2	TCGA-CPTAC	0	0	0	0
TCGA-E2-A15M	2	TCGA-CPTAC	0	1	1	1
TCGA-E2-A15O	1	TCGA-CPTAC	2	0	0	0
TCGA-E2-A15T	2	TCGA-CPTAC	0	2	0	0
TCGA-E2-A1B6	2	TCGA-CPTAC	0	1	1	1
TCGA-E2-A1BD	2	TCGA-CPTAC	0	0	0	0
TCGA-E2-A1IE	1	TCGA-CPTAC	0	2	0	2
TCGA-E2-A1IF	2	TCGA-CPTAC	0	0	0	0
TCGA-E2-A1IG	2	TCGA-CPTAC	1	1	0	0
TCGA-E2-A1IK	2	TCGA-CPTAC	1	2	2	2
TCGA-E2-A1IO	2	TCGA-CPTAC	0	1	0	0
TCGA-E2-A2P5	1	TCGA-CPTAC	2	1	1	1
TCGA-E2-A2P6	2	TCGA-CPTAC	2	2	0	0
TCGA-E2-A3DX	2	TCGA-CPTAC	2	0	0	0
TCGA-E2-A56Z	2	TCGA-CPTAC	2	0	0	0
TCGA-E2-A570	2	TCGA-CPTAC	2	0	0	0
TCGA-E2-A572	2	TCGA-CPTAC	2	0	2	0
TCGA-E2-A576	2	TCGA-CPTAC	0	1	1	1
TCGA-E2-A9RU	2	TCGA-CPTAC	2	1	1	1
TCGA-E9-A1NA	2	TCGA-CPTAC	2	1	1	1
TCGA-E9-A1NE	2	TCGA-CPTAC	2	0	0	0
TCGA-E9-A1NI	2	TCGA-CPTAC	2	0	0	0
TCGA-E9-A227	2	TCGA-CPTAC	2	2	2	2
TCGA-E9-A22D	2	TCGA-CPTAC	0	1	1	1
TCGA-E9-A3Q9	2	TCGA-CPTAC	0	2	2	2
TCGA-E9-A3X8	2	TCGA-CPTAC	0	0	0	0
TCGA-E9-A54X	2	TCGA-CPTAC	2	2	2	2
TCGA-E9-A54Y	2	TCGA-CPTAC	0	0	1	0
TCGA-E9-A5FK	2	TCGA-CPTAC	0	0	0	0
TCGA-E9-A6HE	2	TCGA-CPTAC	2	1	1	1
TCGA-EW-A1IX	2	TCGA-CPTAC	2	0	0	0
TCGA-EW-A1IY	2	TCGA-CPTAC	1	0	0	0
TCGA-EW-A1J3	2	TCGA-CPTAC	1	1	1	1
TCGA-EW-A1J5	2	TCGA-CPTAC	0	0	0	0
TCGA-EW-A1PC	2	TCGA-CPTAC	2	1	1	1
TCGA-EW-A3E8	2	TCGA-CPTAC	1	0	0	0
TCGA-EW-A423	2	TCGA-CPTAC	2	2	0	0
TCGA-EW-A6S9	2	TCGA-CPTAC	2	1	1	1
TCGA-EW-A6SA	2	TCGA-CPTAC	2	0	1	1
TCGA-GM-A2DK	2	TCGA-CPTAC	0	0	0	0
TCGA-GM-A3NY	2	TCGA-CPTAC	0	0	0	0
TCGA-GM-A3XG	2	TCGA-CPTAC	2	0	0	0
TCGA-GM-A3XN	2	TCGA-CPTAC	0	0	0	0
TCGA-GM-A4E0	2	TCGA-CPTAC	0	0	0	0
TCGA-GM-A5PV	2	TCGA-CPTAC	2	2	2	2
TCGA-GM-A5PX	2	TCGA-CPTAC	0	0	0	0
TCGA-HN-A2OB	1	TCGA-CPTAC	2	0	0	0
TCGA-JL-A3YW	2	TCGA-CPTAC	2	1	1	1
TCGA-JL-A3YX	2	TCGA-CPTAC	2	0	0	0
TCGA-LD-A66U	2	TCGA-CPTAC	2	0	0	0
TCGA-LD-A74U	2	TCGA-CPTAC	0	0	0	0
TCGA-LD-A7W5	2	TCGA-CPTAC	2	NA	NA	NA
TCGA-LD-A7W6	2	TCGA-CPTAC	2	0	0	2
TCGA-LL-A440	2	TCGA-CPTAC	2	0	0	0
TCGA-LL-A50Y	2	TCGA-CPTAC	2	2	2	2
TCGA-LL-A5YL	2	TCGA-CPTAC	2	1	1	1
TCGA-LL-A5YN	2	TCGA-CPTAC	2	1	1	1
TCGA-LL-A5YP	2	TCGA-CPTAC	0	1	1	1
TCGA-LL-A6FP	2	TCGA-CPTAC	2	0	0	0
TCGA-LL-A6FQ	2	TCGA-CPTAC	2	0	0	0
TCGA-LL-A73Z	1	TCGA-CPTAC	2	1	0	1
TCGA-LL-A7SZ	2	TCGA-CPTAC	2	1	1	1
TCGA-LL-A7T0	2	TCGA-CPTAC	2	1	1	1
TCGA-LL-A8F5	2	TCGA-CPTAC	0	1	1	1
TCGA-LL-A9Q3	2	TCGA-CPTAC	2	0	0	0
TCGA-LQ-A4E4	1	TCGA-CPTAC	0	0	0	0
TCGA-MS-A51U	2	TCGA-CPTAC	0	0	0	0
TCGA-OK-A5Q2	2	TCGA-CPTAC	0	1	0	1
TCGA-OL-A5D8	2	TCGA-CPTAC	2	2	0	0
TCGA-OL-A5RU	2	TCGA-CPTAC	0	0	2	2
TCGA-OL-A5RV	2	TCGA-CPTAC	2	0	0	0
TCGA-OL-A5RX	2	TCGA-CPTAC	0	0	0	0
TCGA-OL-A5RY	2	TCGA-CPTAC	0	1	1	1
TCGA-OL-A5RZ	2	TCGA-CPTAC	2	1	1	1
TCGA-OL-A5S0	2	TCGA-CPTAC	0	1	1	1
TCGA-OL-A66J	2	TCGA-CPTAC	0	0	0	0
TCGA-OL-A66K	2	TCGA-CPTAC	2	0	0	0
TCGA-OL-A66L	2	TCGA-CPTAC	2	0	0	0
TCGA-OL-A66N	2	TCGA-CPTAC	0	1	0	0
TCGA-OL-A66O	2	TCGA-CPTAC	2	1	1	1
TCGA-OL-A6VQ	2	TCGA-CPTAC	2	0	2	0
TCGA-OL-A6VR	2	TCGA-CPTAC	2	2	2	2
TCGA-PE-A5DC	2	TCGA-CPTAC	2	1	1	1
TCGA-PE-A5DD	2	TCGA-CPTAC	2	0	0	0
TCGA-PE-A5DE	2	TCGA-CPTAC	2	0	0	0
TCGA-S3-A6ZF	2	TCGA-CPTAC	2	0	1	1
TCGA-S3-A6ZG	2	TCGA-CPTAC	2	0	0	0
TCGA-S3-A6ZH	2	TCGA-CPTAC	0	0	1	1
TCGA-S3-AA0Z	2	TCGA-CPTAC	2	1	1	1
TCGA-S3-AA11	2	TCGA-CPTAC	2	0	0	0
TCGA-S3-AA12	2	TCGA-CPTAC	2	0	0	0
TCGA-S3-AA14	2	TCGA-CPTAC	0	1	1	1
TCGA-S3-AA17	2	TCGA-CPTAC	2	0	0	0
TCGA-UL-AAZ6	2	TCGA-CPTAC	2	1	1	1
TCGA-V7-A7HQ	2	TCGA-CPTAC	2	0	0	0
TCGA-W8-A86G	2	TCGA-CPTAC	0	0	0	0
TCGA-WT-AB41	2	TCGA-CPTAC	2	0	0	0
TCGA-WT-AB44	2	TCGA-CPTAC	0	0	0	0
TCGA-XX-A899	2	TCGA-CPTAC	2	0	0	0
TCGA-XX-A89A	2	TCGA-CPTAC	2	0	0	0
TCGA-Z7-A8R6	2	TCGA-CPTAC	2	1	1	1
