# Supplementary material for: eTumorMetastasis: A Network-based Algorithm Predicts Clinical Outcomes Using Whole-exome Sequencing Data of Cancer Patients
Source: Genomics Proteomics Bioinformatics. 2021 Feb 11;19(6):973–85. doi: 10.1016/j.gpb.2020.06.009 (PMC9402585; doi:10.1016/j.gpb.2020.06.009)
Supplement: Supplementary Table 10 [file mmc11.xlsx]

## Sheet: S10 - Network Gene Signatures
Table S10 List of genes of network operational signatures derived from breast cancer founding clones
Note: Apop, apoptosis; CCycle, cell cycle; CellAdh, cell adhesion; Cytosk, cytoskeleton; ImmRes, immune response; Prolif, cell proliferation.
Apop1	Apop2	Apop3	CCycle1	CCycle2	CCycle3	Cell Adh1	Cell Adh2	Cell Adh3	Cytosk1	Cytosk2	Cytosk3	ImmRes1	ImmRes2	ImmRes3	Prolif1	Prolif2
ANGPT4	APIP	APIP	CCND3	AURKA	CCNB1	ADAM23	AMBN	ADA	AMPH	ACTG1	AURKA	CCBP2	AIRE	B2M	ADRA1B	ADRA1B
APIP	ARHGEF11	ARHGEF11	CDC7	AURKB	CDK11A	APLP1	APLP1	APLP1	ARHGAP4	ANK1	CCNB1	CCL11	CD1A	C8B	APPL2	AR
APLP1	ATXN7	ATXN7	CDK4	CCNG2	CLASP1	ARHGAP4	ARHGAP4	ARHGAP4	ARHGAP6	ARHGEF11	CEP57	CCL4	CD86	CD1A	AURKB	AURKB
AR	BCL2	BCL2	CLTC	CDK9	CLTC	BMX	CASK	CDH17	ARHGEF11	AURKB	CEP72	CD1A	CHIT1	CD86	BHLHE41	BID
ARHGAP4	BMX	BNIP3	FOXP1	CDKN1C	DCTN1	CCL11	CCR3	CNTN1	CASK	CCL11	CEP78	CD86	CSF3	CSF2	CCKBR	CCKBR
ARHGEF11	BNIP3	CDK11A	GADD45GIP1	CKAP5	DCTN2	CCL4	CDH17	FN1	DIAPH2	CDK5RAP2	CLASP1	CMKLR1	EDA	DEFB4	CHRM1	CDK9
ATXN7	DYNLL2	DYNLL2	GSG2	CLTC	DCTN3	CDH17	CDH4	IGFBP7	DYNC1I2	DIAPH2	DCTN2	CRIP1	ENPP1	GTPBP1	CRIP1	CHRM1
AXIN1	GNRH1	ESPL1	HGF	GSG2	FBXO31	COL6A6	CTNND1	IL32	DYNLL2	DYNLL2	DCTN3	FAS	FCAR	HLA-DQA1	EHF	CITED2
BCL2	HGF	GNRH1	IKZF1	HGF	GNAI2	GRB7	DSCAM	ILK	EPPK1	EPPK1	DIAPH2	FCGR3B	IL32	ICAM3	ELN	ELN
BNIP3	HSPA9	HGF	LMLN	HSPB1	GNAI3	HAS1	ENTPD1	ITGB3	FARP1	EVL	DYNLL2	HAMP	IL4	IL15	FAS	FAS
CRIP1	IL19	HSPA9	MAP1B	MAP1B	GSG2	IGFBP7	EVL	ITGB8	FARP2	EZR	EPPK1	IGHG1	IL5	IL17A	ILK	GFER
DYNLL2	MEF2A	HSPB1	MTUS1	NANOG	HGF	IL32	EZR	JAM3	GCOM1	FARP1	FARP1	IK	IL7R	IL19	INHA	IL15RA
FAS	MEF2D	IL17A	P2RY2	NBN	MAP1B	ILK	IGFBP7	L1CAM	GSG2	FARP2	FARP2	IL1B	IL8	IL1R2	LHX9	IL9R
GNRH1	PEG3	MAPK8	PIN1	NCAPD3	MLH1	ITGA11	IL32	LIMS2	INPP5D	GSG2	GSG2	IL32	KIR2DS1	IL1RN	MAS1	MAS1
HGF	PSMA1	MEF2A	POGZ	NCAPH	MRE11A	ITGB3	ILK	LPP	MCF2	MYRIP	HSPB1	IL4	KIR2DS5	IL27RA	MBD2	MATK
HSPA9	PSMA5	MEF2D	PRC1	P2RY2	P2RY2	LIMS2	ITGB1	MOG	MFN2	NCAPH	MYRIP	IL5	LAX1	IL32	MPL	MIA
MCF2	PSMA6	PAX2	PSMC3IP	PARD6B	PBK	MAGI1	ITGB3	NFASC	MYRIP	PARVG	NCAPH	IL7R	MADCAM1	IL4	OSM	MPL
MEF2A	PSMA7	PEG3	RAB14	PIN1	PIN1	MCAM	ITGB7	PECAM1	NCAPH	PLA2G3	NCK2	ITGB1	OAS1	IL5	PIN1	MYH10
MEF2D	PSMA8	PRKCQ	RACGAP1	PRC1	PPP1CA	NRP1	LIMS1	PLEC	NEB	PRC1	NFATC2	ITGB7	OSM	IL7R	PLCE1	NUDC
NEFH	PSMB1	PSMD5	RBM38	PSMC3IP	PRC1	PARVG	LIMS2	PXN	NUDC	RACGAP1	PLA2G3	LAX1	PGLYRP1	LAX1	RAPGEF3	OSM
PEG3	PSMB11	PSME1	RCC1	RACGAP1	PSMC3IP	SELP	LMLN	RELN	PLA2G3	RELB	PRC1	OAS1	RAET1G	OAS1	RBBP9	PIN1
RNF7	PSMD14	RASSF5	SEH1L	RCC1	RACGAP1	SELPLG	NRP1	SELPLG	PRC1	THY1	RACGAP1	P2RY14	S1PR4	PDCD1LG2	RPS27	PLCE1
SERPINB2	PSMD4	RIPK1	SRC	SEH1L	RCC1	SPP1	OMG	SPP1	RACGAP1	TLN2	RASSF5	PGLYRP1	SEMA3C	PF4	SAT1	PTPN6
SRA1	PSME3	RPS27A	STEAP3	SMC2	RPS6KA3	THBS1	SPP1	TES	RPS7	TMSB4X	SDC2	S1PR4	THBS1	PGLYRP1	SERPINF1	RPS27
STEAP3	PSME4	SEMA3A	STRADA	SMC4	SEH1L	THBS2	SRC	THBS1	STK39	TMSL3	STK39	SEMA3C	TNFRSF4	S1PR4	SGK2	SERPINF1
STRADB	SERPINB2	SERPINB2	STRADB	STEAP3	STEAP3	THBS3	THBS1	THBS2	THY1	TNS1	THY1	THBS1	TNFSF11	SEMA3C	THPO	SGK1
TIA1	STEAP3	STEAP3	TP73	STK11	TP73	TLN2	THBS2	TLN1	TNS1	TRAF4	TLN1	TNFSF11	TNFSF12-TNFSF13	THBS1	TNFSF13B	SRA1
TNFRSF11B	TREX1	UBA52	TTK	TP73	TTK	TNS1	TNS1	TNS1	TRIP4	TUBB2B	TNS1	TNFSF12-TNFSF13	TYROBP	TNFSF11	UHRF2	THPO
UBE4B	UBC	UBE4B	TUBB2B	TTK	TUBA1A	VWF	VWF	VWF	TUBAL3	TUBB6	TUBB2B	TNFSF13B	VTN	TNFSF12-TNFSF13	YAP1	YAP1
VHL	UBE4B	UBQLN1	USP2	TUBB2B	TUBB2B	ZYX	ZYX	ZYX	TUBB2B	ZYX	WIPF1	ZEB1	ZEB1	ZEB1	ZNF259	ZEB1
